# Supplementary material for: Marginal specificity in protein interactions constrains evolution of a paralogous family
Source: Proc Natl Acad Sci U S A. 2023 Apr 25;120(18):e2221163120. doi: 10.1073/pnas.2221163120 (PMC10160972; doi:10.1073/pnas.2221163120)
Supplement: Supplementary file 2 — Dataset S01 (TXT) [file pnas.2221163120.sd01.txt]

LOCUS       vOmpR                   3851 bp    DNA        linear       06-JAN-2022
DEFINITION  .
ACCESSION   
VERSION     
SOURCE      .
  ORGANISM  .
COMMENT     
COMMENT     
COMMENT     ApEinfo:methylated:1
FEATURES             Location/Qualifiers
     CDS             888..1600
                     /note="pLannotate"
                     /database="addgene"
                     /identity="100.0"
                     /match_length="100.0"
                     /fragment="False"
                     /other="CDS"
                     /locus_tag="GFP"
                     /label="GFP"
                     /ApEinfo_label="GFP"
                     /ApEinfo_fwdcolor="#e9d024"
                     /ApEinfo_revcolor="#e9d024"
                     /ApEinfo_graphicformat="arrow_data {{0 1 2 0 0 -1} {} 0}
                     width 5 offset 0"
     terminator      complement(1666..1759)
                     /note="pLannotate"
                     /database="addgene"
                     /identity="100.0"
                     /match_length="100.0"
                     /fragment="False"
                     /other="terminator"
                     /locus_tag="lambda t0 terminator"
                     /label="lambda t0 terminator"
                     /ApEinfo_label="lambda t0 terminator"
                     /ApEinfo_fwdcolor="#9d1b1c"
                     /ApEinfo_revcolor="#9d1b1c"
                     /ApEinfo_graphicformat="arrow_data {{0 1 2 0 0 -1} {} 0}
                     width 5 offset 0"
     promoter        1775..1794
                     /note="pLannotate"
                     /database="addgene"
                     /identity="100.0"
                     /match_length="20.588235294117645"
                     /fragment="True"
                     /other="promoter"
                     /locus_tag="cat promoter"
                     /label="cat promoter"
                     /ApEinfo_label="cat promoter"
                     /ApEinfo_fwdcolor="#346ee0"
                     /ApEinfo_revcolor="#346ee0"
                     /ApEinfo_graphicformat="arrow_data {{0 1 2 0 0 -1} {} 0}
                     width 5 offset 0"
     rep_origin      complement(1..309)
                     /note="pLannotate"
                     /database="addgene"
                     /identity="100.0"
                     /match_length="100.0"
                     /fragment="False"
                     /other="rep_origin"
                     /locus_tag="p15A ori"
                     /label="p15A ori"
                     /ApEinfo_label="p15A ori"
                     /ApEinfo_fwdcolor="#999999"
                     /ApEinfo_revcolor="#999999"
                     /ApEinfo_graphicformat="arrow_data {{0 1 2 0 0 -1} {} 0}
                     width 5 offset 0"
     promoter        complement(2988..3089)
                     /note="pLannotate"
                     /database="addgene"
                     /identity="99.029"
                     /match_length="100.0"
                     /fragment="False"
                     /other="promoter"
                     /locus_tag="cat promoter(1)"
                     /label="cat promoter(1)"
                     /ApEinfo_label="cat promoter"
                     /ApEinfo_fwdcolor="#346ee0"
                     /ApEinfo_revcolor="#346ee0"
                     /ApEinfo_graphicformat="arrow_data {{0 1 2 0 0 -1} {} 0}
                     width 5 offset 0"
     mobile_element  complement(3211..3353)
                     /note="pLannotate"
                     /database="addgene"
                     /identity="100.0"
                     /match_length="18.75"
                     /fragment="True"
                     /other="mobile element"
                     /locus_tag="insertion sequence:IS1"
                     /label="insertion sequence:IS1"
                     /ApEinfo_label="insertion sequence:IS1"
                     /ApEinfo_fwdcolor="pink"
                     /ApEinfo_revcolor="pink"
                     /ApEinfo_graphicformat="arrow_data {{0 1 2 0 0 -1} {} 0}
                     width 5 offset 0"
     CDS             complement(2328..2986)
                     /note="pLannotate"
                     /database="addgene"
                     /identity="99.545"
                     /match_length="100.0"
                     /fragment="False"
                     /other="CDS"
                     /locus_tag="CmR"
                     /label="CmR"
                     /ApEinfo_label="CmR"
                     /ApEinfo_fwdcolor="#e9d024"
                     /ApEinfo_revcolor="#e9d024"
                     /ApEinfo_graphicformat="arrow_data {{0 1 2 0 0 -1} {} 0}
                     width 5 offset 0"
     terminator      2103..2167
                     /note="pLannotate"
                     /database="addgene"
                     /identity="100.0"
                     /match_length="91.66666666666666"
                     /fragment="True"
                     /other="terminator"
                     /locus_tag="rrnB T1 terminator"
                     /label="rrnB T1 terminator"
                     /ApEinfo_label="rrnB T1 terminator"
                     /ApEinfo_fwdcolor="#9d1b1c"
                     /ApEinfo_revcolor="#9d1b1c"
                     /ApEinfo_graphicformat="arrow_data {{0 1 2 0 0 -1} {} 0}
                     width 5 offset 0"
     rep_origin      complement(3473..3527)
                     /note="pLannotate"
                     /database="addgene"
                     /identity="100.0"
                     /match_length="7.466666666666668"
                     /fragment="True"
                     /other="rep_origin"
                     /locus_tag="RSF ori"
                     /label="RSF ori"
                     /ApEinfo_label="RSF ori"
                     /ApEinfo_fwdcolor="#999999"
                     /ApEinfo_revcolor="#999999"
                     /ApEinfo_graphicformat="arrow_data {{0 1 2 0 0 -1} {} 0}
                     width 5 offset 0"
     rep_origin      complement(3616..3851)
                     /note="pLannotate"
                     /database="addgene"
                     /identity="100.0"
                     /match_length="100.0"
                     /fragment="False"
                     /other="rep_origin"
                     /locus_tag="p15A ori(1)"
                     /label="p15A ori(1)"
                     /ApEinfo_label="p15A ori"
                     /ApEinfo_fwdcolor="#999999"
                     /ApEinfo_revcolor="#999999"
                     /ApEinfo_graphicformat="arrow_data {{0 1 2 0 0 -1} {} 0}
                     width 5 offset 0"
     CDS             1815..1843
                     /note="pLannotate"
                     /database="addgene"
                     /identity="100.0"
                     /match_length="100.0"
                     /fragment="False"
                     /other="CDS"
                     /locus_tag="Myc"
                     /label="Myc"
                     /ApEinfo_label="Myc"
                     /ApEinfo_fwdcolor="#e9d024"
                     /ApEinfo_revcolor="#e9d024"
                     /ApEinfo_graphicformat="arrow_data {{0 1 2 0 0 -1} {} 0}
                     width 5 offset 0"
     ncRNA           1984..2098
                     /note="pLannotate"
                     /database="infernal"
                     /identity="100.0"
                     /match_length="97.47899159663865"
                     /fragment="False"
                     /other="ncRNA"
                     /locus_tag="5S rRNA"
                     /label="5S rRNA"
                     /ApEinfo_label="5S rRNA"
                     /ApEinfo_fwdcolor="pink"
                     /ApEinfo_revcolor="pink"
                     /ApEinfo_graphicformat="arrow_data {{0 1 2 0 0 -1} {} 0}
                     width 5 offset 0"
     promoter        402..851
                     /locus_tag="pOmpC promoter"
                     /label="pOmpC promoter"
                     /ApEinfo_label="pOmpC promoter"
                     /ApEinfo_fwdcolor="#346ee0"
                     /ApEinfo_revcolor="#346ee0"
                     /ApEinfo_graphicformat="arrow_data {{0 1 2 0 0 -1} {} 0}
                     width 5 offset 0"
ORIGIN
        1 atgcacgaac cccccgttca gtccgaccgc tgcgccttat ccggtaacta tcgtcttgag
       61 tccaacccgg aaagacatgc aaaagcacca ctggcagcag ccactggtaa ttgatttaga
      121 ggagttagtc ttgaagtcat gcgccggtta aggctaaact gaaaggacaa gttttggtga
      181 ctgcgctcct ccaagccagt tacctcggtt caaagagttg gtagctcaga gaaccttcga
      241 aaaaccgccc tgcaaggcgg ttttttcgtt ttcagagcaa gagattacgc gcagaccaaa
      301 acgatctcaa gaagatcatc ttattaatca gataaaatat ttctagattt cagtgcaatt
      361 tatctcttca aatgtagcac ctgaagtcgg atcgcggccg cATGAAAAGT GTGTAAAGAA
      421 GGGTAAAAAA AACCGAATGC GAGGCATCCG GTTGAAATAG GGGTAAACAG ACATTCAGAA
      481 ATGAATGACG GTAATAAATA AAGTTAATGA TGATAGCGGG AGTTATTCTA GTTGCGAGTG
      541 AAGGTTTTGT TTTGACATTC AGTGCTGTCA AATACTTAAG AATAAGTTAT TGATTTTAAC
      601 CTTGAATTAT TATTGCTTGA TGTTAGGTGC TTATTTCGCC ATTCCGCAAT AATCTTAAAA
      661 AGTTCCCTTG CATTTACATT TTGAAACATC TATAGCGATA AATGAAACAT CTTAAAAGTT
      721 TTAGTATCAT ATTCGTGTTG GATTATTCTG CATTTTTGGG GAGAATGGAC TTGCCGACTG
      781 ATTAATGAGG GTTAATCAGT ATGCAGTGGC ATAAAAAAGC AAATAAAGGC ATATAACAGA
      841 GGGTTAATAA CGGATCCTCT GTTTATTTTC AGGAGTCATC ATTATTTatg agtaaaggag
      901 aagaactttt cactggagtt gtcccaattc ttgttgaatt agatggtaat gttaatgggc
      961 acaaattttc tgtcagtgga gagggtgaag gtgatgcagc atacggaaaa cttaccctta
     1021 aatttatttg cactactgga aaactacctg ttccatggcc aacacttgtc actactttga
     1081 cttatggtgt tcaatgcttt tcaagatacc cagatcatat gaaacggcat gactttttca
     1141 agagtgccat gcccgaaggt tatgtacagg aaagaactat atttttcaaa gatgacggga
     1201 actataagac acgtgctgaa gtcaagtttg aaggtgatac acttgttaat agaatcgagt
     1261 taaaaggtat tgattttaaa gaagatggaa acattcttgg acacaagttg gaatacaact
     1321 ataactcaca caatgtatac atcatggcag acaaacaaaa gaatggaatc aaagttaact
     1381 tcaaaattag acacaacatt gaagatggaa gcgttcaact agcagaccat tatcaacaaa
     1441 atactccaat tggcgatggc cctgtccttt taccagacaa ccattacctg tccacacaat
     1501 ctgccctttc gaaagatccc aacgaaaaga gagaccacat ggtccttctt gagtttgtaa
     1561 cagctgctgg gattacacat ggcatggatg aactatacaa aaggcctgca gcaaacgacg
     1621 aaaactacgc ttaagtagct taataagctt aattagctga gcttggactc ctgttgatag
     1681 atccagtaat gacctcagaa ctccatctgg atttgttcag aacgctcggt tgccgccggg
     1741 cgttttttat tggtgagaat ccaagctagc ttggcgagat tttcaggagc taagggaatt
     1801 cgaagcttgg gcccgaacaa aaactcatct cagaagagga tctgaatagc gccgtcgacc
     1861 atcatcatca tcatcattga gtttaaacgg tctccagctt ggctgttttg gcggatgaga
     1921 gaagattttc agcctgatac agattaaatc agaacgcaga agcggtctga taaaacagaa
     1981 tttgcctggc ggcagtagcg cggtggtccc acctgacccc atgccgaact cagaagtgaa
     2041 acgccgtagc gccgatggta gtgtggggtc tccccatgcg agagtaggga actgccaggc
     2101 atcaaataaa acgaaaggct cagtcgaaag actgggcctt tcgttttatc tgttgtttgt
     2161 cggtgaacta attcgaagct tgacataagc ggctatttaa cgaccctgcc ctgaaccgac
     2221 gaccgggtcg aatttgcttt cgaatttctg ccattcatcc gcttattatc acttattcag
     2281 gcgtagcaac caggcgttta agggcaccaa taactgcctt aaaaaaatta cgccccgccc
     2341 tgccactcat cgcagtactg ttgtaattca ttaagcattc tgccgacatg gaagccatca
     2401 caaacggcat gatgaacctg aatcgccagc ggcatcagca ccttgtcgcc ttgcgtataa
     2461 tatttgccca tcgtgaaaac gggggcgaag aagttgtcca tattggccac gtttaaatca
     2521 aaactggtga aactcaccca gggattggct gagacgaaaa acatattctc aataaaccct
     2581 ttagggaaat aggccaggtt ttcaccgtaa cacgccacat cttgcgaata tatgtgtaga
     2641 aactgccgga aatcgtcgtg gtattcactc cagagcgatg aaaacgtttc agtttgctca
     2701 tgtaaaacgg tgtaacaagg gtgaacacta tcccatatca ccagctcacc gtctttcatt
     2761 gccatacgga actccggatg agcattcatc aggcgggcaa gaatgtggat aaaggccgga
     2821 taaaacttgt gcttattttt ctttacggtc tttaaaaagg ccgtaatatc cagctgaacg
     2881 gtctggttat aggtacattg agcaactgac tgaaatgcct caaaatgttc tttacgatgc
     2941 cattgggata tatcaacggt ggtatatcca gtgatttttt tctccatttt agcttcctta
     3001 gctcctgaaa atctcgataa ctcaaaaaat atgcccggta gtgatcttat ttcattatgg
     3061 tgaaagttgg aacctcttac gtgccgatca acgtctcatt ttcgccaaaa gttggcccag
     3121 ggcttcccgg tatcaacagg gacaccagga tttatttatt ctgcgaagtg atcttccgtc
     3181 acaggtattt attcggcgca aagtgcgtcg ggtgatgctg ccaacttact gatttagtgt
     3241 atgatggtgt ttttgaggtg ctccagtggc ttctgtttct atcagctgtc cctcctgttc
     3301 agctactgac ggggtggtgc gtaacggcaa aagcaccgcc ggacatcagc gctagcggag
     3361 tgtatactgg cttactatgt tggcactgat gagagtgtca gtgaagtgct tcatgtggca
     3421 ggagaaaaaa ggctgcaccg gtgcgtcagc agaatatgtg atacaggata tattccgctt
     3481 cctcgctcac tgactcgcta cgctcggtcg ttcgactgcg gcgagcggaa atggcttacg
     3541 aacggggcgg agatttcctg gaagatgcca ggaagatact taacagggaa gtgagagggc
     3601 cgcggcaaag ccgtttttcc ataggctccg cccccctgac aagcatcacg aaatctgacg
     3661 ctcaaatcag tggtggcgaa acccgacagg actataaaga taccaggcgt ttccccctgg
     3721 cggctccctc gtgcgctctc ctgttcctgc ctttcggttt accggtgtca ttccgctgtt
     3781 atggccgcgt ttgtctcatt ccacgcctga cactcagttc cgggtaggca gttcgctcca
     3841 agctggactg t    
//
