# Supplementary material for: Marginal specificity in protein interactions constrains evolution of a paralogous family
Source: Proc Natl Acad Sci U S A. 2023 Apr 25;120(18):e2221163120. doi: 10.1073/pnas.2221163120 (PMC10160972; doi:10.1073/pnas.2221163120)
Supplement: Supplementary file 3 — Dataset S02 (TXT) [file pnas.2221163120.sd02.txt]

LOCUS       New_DNA                 3527 bp    DNA        circular     04-JAN-2022
DEFINITION  .
ACCESSION   <unknown id>
VERSION     <unknown id>
KEYWORDS    .
SOURCE      .
  ORGANISM  . .
COMMENT     vCpxR from 1 to 3670
COMMENT     
COMMENT     
COMMENT     ApEinfo:methylated:1
FEATURES             Location/Qualifiers
     CDS             564..1276
                     /note="pLannotate"
                     /database="addgene"
                     /identity="100.0"
                     /match_length="100.0"
                     /fragment="False"
                     /other="CDS"
                     /locus_tag="GFP"
                     /label="GFP"
                     /ApEinfo_label="GFP"
                     /ApEinfo_fwdcolor="#e9d024"
                     /ApEinfo_revcolor="#e9d024"
                     /ApEinfo_graphicformat="arrow_data {{0 1 2 0 0 -1} {} 0}
                     width 5 offset 0"
     CDS             complement(2004..2662)
                     /note="pLannotate"
                     /database="addgene"
                     /identity="99.545"
                     /match_length="100.0"
                     /fragment="False"
                     /other="CDS"
                     /locus_tag="CmR"
                     /label="CmR"
                     /ApEinfo_label="CmR"
                     /ApEinfo_fwdcolor="#e9d024"
                     /ApEinfo_revcolor="#e9d024"
                     /ApEinfo_graphicformat="arrow_data {{0 1 2 0 0 -1} {} 0}
                     width 5 offset 0"
     rep_origin      complement(join(3292..3527,1..309))
                     /note="pLannotate"
                     /database="addgene"
                     /identity="100.0"
                     /match_length="100.0"
                     /fragment="False"
                     /other="rep_origin"
                     /locus_tag="p15A ori"
                     /label="p15A ori"
                     /ApEinfo_label="p15A ori"
                     /ApEinfo_fwdcolor="#999999"
                     /ApEinfo_revcolor="#999999"
                     /ApEinfo_graphicformat="arrow_data {{0 1 2 0 0 -1} {} 0}
                     width 5 offset 0"
     promoter        complement(2664..2765)
                     /note="pLannotate"
                     /database="addgene"
                     /identity="99.029"
                     /match_length="100.0"
                     /fragment="False"
                     /other="promoter"
                     /locus_tag="cat promoter"
                     /label="cat promoter"
                     /ApEinfo_label="cat promoter"
                     /ApEinfo_fwdcolor="#346ee0"
                     /ApEinfo_revcolor="#346ee0"
                     /ApEinfo_graphicformat="arrow_data {{0 1 2 0 0 -1} {} 0}
                     width 5 offset 0"
     terminator      complement(1342..1435)
                     /note="pLannotate"
                     /database="addgene"
                     /identity="100.0"
                     /match_length="100.0"
                     /fragment="False"
                     /other="terminator"
                     /locus_tag="lambda t0 terminator"
                     /label="lambda t0 terminator"
                     /ApEinfo_label="lambda t0 terminator"
                     /ApEinfo_fwdcolor="#9d1b1c"
                     /ApEinfo_revcolor="#9d1b1c"
                     /ApEinfo_graphicformat="arrow_data {{0 1 2 0 0 -1} {} 0}
                     width 5 offset 0"
     terminator      1779..1843
                     /note="pLannotate"
                     /database="addgene"
                     /identity="100.0"
                     /match_length="91.66666666666666"
                     /fragment="True"
                     /other="terminator"
                     /locus_tag="rrnB T1 terminator"
                     /label="rrnB T1 terminator"
                     /ApEinfo_label="rrnB T1 terminator"
                     /ApEinfo_fwdcolor="#9d1b1c"
                     /ApEinfo_revcolor="#9d1b1c"
                     /ApEinfo_graphicformat="arrow_data {{0 1 2 0 0 -1} {} 0}
                     width 5 offset 0"
     promoter        402..527
                     /locus_tag="pAsr promoter"
                     /label="pAsr promoter"
                     /ApEinfo_label="pAsr promoter"
                     /ApEinfo_fwdcolor="#346ee0"
                     /ApEinfo_revcolor="#346ee0"
                     /ApEinfo_graphicformat="arrow_data {{0 1 2 0 0 -1} {} 0}
                     width 5 offset 0"
     CDS             1491..1519
                     /note="pLannotate"
                     /database="addgene"
                     /identity="100.0"
                     /match_length="100.0"
                     /fragment="False"
                     /other="CDS"
                     /locus_tag="Myc"
                     /label="Myc"
                     /ApEinfo_label="Myc"
                     /ApEinfo_fwdcolor="#e9d024"
                     /ApEinfo_revcolor="#e9d024"
                     /ApEinfo_graphicformat="arrow_data {{0 1 2 0 0 -1} {} 0}
                     width 5 offset 0"
     mobile_element  complement(2887..3029)
                     /note="pLannotate"
                     /database="addgene"
                     /identity="100.0"
                     /match_length="18.75"
                     /fragment="True"
                     /other="mobile element"
                     /locus_tag="insertion sequence:IS1"
                     /label="insertion sequence:IS1"
                     /ApEinfo_label="insertion sequence:IS1"
                     /ApEinfo_fwdcolor="pink"
                     /ApEinfo_revcolor="pink"
                     /ApEinfo_graphicformat="arrow_data {{0 1 2 0 0 -1} {} 0}
                     width 5 offset 0"
     promoter        1451..1470
                     /note="pLannotate"
                     /database="addgene"
                     /identity="100.0"
                     /match_length="20.588235294117645"
                     /fragment="True"
                     /other="promoter"
                     /locus_tag="cat promoter(1)"
                     /label="cat promoter(1)"
                     /ApEinfo_label="cat promoter"
                     /ApEinfo_fwdcolor="#346ee0"
                     /ApEinfo_revcolor="#346ee0"
                     /ApEinfo_graphicformat="arrow_data {{0 1 2 0 0 -1} {} 0}
                     width 5 offset 0"
     rep_origin      complement(3149..3203)
                     /note="pLannotate"
                     /database="addgene"
                     /identity="100.0"
                     /match_length="7.466666666666668"
                     /fragment="True"
                     /other="rep_origin"
                     /locus_tag="RSF ori"
                     /label="RSF ori"
                     /ApEinfo_label="RSF ori"
                     /ApEinfo_fwdcolor="#999999"
                     /ApEinfo_revcolor="#999999"
                     /ApEinfo_graphicformat="arrow_data {{0 1 2 0 0 -1} {} 0}
                     width 5 offset 0"
     ncRNA           1660..1774
                     /note="pLannotate"
                     /database="infernal"
                     /identity="100.0"
                     /match_length="97.47899159663865"
                     /fragment="False"
                     /other="ncRNA"
                     /locus_tag="5S rRNA"
                     /label="5S rRNA"
                     /ApEinfo_label="5S rRNA"
                     /ApEinfo_fwdcolor="pink"
                     /ApEinfo_revcolor="pink"
                     /ApEinfo_graphicformat="arrow_data {{0 1 2 0 0 -1} {} 0}
                     width 5 offset 0"
ORIGIN
        1 atgcacgaac cccccgttca gtccgaccgc tgcgccttat ccggtaacta tcgtcttgag
       61 tccaacccgg aaagacatgc aaaagcacca ctggcagcag ccactggtaa ttgatttaga
      121 ggagttagtc ttgaagtcat gcgccggtta aggctaaact gaaaggacaa gttttggtga
      181 ctgcgctcct ccaagccagt tacctcggtt caaagagttg gtagctcaga gaaccttcga
      241 aaaaccgccc tgcaaggcgg ttttttcgtt ttcagagcaa gagattacgc gcagaccaaa
      301 acgatctcaa gaagatcatc ttattaatca gataaaatat ttctagattt cagtgcaatt
      361 tatctcttca aatgtagcac ctgaagtcgg atcgcggccg ccagcgtttg tacatatcgt
      421 tacacgctga aaccaaccac tcacggaagt ctgccattcc cagggatata gttatttcaa
      481 cggccccgca gtggggttaa atgaaaaaac aaattgaggg tatgacagga tcctctgttt
      541 attttcagga gtcatcatta tttatgagta aaggagaaga acttttcact ggagttgtcc
      601 caattcttgt tgaattagat ggtaatgtta atgggcacaa attttctgtc agtggagagg
      661 gtgaaggtga tgcagcatac ggaaaactta cccttaaatt tatttgcact actggaaaac
      721 tacctgttcc atggccaaca cttgtcacta ctttgactta tggtgttcaa tgcttttcaa
      781 gatacccaga tcatatgaaa cggcatgact ttttcaagag tgccatgccc gaaggttatg
      841 tacaggaaag aactatattt ttcaaagatg acgggaacta taagacacgt gctgaagtca
      901 agtttgaagg tgatacactt gttaatagaa tcgagttaaa aggtattgat tttaaagaag
      961 atggaaacat tcttggacac aagttggaat acaactataa ctcacacaat gtatacatca
     1021 tggcagacaa acaaaagaat ggaatcaaag ttaacttcaa aattagacac aacattgaag
     1081 atggaagcgt tcaactagca gaccattatc aacaaaatac tccaattggc gatggccctg
     1141 tccttttacc agacaaccat tacctgtcca cacaatctgc cctttcgaaa gatcccaacg
     1201 aaaagagaga ccacatggtc cttcttgagt ttgtaacagc tgctgggatt acacatggca
     1261 tggatgaact atacaaaagg cctgcagcaa acgacgaaaa ctacgcttaa gtagcttaat
     1321 aagcttaatt agctgagctt ggactcctgt tgatagatcc agtaatgacc tcagaactcc
     1381 atctggattt gttcagaacg ctcggttgcc gccgggcgtt ttttattggt gagaatccaa
     1441 gctagcttgg cgagattttc aggagctaag ggaattcgaa gcttgggccc gaacaaaaac
     1501 tcatctcaga agaggatctg aatagcgccg tcgaccatca tcatcatcat cattgagttt
     1561 aaacggtctc cagcttggct gttttggcgg atgagagaag attttcagcc tgatacagat
     1621 taaatcagaa cgcagaagcg gtctgataaa acagaatttg cctggcggca gtagcgcggt
     1681 ggtcccacct gaccccatgc cgaactcaga agtgaaacgc cgtagcgccg atggtagtgt
     1741 ggggtctccc catgcgagag tagggaactg ccaggcatca aataaaacga aaggctcagt
     1801 cgaaagactg ggcctttcgt tttatctgtt gtttgtcggt gaactaattc gaagcttgac
     1861 ataagcggct atttaacgac cctgccctga accgacgacc gggtcgaatt tgctttcgaa
     1921 tttctgccat tcatccgctt attatcactt attcaggcgt agcaaccagg cgtttaaggg
     1981 caccaataac tgccttaaaa aaattacgcc ccgccctgcc actcatcgca gtactgttgt
     2041 aattcattaa gcattctgcc gacatggaag ccatcacaaa cggcatgatg aacctgaatc
     2101 gccagcggca tcagcacctt gtcgccttgc gtataatatt tgcccatcgt gaaaacgggg
     2161 gcgaagaagt tgtccatatt ggccacgttt aaatcaaaac tggtgaaact cacccaggga
     2221 ttggctgaga cgaaaaacat attctcaata aaccctttag ggaaataggc caggttttca
     2281 ccgtaacacg ccacatcttg cgaatatatg tgtagaaact gccggaaatc gtcgtggtat
     2341 tcactccaga gcgatgaaaa cgtttcagtt tgctcatgta aaacggtgta acaagggtga
     2401 acactatccc atatcaccag ctcaccgtct ttcattgcca tacggaactc cggatgagca
     2461 ttcatcaggc gggcaagaat gtggataaag gccggataaa acttgtgctt atttttcttt
     2521 acggtcttta aaaaggccgt aatatccagc tgaacggtct ggttataggt acattgagca
     2581 actgactgaa atgcctcaaa atgttcttta cgatgccatt gggatatatc aacggtggta
     2641 tatccagtga tttttttctc cattttagct tccttagctc ctgaaaatct cgataactca
     2701 aaaaatatgc ccggtagtga tcttatttca ttatggtgaa agttggaacc tcttacgtgc
     2761 cgatcaacgt ctcattttcg ccaaaagttg gcccagggct tcccggtatc aacagggaca
     2821 ccaggattta tttattctgc gaagtgatct tccgtcacag gtatttattc ggcgcaaagt
     2881 gcgtcgggtg atgctgccaa cttactgatt tagtgtatga tggtgttttt gaggtgctcc
     2941 agtggcttct gtttctatca gctgtccctc ctgttcagct actgacgggg tggtgcgtaa
     3001 cggcaaaagc accgccggac atcagcgcta gcggagtgta tactggctta ctatgttggc
     3061 actgatgaga gtgtcagtga agtgcttcat gtggcaggag aaaaaaggct gcaccggtgc
     3121 gtcagcagaa tatgtgatac aggatatatt ccgcttcctc gctcactgac tcgctacgct
     3181 cggtcgttcg actgcggcga gcggaaatgg cttacgaacg gggcggagat ttcctggaag
     3241 atgccaggaa gatacttaac agggaagtga gagggccgcg gcaaagccgt ttttccatag
     3301 gctccgcccc cctgacaagc atcacgaaat ctgacgctca aatcagtggt ggcgaaaccc
     3361 gacaggacta taaagatacc aggcgtttcc ccctggcggc tccctcgtgc gctctcctgt
     3421 tcctgccttt cggtttaccg gtgtcattcc gctgttatgg ccgcgtttgt ctcattccac
     3481 gcctgacact cagttccggg taggcagttc gctccaagct ggactgt 
//
