# Supplementary material for: Marginal specificity in protein interactions constrains evolution of a paralogous family
Source: Proc Natl Acad Sci U S A. 2023 Apr 25;120(18):e2221163120. doi: 10.1073/pnas.2221163120 (PMC10160972; doi:10.1073/pnas.2221163120)
Supplement: Supplementary file 4 — Dataset S03 (TXT) [file pnas.2221163120.sd03.txt]

LOCUS       vCpxR                   3670 bp    DNA        circular     04-JAN-2022
DEFINITION  .
ACCESSION   <unknown id>
VERSION     <unknown id>
KEYWORDS    .
SOURCE      .
  ORGANISM  . .
COMMENT     
COMMENT     
COMMENT     ApEinfo:methylated:1
FEATURES             Location/Qualifiers
     CDS             707..1419
                     /note="pLannotate"
                     /database="addgene"
                     /identity="100.0"
                     /match_length="100.0"
                     /fragment="False"
                     /other="CDS"
                     /locus_tag="GFP"
                     /label="GFP"
                     /ApEinfo_label="GFP"
                     /ApEinfo_fwdcolor="#e9d024"
                     /ApEinfo_revcolor="#e9d024"
                     /ApEinfo_graphicformat="arrow_data {{0 1 2 0 0 -1} {} 0}
                     width 5 offset 0"
     CDS             complement(2147..2805)
                     /note="pLannotate"
                     /database="addgene"
                     /identity="99.545"
                     /match_length="100.0"
                     /fragment="False"
                     /other="CDS"
                     /locus_tag="CmR"
                     /label="CmR"
                     /ApEinfo_label="CmR"
                     /ApEinfo_fwdcolor="#e9d024"
                     /ApEinfo_revcolor="#e9d024"
                     /ApEinfo_graphicformat="arrow_data {{0 1 2 0 0 -1} {} 0}
                     width 5 offset 0"
     rep_origin      complement(join(3435..3670,1..309))
                     /note="pLannotate"
                     /database="addgene"
                     /identity="100.0"
                     /match_length="100.0"
                     /fragment="False"
                     /other="rep_origin"
                     /locus_tag="p15A ori"
                     /label="p15A ori"
                     /ApEinfo_label="p15A ori"
                     /ApEinfo_fwdcolor="#999999"
                     /ApEinfo_revcolor="#999999"
                     /ApEinfo_graphicformat="arrow_data {{0 1 2 0 0 -1} {} 0}
                     width 5 offset 0"
     promoter        complement(2807..2908)
                     /note="pLannotate"
                     /database="addgene"
                     /identity="99.029"
                     /match_length="100.0"
                     /fragment="False"
                     /other="promoter"
                     /locus_tag="cat promoter"
                     /label="cat promoter"
                     /ApEinfo_label="cat promoter"
                     /ApEinfo_fwdcolor="#346ee0"
                     /ApEinfo_revcolor="#346ee0"
                     /ApEinfo_graphicformat="arrow_data {{0 1 2 0 0 -1} {} 0}
                     width 5 offset 0"
     terminator      complement(1485..1578)
                     /note="pLannotate"
                     /database="addgene"
                     /identity="100.0"
                     /match_length="100.0"
                     /fragment="False"
                     /other="terminator"
                     /locus_tag="lambda t0 terminator"
                     /label="lambda t0 terminator"
                     /ApEinfo_label="lambda t0 terminator"
                     /ApEinfo_fwdcolor="#9d1b1c"
                     /ApEinfo_revcolor="#9d1b1c"
                     /ApEinfo_graphicformat="arrow_data {{0 1 2 0 0 -1} {} 0}
                     width 5 offset 0"
     terminator      1922..1986
                     /note="pLannotate"
                     /database="addgene"
                     /identity="100.0"
                     /match_length="91.66666666666666"
                     /fragment="True"
                     /other="terminator"
                     /locus_tag="rrnB T1 terminator"
                     /label="rrnB T1 terminator"
                     /ApEinfo_label="rrnB T1 terminator"
                     /ApEinfo_fwdcolor="#9d1b1c"
                     /ApEinfo_revcolor="#9d1b1c"
                     /ApEinfo_graphicformat="arrow_data {{0 1 2 0 0 -1} {} 0}
                     width 5 offset 0"
     CDS             1634..1662
                     /note="pLannotate"
                     /database="addgene"
                     /identity="100.0"
                     /match_length="100.0"
                     /fragment="False"
                     /other="CDS"
                     /locus_tag="Myc"
                     /label="Myc"
                     /ApEinfo_label="Myc"
                     /ApEinfo_fwdcolor="#e9d024"
                     /ApEinfo_revcolor="#e9d024"
                     /ApEinfo_graphicformat="arrow_data {{0 1 2 0 0 -1} {} 0}
                     width 5 offset 0"
     mobile_element  complement(3030..3172)
                     /note="pLannotate"
                     /database="addgene"
                     /identity="100.0"
                     /match_length="18.75"
                     /fragment="True"
                     /other="mobile element"
                     /locus_tag="insertion sequence:IS1"
                     /label="insertion sequence:IS1"
                     /ApEinfo_label="insertion sequence:IS1"
                     /ApEinfo_fwdcolor="pink"
                     /ApEinfo_revcolor="pink"
                     /ApEinfo_graphicformat="arrow_data {{0 1 2 0 0 -1} {} 0}
                     width 5 offset 0"
     promoter        1594..1613
                     /note="pLannotate"
                     /database="addgene"
                     /identity="100.0"
                     /match_length="20.588235294117645"
                     /fragment="True"
                     /other="promoter"
                     /locus_tag="cat promoter(1)"
                     /label="cat promoter(1)"
                     /ApEinfo_label="cat promoter"
                     /ApEinfo_fwdcolor="#346ee0"
                     /ApEinfo_revcolor="#346ee0"
                     /ApEinfo_graphicformat="arrow_data {{0 1 2 0 0 -1} {} 0}
                     width 5 offset 0"
     rep_origin      complement(3292..3346)
                     /note="pLannotate"
                     /database="addgene"
                     /identity="100.0"
                     /match_length="7.466666666666668"
                     /fragment="True"
                     /other="rep_origin"
                     /locus_tag="RSF ori"
                     /label="RSF ori"
                     /ApEinfo_label="RSF ori"
                     /ApEinfo_fwdcolor="#999999"
                     /ApEinfo_revcolor="#999999"
                     /ApEinfo_graphicformat="arrow_data {{0 1 2 0 0 -1} {} 0}
                     width 5 offset 0"
     ncRNA           1803..1917
                     /note="pLannotate"
                     /database="infernal"
                     /identity="100.0"
                     /match_length="97.47899159663865"
                     /fragment="False"
                     /other="ncRNA"
                     /locus_tag="5S rRNA"
                     /label="5S rRNA"
                     /ApEinfo_label="5S rRNA"
                     /ApEinfo_fwdcolor="pink"
                     /ApEinfo_revcolor="pink"
                     /ApEinfo_graphicformat="arrow_data {{0 1 2 0 0 -1} {} 0}
                     width 5 offset 0"
     promoter        402..670
                     /locus_tag="pCpxP promoter"
                     /label="pCpxP promoter"
                     /ApEinfo_label="pCpxP promoter"
                     /ApEinfo_fwdcolor="#346ee0"
                     /ApEinfo_revcolor="#346ee0"
                     /ApEinfo_graphicformat="arrow_data {{0 1 2 0 0 -1} {} 0}
                     width 5 offset 0"
ORIGIN
        1 atgcacgaac cccccgttca gtccgaccgc tgcgccttat ccggtaacta tcgtcttgag
       61 tccaacccgg aaagacatgc aaaagcacca ctggcagcag ccactggtaa ttgatttaga
      121 ggagttagtc ttgaagtcat gcgccggtta aggctaaact gaaaggacaa gttttggtga
      181 ctgcgctcct ccaagccagt tacctcggtt caaagagttg gtagctcaga gaaccttcga
      241 aaaaccgccc tgcaaggcgg ttttttcgtt ttcagagcaa gagattacgc gcagaccaaa
      301 acgatctcaa gaagatcatc ttattaatca gataaaatat ttctagattt cagtgcaatt
      361 tatctcttca aatgtagcac ctgaagtcgg atcgcggccg ctaataggga agtcagctct
      421 cggtcatcat caactaacag gattttattc attgtttaaa tacctccgag gcagaaatta
      481 cgtcatcaga cgtcgctaat ccatgacttt acgttgtttt acaccccctg acgcatgttt
      541 gcagcctgaa tcgtaaactc tctatcgttg aatcgcgaca gaaagatttt gggagcaaat
      601 gatgcgcata gttaccgctg ccgtcatggc ctcaacgctg gcagtcagtt cattaagcca
      661 cgctgctgaa ggatcctctg tttattttca ggagtcatca ttatttatga gtaaaggaga
      721 agaacttttc actggagttg tcccaattct tgttgaatta gatggtaatg ttaatgggca
      781 caaattttct gtcagtggag agggtgaagg tgatgcagca tacggaaaac ttacccttaa
      841 atttatttgc actactggaa aactacctgt tccatggcca acacttgtca ctactttgac
      901 ttatggtgtt caatgctttt caagataccc agatcatatg aaacggcatg actttttcaa
      961 gagtgccatg cccgaaggtt atgtacagga aagaactata tttttcaaag atgacgggaa
     1021 ctataagaca cgtgctgaag tcaagtttga aggtgataca cttgttaata gaatcgagtt
     1081 aaaaggtatt gattttaaag aagatggaaa cattcttgga cacaagttgg aatacaacta
     1141 taactcacac aatgtataca tcatggcaga caaacaaaag aatggaatca aagttaactt
     1201 caaaattaga cacaacattg aagatggaag cgttcaacta gcagaccatt atcaacaaaa
     1261 tactccaatt ggcgatggcc ctgtcctttt accagacaac cattacctgt ccacacaatc
     1321 tgccctttcg aaagatccca acgaaaagag agaccacatg gtccttcttg agtttgtaac
     1381 agctgctggg attacacatg gcatggatga actatacaaa aggcctgcag caaacgacga
     1441 aaactacgct taagtagctt aataagctta attagctgag cttggactcc tgttgataga
     1501 tccagtaatg acctcagaac tccatctgga tttgttcaga acgctcggtt gccgccgggc
     1561 gttttttatt ggtgagaatc caagctagct tggcgagatt ttcaggagct aagggaattc
     1621 gaagcttggg cccgaacaaa aactcatctc agaagaggat ctgaatagcg ccgtcgacca
     1681 tcatcatcat catcattgag tttaaacggt ctccagcttg gctgttttgg cggatgagag
     1741 aagattttca gcctgataca gattaaatca gaacgcagaa gcggtctgat aaaacagaat
     1801 ttgcctggcg gcagtagcgc ggtggtccca cctgacccca tgccgaactc agaagtgaaa
     1861 cgccgtagcg ccgatggtag tgtggggtct ccccatgcga gagtagggaa ctgccaggca
     1921 tcaaataaaa cgaaaggctc agtcgaaaga ctgggccttt cgttttatct gttgtttgtc
     1981 ggtgaactaa ttcgaagctt gacataagcg gctatttaac gaccctgccc tgaaccgacg
     2041 accgggtcga atttgctttc gaatttctgc cattcatccg cttattatca cttattcagg
     2101 cgtagcaacc aggcgtttaa gggcaccaat aactgcctta aaaaaattac gccccgccct
     2161 gccactcatc gcagtactgt tgtaattcat taagcattct gccgacatgg aagccatcac
     2221 aaacggcatg atgaacctga atcgccagcg gcatcagcac cttgtcgcct tgcgtataat
     2281 atttgcccat cgtgaaaacg ggggcgaaga agttgtccat attggccacg tttaaatcaa
     2341 aactggtgaa actcacccag ggattggctg agacgaaaaa catattctca ataaaccctt
     2401 tagggaaata ggccaggttt tcaccgtaac acgccacatc ttgcgaatat atgtgtagaa
     2461 actgccggaa atcgtcgtgg tattcactcc agagcgatga aaacgtttca gtttgctcat
     2521 gtaaaacggt gtaacaaggg tgaacactat cccatatcac cagctcaccg tctttcattg
     2581 ccatacggaa ctccggatga gcattcatca ggcgggcaag aatgtggata aaggccggat
     2641 aaaacttgtg cttatttttc tttacggtct ttaaaaaggc cgtaatatcc agctgaacgg
     2701 tctggttata ggtacattga gcaactgact gaaatgcctc aaaatgttct ttacgatgcc
     2761 attgggatat atcaacggtg gtatatccag tgattttttt ctccatttta gcttccttag
     2821 ctcctgaaaa tctcgataac tcaaaaaata tgcccggtag tgatcttatt tcattatggt
     2881 gaaagttgga acctcttacg tgccgatcaa cgtctcattt tcgccaaaag ttggcccagg
     2941 gcttcccggt atcaacaggg acaccaggat ttatttattc tgcgaagtga tcttccgtca
     3001 caggtattta ttcggcgcaa agtgcgtcgg gtgatgctgc caacttactg atttagtgta
     3061 tgatggtgtt tttgaggtgc tccagtggct tctgtttcta tcagctgtcc ctcctgttca
     3121 gctactgacg gggtggtgcg taacggcaaa agcaccgccg gacatcagcg ctagcggagt
     3181 gtatactggc ttactatgtt ggcactgatg agagtgtcag tgaagtgctt catgtggcag
     3241 gagaaaaaag gctgcaccgg tgcgtcagca gaatatgtga tacaggatat attccgcttc
     3301 ctcgctcact gactcgctac gctcggtcgt tcgactgcgg cgagcggaaa tggcttacga
     3361 acggggcgga gatttcctgg aagatgccag gaagatactt aacagggaag tgagagggcc
     3421 gcggcaaagc cgtttttcca taggctccgc ccccctgaca agcatcacga aatctgacgc
     3481 tcaaatcagt ggtggcgaaa cccgacagga ctataaagat accaggcgtt tccccctggc
     3541 ggctccctcg tgcgctctcc tgttcctgcc tttcggttta ccggtgtcat tccgctgtta
     3601 tggccgcgtt tgtctcattc cacgcctgac actcagttcc gggtaggcag ttcgctccaa
     3661 gctggactgt     
//
