# Supplementary material for: Marginal specificity in protein interactions constrains evolution of a paralogous family
Source: Proc Natl Acad Sci U S A. 2023 Apr 25;120(18):e2221163120. doi: 10.1073/pnas.2221163120 (PMC10160972; doi:10.1073/pnas.2221163120)
Supplement: Supplementary file 5 — Dataset S04 (TXT) [file pnas.2221163120.sd04.txt]

LOCUS       vPhoP                   3749 bp    DNA        linear       04-JAN-2022
DEFINITION  .
ACCESSION   
VERSION     
SOURCE      .
  ORGANISM  .
COMMENT     vOmpR2 from 1 to 1307
COMMENT     vOmpR from 1 to 1543
COMMENT     
COMMENT     ApEinfo:methylated:1
FEATURES             Location/Qualifiers
     misc_feature    670..673
                     /locus_tag="PhoP box"
                     /label="PhoP box"
                     /ApEinfo_label="PhoP box"
                     /ApEinfo_fwdcolor="#fb3471"
                     /ApEinfo_revcolor="#68233e"
                     /ApEinfo_graphicformat="arrow_data {{0 1 2 0 0 -1} {} 0}
                     width 5 offset 0"
     CDS             complement(2226..2884)
                     /note="pLannotate"
                     /database="addgene"
                     /identity="99.545"
                     /match_length="100.0"
                     /fragment="False"
                     /other="CDS"
                     /locus_tag="CmR"
                     /label="CmR"
                     /ApEinfo_label="CmR"
                     /ApEinfo_fwdcolor="#e9d024"
                     /ApEinfo_revcolor="#e9d024"
                     /ApEinfo_graphicformat="arrow_data {{0 1 2 0 0 -1} {} 0}
                     width 5 offset 0"
     mobile_element  complement(3109..3251)
                     /note="pLannotate"
                     /database="addgene"
                     /identity="100.0"
                     /match_length="18.75"
                     /fragment="True"
                     /other="mobile element"
                     /locus_tag="insertion sequence:IS1"
                     /label="insertion sequence:IS1"
                     /ApEinfo_label="insertion sequence:IS1"
                     /ApEinfo_fwdcolor="pink"
                     /ApEinfo_revcolor="pink"
                     /ApEinfo_graphicformat="arrow_data {{0 1 2 0 0 -1} {} 0}
                     width 5 offset 0"
     misc_feature    join(402..652,670..749)
                     /locus_tag="pMgrb"
                     /label="pMgrb"
                     /ApEinfo_label="pMgrb"
                     /ApEinfo_fwdcolor="#6e10ff"
                     /ApEinfo_revcolor="#ffdaab"
                     /ApEinfo_graphicformat="arrow_data {{0 1 2 0 0 -1} {} 0}
                     width 5 offset 0"
     rep_origin      complement(1..309)
                     /note="pLannotate"
                     /database="addgene"
                     /identity="100.0"
                     /match_length="100.0"
                     /fragment="False"
                     /other="rep_origin"
                     /locus_tag="p15A ori"
                     /label="p15A ori"
                     /ApEinfo_label="p15A ori"
                     /ApEinfo_fwdcolor="#999999"
                     /ApEinfo_revcolor="#999999"
                     /ApEinfo_graphicformat="arrow_data {{0 1 2 0 0 -1} {} 0}
                     width 5 offset 0"
     rep_origin      complement(3514..3749)
                     /note="pLannotate"
                     /database="addgene"
                     /identity="100.0"
                     /match_length="100.0"
                     /fragment="False"
                     /other="rep_origin"
                     /locus_tag="p15A ori(1)"
                     /label="p15A ori(1)"
                     /ApEinfo_label="p15A ori"
                     /ApEinfo_fwdcolor="#999999"
                     /ApEinfo_revcolor="#999999"
                     /ApEinfo_graphicformat="arrow_data {{0 1 2 0 0 -1} {} 0}
                     width 5 offset 0"
     promoter        1673..1692
                     /note="pLannotate"
                     /database="addgene"
                     /identity="100.0"
                     /match_length="20.588235294117645"
                     /fragment="True"
                     /other="promoter"
                     /locus_tag="cat promoter"
                     /label="cat promoter"
                     /ApEinfo_label="cat promoter"
                     /ApEinfo_fwdcolor="#346ee0"
                     /ApEinfo_revcolor="#346ee0"
                     /ApEinfo_graphicformat="arrow_data {{0 1 2 0 0 -1} {} 0}
                     width 5 offset 0"
     misc_feature    653..658
                     /locus_tag="PhoP box(1)"
                     /label="PhoP box(1)"
                     /ApEinfo_label="PhoP box"
                     /ApEinfo_fwdcolor="#fb4486"
                     /ApEinfo_revcolor="#681017"
                     /ApEinfo_graphicformat="arrow_data {{0 1 2 0 0 -1} {} 0}
                     width 5 offset 0"
     promoter        complement(2886..2987)
                     /note="pLannotate"
                     /database="addgene"
                     /identity="99.029"
                     /match_length="100.0"
                     /fragment="False"
                     /other="promoter"
                     /locus_tag="cat promoter(1)"
                     /label="cat promoter(1)"
                     /ApEinfo_label="cat promoter"
                     /ApEinfo_fwdcolor="#346ee0"
                     /ApEinfo_revcolor="#346ee0"
                     /ApEinfo_graphicformat="arrow_data {{0 1 2 0 0 -1} {} 0}
                     width 5 offset 0"
     rep_origin      complement(3371..3425)
                     /note="pLannotate"
                     /database="addgene"
                     /identity="100.0"
                     /match_length="7.466666666666668"
                     /fragment="True"
                     /other="rep_origin"
                     /locus_tag="RSF ori"
                     /label="RSF ori"
                     /ApEinfo_label="RSF ori"
                     /ApEinfo_fwdcolor="#999999"
                     /ApEinfo_revcolor="#999999"
                     /ApEinfo_graphicformat="arrow_data {{0 1 2 0 0 -1} {} 0}
                     width 5 offset 0"
     misc_feature    653..669
                     /locus_tag="pMgrb(1)"
                     /label="pMgrb(1)"
                     /ApEinfo_label="pMgrb"
                     /ApEinfo_fwdcolor="#6e10ff"
                     /ApEinfo_revcolor="#ffdaab"
                     /ApEinfo_graphicformat="arrow_data {{0 1 2 0 0 -1} {} 0}
                     width 5 offset 0"
     terminator      complement(1564..1657)
                     /note="pLannotate"
                     /database="addgene"
                     /identity="100.0"
                     /match_length="100.0"
                     /fragment="False"
                     /other="terminator"
                     /locus_tag="lambda t0 terminator"
                     /label="lambda t0 terminator"
                     /ApEinfo_label="lambda t0 terminator"
                     /ApEinfo_fwdcolor="#9d1b1c"
                     /ApEinfo_revcolor="#9d1b1c"
                     /ApEinfo_graphicformat="arrow_data {{0 1 2 0 0 -1} {} 0}
                     width 5 offset 0"
     ncRNA           1882..1996
                     /note="pLannotate"
                     /database="infernal"
                     /identity="100.0"
                     /match_length="97.47899159663865"
                     /fragment="False"
                     /other="ncRNA"
                     /locus_tag="5S rRNA"
                     /label="5S rRNA"
                     /ApEinfo_label="5S rRNA"
                     /ApEinfo_fwdcolor="pink"
                     /ApEinfo_revcolor="pink"
                     /ApEinfo_graphicformat="arrow_data {{0 1 2 0 0 -1} {} 0}
                     width 5 offset 0"
     misc_feature    653..669
                     /locus_tag="PhoP box (Regulon DB)"
                     /label="PhoP box (Regulon DB)"
                     /ApEinfo_label="PhoP box (Regulon DB)"
                     /ApEinfo_fwdcolor="#fc65e1"
                     /ApEinfo_revcolor="green"
                     /ApEinfo_graphicformat="arrow_data {{0 1 2 0 0 -1} {} 0}
                     width 5 offset 0"
     terminator      2001..2065
                     /note="pLannotate"
                     /database="addgene"
                     /identity="100.0"
                     /match_length="91.66666666666666"
                     /fragment="True"
                     /other="terminator"
                     /locus_tag="rrnB T1 terminator"
                     /label="rrnB T1 terminator"
                     /ApEinfo_label="rrnB T1 terminator"
                     /ApEinfo_fwdcolor="#9d1b1c"
                     /ApEinfo_revcolor="#9d1b1c"
                     /ApEinfo_graphicformat="arrow_data {{0 1 2 0 0 -1} {} 0}
                     width 5 offset 0"
     CDS             786..1498
                     /note="pLannotate"
                     /database="addgene"
                     /identity="100.0"
                     /match_length="100.0"
                     /fragment="False"
                     /other="CDS"
                     /locus_tag="GFP"
                     /label="GFP"
                     /ApEinfo_label="GFP"
                     /ApEinfo_fwdcolor="#e9d024"
                     /ApEinfo_revcolor="#e9d024"
                     /ApEinfo_graphicformat="arrow_data {{0 1 2 0 0 -1} {} 0}
                     width 5 offset 0"
     CDS             1713..1741
                     /note="pLannotate"
                     /database="addgene"
                     /identity="100.0"
                     /match_length="100.0"
                     /fragment="False"
                     /other="CDS"
                     /locus_tag="Myc"
                     /label="Myc"
                     /ApEinfo_label="Myc"
                     /ApEinfo_fwdcolor="#e9d024"
                     /ApEinfo_revcolor="#e9d024"
                     /ApEinfo_graphicformat="arrow_data {{0 1 2 0 0 -1} {} 0}
                     width 5 offset 0"
ORIGIN
        1 atgcacgaac cccccgttca gtccgaccgc tgcgccttat ccggtaacta tcgtcttgag
       61 tccaacccgg aaagacatgc aaaagcacca ctggcagcag ccactggtaa ttgatttaga
      121 ggagttagtc ttgaagtcat gcgccggtta aggctaaact gaaaggacaa gttttggtga
      181 ctgcgctcct ccaagccagt tacctcggtt caaagagttg gtagctcaga gaaccttcga
      241 aaaaccgccc tgcaaggcgg ttttttcgtt ttcagagcaa gagattacgc gcagaccaaa
      301 acgatctcaa gaagatcatc ttattaatca gataaaatat ttctagattt cagtgcaatt
      361 tatctcttca aatgtagcac ctgaagtcgg atcgcggccg cgcgaattca ccgtgctggt
      421 gcctctggca gtcagatagg tacattgcaa acctaatcct gcggcattct ctttgcttcc
      481 aatcaaaacg ccatatccgc tgagtaataa tcctatccat accagtgcta tcagcataac
      541 tgtgcgaatg atgaatcgca ttacaacctc ttctcttttt atgttcgctt aatcgtagcg
      601 gcaatatgcg ctgaagcaag cgactcattc cgaaaaagca cgaatatcga caTAGTTAGG
      661 CGCTGTTTAa ctaacgcatg ctagtttaat gacataaggt aggtgaaacg gatccccggg
      721 tacctagaat taaagaggag aaattaagcg gatcctctgt ttattttcag gagtcatcat
      781 tatttatgag taaaggagaa gaacttttca ctggagttgt cccaattctt gttgaattag
      841 atggtaatgt taatgggcac aaattttctg tcagtggaga gggtgaaggt gatgcagcat
      901 acggaaaact tacccttaaa tttatttgca ctactggaaa actacctgtt ccatggccaa
      961 cacttgtcac tactttgact tatggtgttc aatgcttttc aagataccca gatcatatga
     1021 aacggcatga ctttttcaag agtgccatgc ccgaaggtta tgtacaggaa agaactatat
     1081 ttttcaaaga tgacgggaac tataagacac gtgctgaagt caagtttgaa ggtgatacac
     1141 ttgttaatag aatcgagtta aaaggtattg attttaaaga agatggaaac attcttggac
     1201 acaagttgga atacaactat aactcacaca atgtatacat catggcagac aaacaaaaga
     1261 atggaatcaa agttaacttc aaaattagac acaacattga agatggaagc gttcaactag
     1321 cagaccatta tcaacaaaat actccaattg gcgatggccc tgtcctttta ccagacaacc
     1381 attacctgtc cacacaatct gccctttcga aagatcccaa cgaaaagaga gaccacatgg
     1441 tccttcttga gtttgtaaca gctgctggga ttacacatgg catggatgaa ctatacaaaa
     1501 ggcctgcagc aaacgacgaa aactacgctt aagtagctta ataagcttaa ttagctgagc
     1561 ttggactcct gttgatagat ccagtaatga cctcagaact ccatctggat ttgttcagaa
     1621 cgctcggttg ccgccgggcg ttttttattg gtgagaatcc aagctagctt ggcgagattt
     1681 tcaggagcta agggaattcg aagcttgggc ccgaacaaaa actcatctca gaagaggatc
     1741 tgaatagcgc cgtcgaccat catcatcatc atcattgagt ttaaacggtc tccagcttgg
     1801 ctgttttggc ggatgagaga agattttcag cctgatacag attaaatcag aacgcagaag
     1861 cggtctgata aaacagaatt tgcctggcgg cagtagcgcg gtggtcccac ctgaccccat
     1921 gccgaactca gaagtgaaac gccgtagcgc cgatggtagt gtggggtctc cccatgcgag
     1981 agtagggaac tgccaggcat caaataaaac gaaaggctca gtcgaaagac tgggcctttc
     2041 gttttatctg ttgtttgtcg gtgaactaat tcgaagcttg acataagcgg ctatttaacg
     2101 accctgccct gaaccgacga ccgggtcgaa tttgctttcg aatttctgcc attcatccgc
     2161 ttattatcac ttattcaggc gtagcaacca ggcgtttaag ggcaccaata actgccttaa
     2221 aaaaattacg ccccgccctg ccactcatcg cagtactgtt gtaattcatt aagcattctg
     2281 ccgacatgga agccatcaca aacggcatga tgaacctgaa tcgccagcgg catcagcacc
     2341 ttgtcgcctt gcgtataata tttgcccatc gtgaaaacgg gggcgaagaa gttgtccata
     2401 ttggccacgt ttaaatcaaa actggtgaaa ctcacccagg gattggctga gacgaaaaac
     2461 atattctcaa taaacccttt agggaaatag gccaggtttt caccgtaaca cgccacatct
     2521 tgcgaatata tgtgtagaaa ctgccggaaa tcgtcgtggt attcactcca gagcgatgaa
     2581 aacgtttcag tttgctcatg taaaacggtg taacaagggt gaacactatc ccatatcacc
     2641 agctcaccgt ctttcattgc catacggaac tccggatgag cattcatcag gcgggcaaga
     2701 atgtggataa aggccggata aaacttgtgc ttatttttct ttacggtctt taaaaaggcc
     2761 gtaatatcca gctgaacggt ctggttatag gtacattgag caactgactg aaatgcctca
     2821 aaatgttctt tacgatgcca ttgggatata tcaacggtgg tatatccagt gatttttttc
     2881 tccattttag cttccttagc tcctgaaaat ctcgataact caaaaaatat gcccggtagt
     2941 gatcttattt cattatggtg aaagttggaa cctcttacgt gccgatcaac gtctcatttt
     3001 cgccaaaagt tggcccaggg cttcccggta tcaacaggga caccaggatt tatttattct
     3061 gcgaagtgat cttccgtcac aggtatttat tcggcgcaaa gtgcgtcggg tgatgctgcc
     3121 aacttactga tttagtgtat gatggtgttt ttgaggtgct ccagtggctt ctgtttctat
     3181 cagctgtccc tcctgttcag ctactgacgg ggtggtgcgt aacggcaaaa gcaccgccgg
     3241 acatcagcgc tagcggagtg tatactggct tactatgttg gcactgatga gagtgtcagt
     3301 gaagtgcttc atgtggcagg agaaaaaagg ctgcaccggt gcgtcagcag aatatgtgat
     3361 acaggatata ttccgcttcc tcgctcactg actcgctacg ctcggtcgtt cgactgcggc
     3421 gagcggaaat ggcttacgaa cggggcggag atttcctgga agatgccagg aagatactta
     3481 acagggaagt gagagggccg cggcaaagcc gtttttccat aggctccgcc cccctgacaa
     3541 gcatcacgaa atctgacgct caaatcagtg gtggcgaaac ccgacaggac tataaagata
     3601 ccaggcgttt ccccctggcg gctccctcgt gcgctctcct gttcctgcct ttcggtttac
     3661 cggtgtcatt ccgctgttat ggccgcgttt gtctcattcc acgcctgaca ctcagttccg
     3721 ggtaggcagt tcgctccaag ctggactgt   
//
