# Supplementary material for: Marginal specificity in protein interactions constrains evolution of a paralogous family
Source: Proc Natl Acad Sci U S A. 2023 Apr 25;120(18):e2221163120. doi: 10.1073/pnas.2221163120 (PMC10160972; doi:10.1073/pnas.2221163120)
Supplement: Supplementary file 6 — Dataset S05 (TXT) [file pnas.2221163120.sd05.txt]

LOCUS       pDG116_pIpp_Taz_        5890 bp    DNA        circular     24-OCT-2020
DEFINITION  .
ACCESSION   .
VERSION     .
KEYWORDS    pLPQ2 (1)
SOURCE      synthetic DNA construct
  ORGANISM  synthetic DNA construct
REFERENCE   1  (bases 1 to 6471)
  AUTHORS   .
  TITLE     Direct Submission
  JOURNAL   Exported Wednesday, Jul 03, 2013 from SnapGene Viewer 1.5.3
            http://www.snapgene.com
COMMENT     pDG097 pIpp-Taz from 1 to 5929
COMMENT     pDG093 pOmpR3-Taz from 1 to 5892
COMMENT     pDG089 lacUV5-Taz from 1 to 5685
COMMENT     pDG057 lacUV5-EnvZ from 1 to 5544
COMMENT     pCM143_phoP from 1 to 4953
COMMENT     pCM099 -pLPQ2 - BCD18 XhoI from 1 to 6544
COMMENT     
COMMENT     ApEinfo:methylated:1
FEATURES             Location/Qualifiers
     CDS             complement(join(4227..5890,1..544))
                     /codon_start=1
                     /note="pSC101 backbone"
                     /note="color: #4444ff"
                     /translation="RVSLLMIPLPYWVH*PV*MTCHGIIRSGQTGKSEGRNC*TAKSQ
                     I
                     APHSRPAIKRPEKPVTGFSCIMGSFLA*IHKRRL*CHLPPFTARAVSAAN*MSRKRQR
                     L
                     RCLMVGDKRNIQRFARACEGAT*AFRVLRSVL*RSKQRLRHPFVILRN*LK**VIHRA
                     G
                     IYSFYLFLFFLYSINYNHLNINKKNTQRSSGIYRGSSRIYKFSSKGLAEFTDTHNSKE
                     K
                     D**LSLTSPSQLV**LKSPRPIEMYV*ISCFQSK*TSD*SL*LNGA*NQANFMLCGTT
                     Q
                     PHD*KPYKERTDGIVHL*PIRSDDEHQ*GKCLWCIS*SNQRADDENCGNQESFG*RL*
                     D
                     FPVDKLCQVLKRKIRISF**RDIALSFPVKKIHKI*SGTC*VF*KQILYEDL*VVIKR
                     T
                     NTKENSQGKYRD*P**I*VHVNA*K*LP*V*KA*PMGFETNK*RFKHLQQYEIGG**A
                     R
                     PPD*YVDFPS*TR*TNGSRNRT*EQPDKNEW*QNTNNHYIRFLPT*RTKKNTTRCFNC
                     K
                     NSAHQF*GKIFE*HAK*V*SQWFVLMAHAKTTNHTREHTG*IRKDL?FLWLLYLSVKH
                     Q
                     D*QTKVEQLFTVTYQRENCPYAQMKTV*KR*IHQSFYEFLVHSKLFTMNRSTM*QMNS
                     M
                     *HLIEQVKPVKQSN*NMKLNT*DNLLQLNSHT*TA*NRRCCLSNQSCRQHGSQ*RLPW
                     G KNHGNSGRNSAFSRQTG*SRICDSDNKLATPEQPVCGQQNPW"
                     /locus_tag="pSC101 backbone"
                     /label="pSC101 backbone"
                     /ApEinfo_label="pSC101 backbone"
                     /ApEinfo_fwdcolor="#8000ff"
                     /ApEinfo_revcolor="#400080"
                     /ApEinfo_graphicformat="arrow_data {{0 1 2 0 0 -1} {} 0}
                     width 5 offset 0"
     CDS             1742..2431
                     /locus_tag="EnvZ coding"
                     /label="EnvZ coding"
                     /ApEinfo_label="EnvZ coding"
                     /ApEinfo_fwdcolor="#e9d024"
                     /ApEinfo_revcolor="#e9d024"
                     /ApEinfo_graphicformat="arrow_data {{0 1 2 0 0 -1} {} 0}
                     width 5 offset 0"
     primer_bind     4860..4877
                     /note="seq7"
                     /note="color: #ff6666; direction: RIGHT"
                     /locus_tag="seq7"
                     /label="seq7"
                     /ApEinfo_label="seq7"
                     /ApEinfo_fwdcolor="pink"
                     /ApEinfo_revcolor="pink"
                     /ApEinfo_graphicformat="arrow_data {{0 1 2 0 0 -1} {} 0}
                     width 5 offset 0"
     primer_bind     complement(5506..5525)
                     /note="seq5"
                     /note="color: #ff0000; direction: LEFT"
                     /locus_tag="seq5"
                     /label="seq5"
                     /ApEinfo_label="seq5"
                     /ApEinfo_fwdcolor="pink"
                     /ApEinfo_revcolor="pink"
                     /ApEinfo_graphicformat="arrow_data {{0 1 2 0 0 -1} {} 0}
                     width 5 offset 0"
     primer_bind     301..323
                     /note="seq18"
                     /note="color: #ff6666; direction: RIGHT"
                     /locus_tag="seq18"
                     /label="seq18"
                     /ApEinfo_label="seq18"
                     /ApEinfo_fwdcolor="pink"
                     /ApEinfo_revcolor="pink"
                     /ApEinfo_graphicformat="arrow_data {{0 1 2 0 0 -1} {} 0}
                     width 5 offset 0"
     primer_bind     complement(360..376)
                     /note="seq1"
                     /note="color: #dd0000; direction: LEFT"
                     /locus_tag="seq1"
                     /label="seq1"
                     /ApEinfo_label="seq1"
                     /ApEinfo_fwdcolor="pink"
                     /ApEinfo_revcolor="pink"
                     /ApEinfo_graphicformat="arrow_data {{0 1 2 0 0 -1} {} 0}
                     width 5 offset 0"
     primer_bind     512..533
                     /note="seq8"
                     /note="color: #ff6666; direction: RIGHT"
                     /locus_tag="seq8"
                     /label="seq8"
                     /ApEinfo_label="seq8"
                     /ApEinfo_fwdcolor="pink"
                     /ApEinfo_revcolor="pink"
                     /ApEinfo_graphicformat="arrow_data {{0 1 2 0 0 -1} {} 0}
                     width 5 offset 0"
     CDS             complement(2472..3492)
                     /codon_start=1
                     /note="specR"
                     /note="color: #4444ff"
                     /translation="*GKR*SPKYRLNYQR*LASSSAISNRRCWPYICTAPQWMAA*SH
                     T
                     VILICWLR*P*GLMKQRGEL*STTFWKLRLPLERARFSAL*KSPLLCTTTSFRGVIQL
                     S
                     ANCNWRMAAQ*H?AGIFEPATIDIDLAILLTKAREHSVALVGPAAEELFDPVPEQDLF
                     E
                     ALNETLTLWNSPPDWAGDERNVVLTLSRIWYSAVTGKIAPKDVAADWAMERLPAQYQP
                     V
                     ILEARQAYLGQEEDRLASRADQLEEFVHYVKGEITKVVGK*CLTIRSSRRRFAARLNS
                     S
                     VRCTKHIIAHSQTIRSSLLLLFLSVHNKPYTNWEIYHERLAFSCYRNSWRSNRNIRIK
                     I "
                     /locus_tag="specR"
                     /label="specR"
                     /ApEinfo_label="specR"
                     /ApEinfo_fwdcolor="#8000ff"
                     /ApEinfo_revcolor="#400080"
                     /ApEinfo_graphicformat="arrow_data {{0 1 2 0 0 -1} {} 0}
                     width 5 offset 0"
     primer_bind     complement(2476..2498)
                     /note="seq9"
                     /note="color: #ff6666; direction: LEFT"
                     /locus_tag="seq9"
                     /label="seq9"
                     /ApEinfo_label="seq9"
                     /ApEinfo_fwdcolor="pink"
                     /ApEinfo_revcolor="pink"
                     /ApEinfo_graphicformat="arrow_data {{0 1 2 0 0 -1} {} 0}
                     width 5 offset 0"
     primer_bind     3101..3118
                     /note="seq4"
                     /note="color: #dd0000; direction: RIGHT"
                     /locus_tag="seq4"
                     /label="seq4"
                     /ApEinfo_label="seq4"
                     /ApEinfo_fwdcolor="pink"
                     /ApEinfo_revcolor="pink"
                     /ApEinfo_graphicformat="arrow_data {{0 1 2 0 0 -1} {} 0}
                     width 5 offset 0"
     primer_bind     3861..3879
                     /note="seq6"
                     /note="color: #dd0000; direction: RIGHT"
                     /locus_tag="seq6"
                     /label="seq6"
                     /ApEinfo_label="seq6"
                     /ApEinfo_fwdcolor="pink"
                     /ApEinfo_revcolor="pink"
                     /ApEinfo_graphicformat="arrow_data {{0 1 2 0 0 -1} {} 0}
                     width 5 offset 0"
     misc_feature    977..1741
                     /locus_tag="Taz sensor domain"
                     /label="Taz sensor domain"
                     /ApEinfo_label="Taz sensor domain"
                     /ApEinfo_fwdcolor="#ff9e35"
                     /ApEinfo_revcolor="green"
                     /ApEinfo_graphicformat="arrow_data {{0 1 2 0 0 -1} {} 0}
                     width 5 offset 0"
     promoter        594..976
                     /locus_tag="pIpp promoter"
                     /label="pIpp promoter"
                     /ApEinfo_label="pIpp promoter"
                     /ApEinfo_fwdcolor="#346ee0"
                     /ApEinfo_revcolor="#346ee0"
                     /ApEinfo_graphicformat="arrow_data {{0 1 2 0 0 -1} {} 0}
                     width 5 offset 0"
     misc_feature    1987..1992
                     /locus_tag="scaI"
                     /label="scaI"
                     /ApEinfo_label="scaI"
                     /ApEinfo_fwdcolor="cyan"
                     /ApEinfo_revcolor="green"
                     /ApEinfo_graphicformat="arrow_data {{0 1 2 0 0 -1} {} 0}
                     width 5 offset 0"
     misc_feature    1661..1666
                     /locus_tag="SacI"
                     /label="SacI"
                     /ApEinfo_label="SacI"
                     /ApEinfo_fwdcolor="cyan"
                     /ApEinfo_revcolor="green"
                     /ApEinfo_graphicformat="arrow_data {{0 1 2 0 0 -1} {} 0}
                     width 5 offset 0"
     misc_feature    1766..1945
                     /locus_tag="DHp domain"
                     /label="DHp domain"
                     /ApEinfo_label="DHp domain"
                     /ApEinfo_fwdcolor="cyan"
                     /ApEinfo_revcolor="green"
                     /ApEinfo_graphicformat="arrow_data {{0 1 2 0 0 -1} {} 0}
                     width 5 offset 0"
     misc_feature    2251..2256
                     /locus_tag="sacII"
                     /label="sacII"
                     /ApEinfo_label="sacII"
                     /ApEinfo_fwdcolor="cyan"
                     /ApEinfo_revcolor="green"
                     /ApEinfo_graphicformat="arrow_data {{0 1 2 0 0 -1} {} 0}
                     width 5 offset 0"
     misc_feature    2437..2442
                     /locus_tag="SalI"
                     /label="SalI"
                     /ApEinfo_label="SalI"
                     /ApEinfo_fwdcolor="cyan"
                     /ApEinfo_revcolor="green"
                     /ApEinfo_graphicformat="arrow_data {{0 1 2 0 0 -1} {} 0}
                     width 5 offset 0"
ORIGIN
        1 agtggttata atttatagaa taaagaaaga ataaaaaaag ataaaaagaa tagatcccag
       61 ccctgtgtat aactcactac tttagtcagt tccgcagtat tacaaaagga tgtcgcaaac
      121 gctgtttgct cctctacaaa acagacctta aaaccctaaa ggcttaagta gcaccctcgc
      181 aagctcgggc aaatcgctga atattccttt tgtctccgac catcaggcac ctgagtcgct
      241 gtctttttcg tgacattcag ttcgctgcgc tcacggctct ggcagtgaat gggggtaaat
      301 ggcactacag gcgcctttta tggattcatg caaggaaact acccataata caagaaaagc
      361 ccgtcacggg cttctcaggg cgttttatgg cgggtctgct atgtggtgct atctgacttt
      421 ttgctgttca gcagttcctg ccctctgatt ttccagtctg accacttcgg attatcccgt
      481 gacaggtcat tcagactggc taatgcaccc agtaaggcag cggtatcatc aacaggctta
      541 cccgctcgag atcttactgt cgggaattct cactcattag gcaccccagg cttGATAACC
      601 AGAAGCAATA AAAAATCAAA TCGGATTTCA CTATATAATC TCACTTTATC TAAGATGAAT
      661 CCGATGGAAG CATCCTGTTT TCTCTCAATT TTTTTATCTA AAACCCAGCG TTCGATGCTT
      721 CTTTGAGCGA ACGATCAAAA ATAAGTGCCT TCCCATCAAA AAAATATTGA CAACATAAAA
      781 AACTTTGTGT TATAATTGTA ACGCTACATG GAGATTAACT CAATCTAGCT AGAGAGGCTT
      841 TACACTTTAT GCTTCCGGCT CGTATAATGT GTGGAATTGT GAGCGGATAA CAATTTCACA
      901 CAGGAAACAG CTATGACCAT GATTACGGAT TCACTGGAAC TCTAGGGGGA TCAACTTGTT
      961 TTCAGGAAGG TGCCTTATGA TTAACCGTAT CCGCGTAGTC ACGCTGTTGG TAATGGTGCT
     1021 GGGGGTATTC GCACTGTTAC AGCTTATTTC CGGCAGTCTG TTTTTTTCTT CCCTTCACCA
     1081 TAGCCAGAAG AGCTTTGTGG TTTCCAATCA ATTACGGGAA CAGCAGGGCG AGCTGACGTC
     1141 AACCTGGGAT TTAATGCTGC AAACGCGCAT TAACCTGAGT CGTTCAGCGG TACGGATGAT
     1201 GATGGATTCC TCCAATCAAC AAAGTAACGC CAAAGTTGAA TTGCTCGATA GCGCCAGGAA
     1261 AACATTGGCG CAGGCAGCGA CGCATTATAA AAAATTCAAA AGCATGGCAC CGTTACCTGA
     1321 AATGGTCGCT ACCAGTCGTA ATATTGATGA AAAATATAAA AACTATTACA CAGCGTTAAC
     1381 TGAACTGATT GATTATCTAG ATTATGGCAA TACTGGAGCT TATTTCGCTC AGCCAACCCA
     1441 GGGAATGCAA AATGCAATGG GCGAAGCGTT TGCTCAGTAC GCCCTCAGCA GTGAAAAACT
     1501 GTATCGCGAT ATCGTCACTG ACAACGCAGA TGATTACCGA TTTGCCCAGT GGCAACTGGC
     1561 GGTTATCGCG CTGGTGGTGG TATTGATTCT GCTGGTGGCG TGGTACGGCA TTCGCCGTAT
     1621 GTTGCTTACT CCGCTGGCAA AAATTATTGC TCACATTCGC GAGCTCGCCG GTGGTAACCT
     1681 GGCGAATTCC CTGACCATTG ACGGGAGATC TGAAATGGGC GACCTGGCGC AGAGCGTTTC
     1741 ACATATGGCG GCTGGTGTTA AGCAACTGGC GGATGACCGC ACGCTGCTGA TGGCGGGGGT
     1801 AAGTCACGAC TTGCGCACGC CGCTGACGCG TATTCGCCTG GCGACTGAGA TGATGAGCGA
     1861 GCAGGATGGC TATCTGGCAG AATCGATCAA TAAAGATATC GAAGAGTGCA ACGCCATCAT
     1921 TGAGCAGTTT ATCGACTACC TGCGCACCGG GCAGGAGATG CCGATGGAAA TGGCGGATCT
     1981 TAATGCAGTA CTCGGTGAGG TGATTGCTGC CGAAAGTGGC TATGAGCGGG AAATTGAAAC
     2041 CGCGCTTTAC CCCGGCAGCA TTGAAGTGAA AATGCACCCG CTGTCGATCA AACGCGCGGT
     2101 GGCGAATATG GTGGTCAACG CCGCCCGTTA TGGCAATGGC TGGATCAAAG TCAGCAGCGG
     2161 AACGGAGCCG AATCGCGCCT GGTTCCAGGT GGAAGATGAC GGTCCGGGAA TTGCGCCGGA
     2221 ACAACGTAAG CACCTGTTCC AGCCGTTTGT CCGCGGCGAC AGTGCGCGCA CCATTAGCGG
     2281 CACGGGATTA GGGCTGGCAA TTGTGCAGCG TATCGTGGAT AACCATAACG GGATGCTGGA
     2341 GCTTGGCACC AGCGAGCGGG GCGGGCTTTC CATTCGCGCC TGGCTGCCAG TGCCGGTAAC
     2401 GCGGGCGCAG GGCACGACAA AAGAAGGGTA Atgacagtcg acctgcagcc aagcttagta
     2461 aagccctcgc tagattttaa tgcggatgtt gcgattactt cgccaactat tgcgataaca
     2521 agaaaaagcc agcctttcat gatatatctc ccaatttgtg tagggcttat tatgcacgct
     2581 taaaaataat aaaagcagac ttgacctgat agtttggctg tgagcaatta tgtgcttagt
     2641 gcatctaacg cttgagttaa gccgcgccgc gaagcggcgt cggcttgaac gaattgttag
     2701 acattatttg ccgactacct tggtgatctc gcctttcacg tagtggacaa attcttccaa
     2761 ctgatctgcg cgcgaggcca agcgatcttc ttcttgtcca agataagcct gtctagcttc
     2821 aagtatgacg ggctgatact gggccggcag gcgctccatt gcccagtcgg cagcgacatc
     2881 cttcggcgcg attttgccgg ttactgcgct gtaccaaatg cgggacaacg taagcactac
     2941 atttcgctca tcgccagccc agtcgggcgg cgagttccat agcgttaagg tttcatttag
     3001 cgcctcaaat agatcctgtt caggaaccgg atcaaagagt tcctccgccg ctggacctac
     3061 caaggcaacg ctatgttctc ttgcttttgt cagcaagata gccagatcaa tgtcgatcgt
     3121 ggctggctcg aagatacctg canaatgtca ttgcgctgcc attctccaat tgcagttcgc
     3181 gcttagctgg ataacgccac ggaatgatgt cgtcgtgcac aacaatggtg acttctacag
     3241 cgcggagaat ctcgctctct ccaggggaag ccgaagtttc caaaaggtcg ttgatcaaag
     3301 ctcgccgcgt tgtttcatca agccttacgg tcaccgtaac cagcaaatca atatcactgt
     3361 gtggcttcag gccgccatcc actgcggagc cgtacaaatg tacggccagc aacgtcggtt
     3421 cgagatggcg ctcgatgacg ccaactacct ctgatagttg agtcgatact tcggcgatca
     3481 ccgcttccct catgatgttt aactttgttt tagggcgact gccctgctgc gtaacatcgt
     3541 tgctgctcca taacatcaaa catcgaccca cggcgtaacg cgcttgctgc ttggatgccc
     3601 gaggcataga ctgtacccca aaaaaacagt cataacaagc catgaaaacc gccactgcgc
     3661 cgttaccacc gctgcgttcg gtcaaggttc tggaccagtt gcgtgagcgc atacgctact
     3721 tgcattacag cttacgaacc gaacaggctt atgtccactg ggttcgtgcc ttcatccgtt
     3781 tccacggtgt gcgtcacccg gcaaccttgg gcagcagcga agtcgaggca tttctgtcct
     3841 ggctggcgaa cgagcgcaag gtttcggtct ccacgcatcg tcaggcattg gcggccttgc
     3901 tgttcttcta cggcaaggtg ctgtgcacgg atctgccctg gcttcaggag atcggaagac
     3961 ctcggccgtc gcggcgcttg ccggtggtgc tgaccccgga tgaagtggtt cgcatcctcg
     4021 gttttctgga aggcgagcat cgtttgttcg cccagcttct gtatggaacg ggcatgcgga
     4081 tcagtgaggg tttgcaactg cgggtcaagg atctggattt cgatcacggc acgatcatcg
     4141 tgcgggaggg caagggctcc aaggatcggg ccttgatgtt acccgagagc ttggcaccca
     4201 gcctgcgcga gcaggggaat taattcccac gggttttgct gcccgcaaac gggctgttct
     4261 ggtgttgcta gtttgttatc agaatcgcag atccggcttc agccggtttg ccggctgaaa
     4321 gcgctatttc ttccagaatt gccatgattt tttccccacg ggaggcgtca ctggctcccg
     4381 tgttgtcggc agctttgatt cgataagcag catcgcctgt ttcaggctgt ctatgtgtga
     4441 ctgttgagct gtaacaagtt gtctcaggtg ttcaatttca tgttctagtt gctttgtttt
     4501 actggtttca cctgttctat taggtgttac atgctgttca tctgttacat tgtcgatctg
     4561 ttcatggtga acagctttga atgcaccaaa aactcgtaaa agctctgatg tatctatctt
     4621 ttttacaccg ttttcatctg tgcatatgga cagttttccc tttgatatgt aacggtgaac
     4681 agttgttcta cttttgtttg ttagtcttga tgcttcactg atagatacaa gagccataag
     4741 aacntcagat ccttccgtat ttagccagta tgttctctag tgtggttcgt tgtttttgcg
     4801 tgagccatga gaacgaacca ttgagatcat acttactttg catgtcactc aaaaattttg
     4861 cctcaaaact ggtgagctga atttttgcag ttaaagcatc gtgtagtgtt tttcttagtc
     4921 cgttatgtag gtaggaatct gatgtaatgg ttgttggtat tttgtcacca ttcattttta
     4981 tctggttgtt ctcaagttcg gttacgagat ccatttgtct atctagttca acttggaaaa
     5041 tcaacgtatc agtcgggcgg cctcgcttat caaccaccaa tttcatattg ctgtaagtgt
     5101 ttaaatcttt acttattggt ttcaaaaccc attggttaag ccttttaaac tcatggtagt
     5161 tattttcaag cattaacatg aacttaaatt catcaaggct aatctctata tttgccttgt
     5221 gagttttctt ttgtgttagt tcttttaata accactcata aatcctcata gagtatttgt
     5281 tttcaaaaga cttaacatgt tccagattat attttatgaa tttttttaac tggaaaagat
     5341 aaggcaatat ctcttcacta aaaactaatt ctaatttttc gcttgagaac ttggcatagt
     5401 ttgtccactg gaaaatctca aagcctttaa ccaaaggatt cctgatttcc acagttctcg
     5461 tcatcagctc tctggttgct ttagctaata caccataagc attttcccta ctgatgttca
     5521 tcatctgagc gtattggtta taagtgaacg atnccgtccg ttctttcctt gtagggtttt
     5581 caatcgtggg gttgagtagt gccacacagc ataaaattag cttggtttca tgctccgtta
     5641 agtcatagcg actaatcgct agttcatttg ctttgaaaac aactaattca gacatacatc
     5701 tcaattggtc taggtgattt taatcactat accaattgag atgggctagt caatgataat
     5761 tactagtcct tttcctttga gttgtgggta tctgtaaatt ctgctagacc tttgctggaa
     5821 aacttgtaaa ttctgctaga ccctctgtaa attccgctag acctttgtgt gttttttttg
     5881 tttatattca     
//
