# Supplementary material for: Marginal specificity in protein interactions constrains evolution of a paralogous family
Source: Proc Natl Acad Sci U S A. 2023 Apr 25;120(18):e2221163120. doi: 10.1073/pnas.2221163120 (PMC10160972; doi:10.1073/pnas.2221163120)
Supplement: Supplementary file 7 — Dataset S06 (XLSX) [file pnas.2221163120.sd06.xlsx]

## Sheet: Sheet1
Primer table
name	description	sequence
DG001	Cloning homolog sequences (fwd)	TAAtgacagtcgacctgcagccaagcttagtaaagccctcgc
DG002	Cloning homolog sequences (rev)	TTGCTTAACACCAGCCGCCATATGTGAAACGCTCTGCGCC
	Cloning EnvZ point mutations
DG003	pDG119 fwd	AGCTGATGAGCGAGCAGGATGGCTATCTGGCAGAATCGATCAATAAAGATATCGAAGAG
DG004	pDG119 rev	CTGCTCGCTCATCAGCTCAGTCGCCAGGCGAATACGCGTCAGCGGCGTGCGCAAGTCGTG
DG005	pDG120 fwd	AAGAGATCGAAGAGTGCAACGCCATCATTGAGCAGTTTATCGACTACCTGCGCACCGGGC
DG006	pDG120 rev	TGCACTCTTCGATCTCTTTATTGATCGATTCTGCCAGATAGCCATCCTGCTCGCTCATC
DG007	pDG121 fwd	AACGGATCAATAAAGATATCGAAGAGTGCAACGCCATCATTGAGCAGTTTATCGACTACC
DG008	pDG121 rev	TATCTTTATTGATCCGTTCTGCCAGATAGCCATCCTGCTCGCTCATCATCTCAGTCGCC
DG009	pDG122 fwd	GTATTCGCCTGAGGACTGAGATGATGAGCGAGCAGGATGGCTATCTGGCAGAATCGATC
DG010	pDG122 rev	CTCAGTCCTCAGGCGAATACGCGTCAGCGGCGTGCGCAAGTCGTGACTTACCCCCGCC
DG011	pDG128 fwd	GATGGCGGGGGTAAGTGCCGACTTGCGCACGCCGCTGACGCGTATTCGCCTGGCGACTG
DG012	pDG128 rev	GCGGCGTGCGCAAGTCGGCACTTACCCCCGCCATCAGCAGCGTGCGGTCATCCGCCAG
DG013	pDG129 fwd	GGCGGATGACCGCACGCTGCTGATGGCGGGGGGAAGTCACGACTTGCGCACGCCGCTG
DG014	pDG129 rev	GCGCAAGTCGTGACTTCCCCCCGCCATCAGCAGCGTGCGGTCATCCGCCAGTTGCTTAAC
DG015	pDG130 fwd	GGCGGATGACCGCACGCTGCTGATGACGGGGGTAAGTCACGACTTGCGCACGCCGCTG
DG016	pDG130 rev	CAAGTCGTGACTTACCCCCGTCATCAGCAGCGTGCGGTCATCCGCCAGTTGCTTAACAC
DG017	pDG133 fwd	CGCCTGGCGACTGCGATGATGAGCGAGCAGGATGGCTATCTGGCAGAATCGATC
DG018	pDG133 rev	CGCTCATCATCGCAGTCGCCAGGCGAATACGCGTCAGCGGCGTGCGCAAGTCGTGAC
DG019	pDG137 fwd	GCCGCTGGTGCGTATTCGCCTGGCGACTGAGATGATGAGCGAGCAGGATGGCTATCTGGC
DG020	pDG137 rev	CAGGCGAATACGCACCAGCGGCGTGCGCAAGTCGTGACTTACCCCCGCCATCAGCAGCG
DG021	pDG138 fwd	GACGCGTATTCGCTACGCGACTGAGATGATGAGCGAGCAGGATGGCTATCTGGCAGAATC
DG022	pDG138 rev	GTCGCGTAGCGAATACGCGTCAGCGGCGTGCGCAAGTCGTGACTTACCCCCGCCATCAGC
DG023	pDG156 fwd	CTTGCGCACGTGCCTGACGCGTATTCGCCTGGCGACTGAGATGATGAGCGAGCAGGATGG
DG024	pDG156 rev	CGTCAGGCACGTGCGCAAGTCGTGACTTACCCCCGCCATCAGCAGCGTGCGGTCATCCGC
DG025	pDG157 fwd	GGCAGAATCGATCAATAAAGCTATCGAAGAGTGCAACGCCATCATTGAGCAGTTTATCG
DG026	pDG157 rev	CGATAGCTTTATTGATCGATTCTGCCAGATAGCCATCCTGCTCGCTCATCATCTCAGTCG
DG027	pDG158 fwd	CTGCTGATGGCGGGGACAAGTCACGACTTGCGCACGCCGCTGACGCGTATTCGCCTGGCG
DG028	pDG158 rev	GACTTGTCCCCGCCATCAGCAGCGTGCGGTCATCCGCCAGTTGCTTAACACCAGCCGCC
DG029	pDG159 fwd	CATTGAGCAGACTATCGACTACCTGCGCACCGGGCAGGAGATGCCGATGGAAATGGCGG
DG030	pDG159 rev	GTAGTCGATAGTCTGCTCAATGATGGCGTTGCACTCTTCGATATCTTTATTGATCGATTC
DG031	pDG160 fwd	GACGCGTATTCGCCTGATGACTGAGATGATGAGCGAGCAGGATGGCTATCTGGCAGAATC
DG032	pDG160 rev	CAGTCATCAGGCGAATACGCGTCAGCGGCGTGCGCAAGTCGTGACTTACCCCCGCCATC
DG033	pDG161 fwd	GATGATGAGCGAGTGGGATGGCTATCTGGCAGAATCGATCAATAAAGATATCGAAGAGTG
DG034	pDG161 rev	CCAGATAGCCATCCCACTCGCTCATCATCTCAGTCGCCAGGCGAATACGCGTCAGCGGCG
DG035	pDG162 fwd	GCCTGGCGACTGAGTTCATGAGCGAGCAGGATGGCTATCTGGCAGAATCGATCAATAAAG
DG036	pDG162 rev	GCTCATGAACTCAGTCGCCAGGCGAATACGCGTCAGCGGCGTGCGCAAGTCGTGACTTAC
DG037	pDG163 rev	GTCACGACTTGCGCACGCCGAAGACGCGTATTCGCCTGGCGACTGAGATGATGAGCGAGC
DG038	pDG163 fwd	CGAATACGCGTCTTCGGCGTGCGCAAGTCGTGACTTACCCCCGCCATCAGCAGCGTGCGG
DG039	pDG171 (fwd)	GTCACGACTGGCGCACGCCGCTGACGCGTATTCGCCTGGCGACTGAGATGATGAGCGAGC
DG040	pDG171 (rev)	GCGGCGTGCGCCAGTCGTGACTTACCCCCGCCATCAGCAGCGTGCGGTCATCCGCCAG
DG041	pDG172 (fwd)	CGCTGACGCGTATTTACCTGGCGACTGAGATGATGAGCGAGCAGGATGGCTATCTGGC
DG042	pDG172 (rev)	GTCGCCAGGTAAATACGCGTCAGCGGCGTGCGCAAGTCGTGACTTACCCCCGCCATCAGC
DG043	pDG173 (fwd)	CGATCAATAAAGATTACGAAGAGTGCAACGCCATCATTGAGCAGTTTATCGACTACCTGC
DG044	pDG173 (rev)	GCACTCTTCGTAATCTTTATTGATCGATTCTGCCAGATAGCCATCCTGCTCGCTCATC
DG045	pDG174 (fwd)	GAGCAGTTTATCGTCTACCTGCGCACCGGGCAGGAGATGCCGATGGAAATGGCGGATC
DG046	pDG174 (rev)	GCAGGTAGACGATAAACTGCTCAATGATGGCGTTGCACTCTTCGATATCTTTATTGATCG
DG047	pDG192 fwd	GCAACTGATCGATGACCGCACGCTGCTGATGGCGGG
DG048	pDG192 rev	GTGCGGTCATCGATCAGTTGCTTAACACCAGCCGCC
DG049	pDG193 fwd	GAGCAGTTTATCGACTGGCTGCGCACCGGGCAGGAGATGCCGATGGAAATGGCGGATC
DG050	pDG193 rev	CAGCCAGTCGATAAACTGCTCAATGATGGCGTTGCACTCTTCGATATCTTTATTGATC
DG051	pDG194 fwd	CGCCATCATTGAGGAGTTTATCGACTACCTGCGCACCGGGCAGGAGATGCCGATGG
DG052	pDG194 rev	CGATAAACTCCTCAATGATGGCGTTGCACTCTTCGATATCTTTATTGATCGATTCTG
DG053	pDG197 fwd	GGGTAGTTCACGACTTGCGCACGCCGCTGACGCGTATTCGCCTGGCGACTGAGATGATG
DG054	pDG197 rev	CGGCGTGCGCAAGTCGTGAACTACCCCCGCCATCAGCAGCGTGCGGTCATCCGCCAGTTG
DG055	pDG198 fwd	GATATCGAAGCGTGCAACGCCATCATTGAGCAGTTTATCGACTACCTGCGCACCGGGCAG
DG056	pDG198 rev	GATGGCGTTGCACGCTTCGATATCTTTATTGATCGATTCTGCCAGATAGCCATCCTGCTC
DG057	pDG199 fwd	GGGTAAGTCACGACTTGCGCACGCCGCTGACGCGTATTCGCCTGGCGACTGAGATGATG
DG058	pDG199 rev	GGCGTGCGCAAGTCGTGACTTACCCCCGCCATCAGCAGCGTGCGGTCATCCGCCTTTTGC
DG059	pDG200 fwd	GTAAGTCACGACTTGCGCACGCCGCTGACGCGTATTCGCCTGGCGACTGAGATGATGAGC
DG060	pDG200 rev	CAGCGGCGTGCGCAAGTCGTGACTTACCCCCGCCATCAGCAGCGTCCAGTCATCCGCCAG
DG061	pDG201 fwd	GATATCGAAGAGTGCCTCGCCATCATTGAGCAGTTTATCGACTACCTGCGCACCGGGCAG
DG062	pDG201 rev	CAATGATGGCGAGGCACTCTTCGATATCTTTATTGATCGATTCTGCCAGATAGCCATCC
DG063	pDG202 fwd	GAGCAGTTTATCGACGTCCTGCGCACCGGGCAGGAGATGCCGATGGAAATGGCGGATC
DG064	pDG202 rev	GTGCGCAGGACGTCGATAAACTGCTCAATGATGGCGTTGCACTCTTCGATATCTTTATTG
DG065	pDG203 fwd	GCGCACGCCGCTGACGCGTATTCGCCTGGCGACTGAGATGATGAGCGAGCAGGATGGC
DG066	pDG203 rev	GCGAATACGCGTCAGCGGCGTGCGCAAGTCGTGACTTACCCCGCACATCAGCAGCGTGCG
	Library cloning primers
DG067	Pos 1 F	GCTGGTGTTAAGCAANNSGCGGATGACCGCACG
DG068	Pos 1 R	CGTGCGGTCATCCGCSNNTTGCTTAACACCAGC
DG069	Pos 2 F	GGTGTTAAGCAACTGNNSGATGACCGCACGCTG
DG070	Pos 2 R	CAGCGTGCGGTCATCSNNCAGTTGCTTAACACC
DG071	Pos 3 F	GTTAAGCAACTGGCGNNSGACCGCACGCTGCTG
DG072	Pos 3 R	CAGCAGCGTGCGGTCSNNCGCCAGTTGCTTAAC
DG073	Pos 4 F	AAGCAACTGGCGGATNNSCGCACGCTGCTGATG
DG074	Pos 4 R	CATCAGCAGCGTGCGSNNATCCGCCAGTTGCTT
DG075	Pos 5 F	CAACTGGCGGATGACNNSACGCTGCTGATGGCG
DG076	Pos 5 R	CGCCATCAGCAGCGTSNNGTCATCCGCCAGTTG
DG077	Pos 6 F	CTGGCGGATGACCGCNNSCTGCTGATGGCGGGG
DG078	Pos 6 R	CCCCGCCATCAGCAGSNNGCGGTCATCCGCCAG
DG079	Pos 7 F	GCGGATGACCGCACGNNSCTGATGGCGGGGGTA
DG080	Pos 7 R	TACCCCCGCCATCAGSNNCGTGCGGTCATCCGC
DG081	Pos 8 F	GATGACCGCACGCTGNNSATGGCGGGGGTAAGT
DG082	Pos 8 R	ACTTACCCCCGCCATSNNCAGCGTGCGGTCATC
DG083	Pos 9 F	GACCGCACGCTGCTGNNSGCGGGGGTAAGTCAC
DG084	Pos 9 R	GTGACTTACCCCCGCSNNCAGCAGCGTGCGGTC
DG085	Pos 10 F	CGCACGCTGCTGATGNNSGGGGTAAGTCACGAC
DG086	Pos 10 R	GTCGTGACTTACCCCSNNCATCAGCAGCGTGCG
DG087	Pos 11 F	ACGCTGCTGATGGCGNNSGTAAGTCACGACTTG
DG088	Pos 11 R	CAAGTCGTGACTTACSNNCGCCATCAGCAGCGT
DG089	Pos 12 F	CTGCTGATGGCGGGGNNSAGTCACGACTTGCGC
DG090	Pos 12 R	GCGCAAGTCGTGACTSNNCCCCGCCATCAGCAG
DG091	Pos 13 F	CTGATGGCGGGGGTANNSCACGACTTGCGCACG
DG092	Pos 13 R	CGTGCGCAAGTCGTGSNNTACCCCCGCCATCAG
DG093	Pos 14 F	ATGGCGGGGGTAAGTNNSGACTTGCGCACGCCG
DG094	Pos 14 R	CGGCGTGCGCAAGTCSNNACTTACCCCCGCCAT
DG095	Pos 15 F	GCGGGGGTAAGTCACNNSTTGCGCACGCCGCTG
DG096	Pos 15 R	CAGCGGCGTGCGCAASNNGTGACTTACCCCCGC
DG097	Pos 16 F	GGGGTAAGTCACGACNNSCGCACGCCGCTGACG
DG098	Pos 16 R	CGTCAGCGGCGTGCGSNNGTCGTGACTTACCCC
DG099	Pos 17 F	GTAAGTCACGACTTGNNSACGCCGCTGACGCGT
DG100	Pos 17 R	ACGCGTCAGCGGCGTSNNCAAGTCGTGACTTAC
DG101	Pos 18 F	AGTCACGACTTGCGCNNSCCGCTGACGCGTATT
DG102	Pos 18 R	AATACGCGTCAGCGGSNNGCGCAAGTCGTGACT
DG103	Pos 19 F	CACGACTTGCGCACGNNSCTGACGCGTATTCGC
DG104	Pos 19 R	GCGAATACGCGTCAGSNNCGTGCGCAAGTCGTG
DG105	Pos 20 F	GACTTGCGCACGCCGNNSACGCGTATTCGCCTG
DG106	Pos 20 R	CAGGCGAATACGCGTSNNCGGCGTGCGCAAGTC
DG107	Pos 21 F	TTGCGCACGCCGCTGNNSCGTATTCGCCTGGCG
DG108	Pos 21 R	CGCCAGGCGAATACGSNNCAGCGGCGTGCGCAA
DG109	Pos 22 F	CGCACGCCGCTGACGNNSATTCGCCTGGCGACT
DG110	Pos 22 R	AGTCGCCAGGCGAATSNNCGTCAGCGGCGTGCG
DG111	Pos 23 F	ACGCCGCTGACGCGTNNSCGCCTGGCGACTGAG
DG112	Pos 23 R	CTCAGTCGCCAGGCGSNNACGCGTCAGCGGCGT
DG113	Pos 24 F	CCGCTGACGCGTATTNNSCTGGCGACTGAGATG
DG114	Pos 24 R	CATCTCAGTCGCCAGSNNAATACGCGTCAGCGG
DG115	Pos 25 F	CTGACGCGTATTCGCNNSGCGACTGAGATGATG
DG116	Pos 25 R	CATCATCTCAGTCGCSNNGCGAATACGCGTCAG
DG117	Pos 26 F	ACGCGTATTCGCCTGNNSACTGAGATGATGAGC
DG118	Pos 26 R	GCTCATCATCTCAGTSNNCAGGCGAATACGCGT
DG119	Pos 27 F	CGTATTCGCCTGGCGNNSGAGATGATGAGCGAG
DG120	Pos 27 R	CTCGCTCATCATCTCSNNCGCCAGGCGAATACG
DG121	Pos 28 F	ATTCGCCTGGCGACTNNSATGATGAGCGAGCAG
DG122	Pos 28 R	CTGCTCGCTCATCATSNNAGTCGCCAGGCGAAT
DG123	Pos 29 F	CGCCTGGCGACTGAGNNSATGAGCGAGCAGGAT
DG124	Pos 29 R	ATCCTGCTCGCTCATSNNCTCAGTCGCCAGGCG
DG125	Pos 30 F	CTGGCGACTGAGATGNNSAGCGAGCAGGATGGC
DG126	Pos 30 R	GCCATCCTGCTCGCTSNNCATCTCAGTCGCCAG
DG127	Pos 31 F	GCGACTGAGATGATGNNSGAGCAGGATGGCTAT
DG128	Pos 31 R	ATAGCCATCCTGCTCSNNCATCATCTCAGTCGC
DG129	Pos 32 F	ACTGAGATGATGAGCNNSCAGGATGGCTATCTG
DG130	Pos 32 R	CAGATAGCCATCCTGSNNGCTCATCATCTCAGT
DG131	Pos 33 F	GAGATGATGAGCGAGNNSGATGGCTATCTGGCA
DG132	Pos 33 R	TGCCAGATAGCCATCSNNCTCGCTCATCATCTC
DG133	Pos 34 F	ATGATGAGCGAGCAGNNSGGCTATCTGGCAGAA
DG134	Pos 34 R	TTCTGCCAGATAGCCSNNCTGCTCGCTCATCAT
DG135	Pos 35 F	ATGAGCGAGCAGGATNNSTATCTGGCAGAATCG
DG136	Pos 35 R	CGATTCTGCCAGATASNNATCCTGCTCGCTCAT
DG137	Pos 36 F	AGCGAGCAGGATGGCNNSCTGGCAGAATCGATC
DG138	Pos 36 R	GATCGATTCTGCCAGSNNGCCATCCTGCTCGCT
DG139	Pos 37 F	GAGCAGGATGGCTATNNSGCAGAATCGATCAAT
DG140	Pos 37 R	ATTGATCGATTCTGCSNNATAGCCATCCTGCTC
DG141	Pos 38 F	CAGGATGGCTATCTGNNSGAATCGATCAATAAA
DG142	Pos 38 R	TTTATTGATCGATTCSNNCAGATAGCCATCCTG
DG143	Pos 39 F	GATGGCTATCTGGCANNSTCGATCAATAAAGAT
DG144	Pos 39 R	ATCTTTATTGATCGASNNTGCCAGATAGCCATC
DG145	Pos 40 F	GGCTATCTGGCAGAANNSATCAATAAAGATATC
DG146	Pos 40 R	GATATCTTTATTGATSNNTTCTGCCAGATAGCC
DG147	Pos 41 F	TATCTGGCAGAATCGNNSAATAAAGATATCGAA
DG148	Pos 41 R	TTCGATATCTTTATTSNNCGATTCTGCCAGATA
DG149	Pos 42 F	CTGGCAGAATCGATCNNSAAAGATATCGAAGAG
DG150	Pos 42 R	CTCTTCGATATCTTTSNNGATCGATTCTGCCAG
DG151	Pos 43 F	GCAGAATCGATCAATNNSGATATCGAAGAGTGC
DG152	Pos 43 R	GCACTCTTCGATATCSNNATTGATCGATTCTGC
DG153	Pos 44 F	GAATCGATCAATAAANNSATCGAAGAGTGCAAC
DG154	Pos 44 R	GTTGCACTCTTCGATSNNTTTATTGATCGATTC
DG155	Pos 45 F	TCGATCAATAAAGATNNSGAAGAGTGCAACGCC
DG156	Pos 45 R	GGCGTTGCACTCTTCSNNATCTTTATTGATCGA
DG157	Pos 46 F	ATCAATAAAGATATCNNSGAGTGCAACGCCATC
DG158	Pos 46 R	GATGGCGTTGCACTCSNNGATATCTTTATTGAT
DG159	Pos 47 F	AATAAAGATATCGAANNSTGCAACGCCATCATT
DG160	Pos 47 R	AATGATGGCGTTGCASNNTTCGATATCTTTATT
DG161	Pos 48 F	AAAGATATCGAAGAGNNSAACGCCATCATTGAG
DG162	Pos 48 R	CTCAATGATGGCGTTSNNCTCTTCGATATCTTT
DG163	Pos 49 F	GATATCGAAGAGTGCNNSGCCATCATTGAGCAG
DG164	Pos 49 R	CTGCTCAATGATGGCSNNGCACTCTTCGATATC
DG165	Pos 50 F	ATCGAAGAGTGCAACNNSATCATTGAGCAGTTT
DG166	Pos 50 R	AAACTGCTCAATGATSNNGTTGCACTCTTCGAT
DG167	Pos 51 F	GAAGAGTGCAACGCCNNSATTGAGCAGTTTATC
DG168	Pos 51 R	GATAAACTGCTCAATSNNGGCGTTGCACTCTTC
DG169	Pos 52 F	GAGTGCAACGCCATCNNSGAGCAGTTTATCGAC
DG170	Pos 52 R	GTCGATAAACTGCTCSNNGATGGCGTTGCACTC
DG171	Pos 53 F	TGCAACGCCATCATTNNSCAGTTTATCGACTAC
DG172	Pos 53 R	GTAGTCGATAAACTGSNNAATGATGGCGTTGCA
DG173	Pos 54 F	AACGCCATCATTGAGNNSTTTATCGACTACCTG
DG174	Pos 54 R	CAGGTAGTCGATAAASNNCTCAATGATGGCGTT
DG175	Pos 55 F	GCCATCATTGAGCAGNNSATCGACTACCTGCGC
DG176	Pos 55 R	GCGCAGGTAGTCGATSNNCTGCTCAATGATGGC
DG177	Pos 56 F	ATCATTGAGCAGTTTNNSGACTACCTGCGCACC
DG178	Pos 56 R	GGTGCGCAGGTAGTCSNNAAACTGCTCAATGAT
DG179	Pos 57 F	ATTGAGCAGTTTATCNNSTACCTGCGCACCGGG
DG180	Pos 57 R	CCCGGTGCGCAGGTASNNGATAAACTGCTCAAT
DG181	Pos 58 F	GAGCAGTTTATCGACNNSCTGCGCACCGGGCAG
DG182	Pos 58 R	CTGCCCGGTGCGCAGSNNGTCGATAAACTGCTC
DG183	Pos 59 F	CAGTTTATCGACTACNNSCGCACCGGGCAGGAG
DG184	Pos 59 R	CTCCTGCCCGGTGCGSNNGTAGTCGATAAACTG
DG185	Pos 60 F	TTTATCGACTACCTGNNSACCGGGCAGGAGATG
DG186	Pos 60 R	CATCTCCTGCCCGGTSNNCAGGTAGTCGATAAA
DG187	Flanking F	CGCGAGCTCGCCGGTGGTAACCTGGCGAATTC
DG188	Flanking R	gcaggtcgactgtcaTTACCCTTCTTTTGTCGTG
	Illumina primers
DG189	Illumina - inner amplification 1 (fwd)	ACACTCTTTCCCTACACGACGCTCTTCCGATCTNNNNGCGTTTCACATATGGCGGCTGGTGTTAAGC
DG190	Illumina - inner amplification 2 (fwd)	ACACTCTTTCCCTACACGACGCTCTTCCGATCTNNNNNGCGTTTCACATATGGCGGCTGGTGTTAAGC
DG191	Illumina - inner amplification 3 (fwd)	ACACTCTTTCCCTACACGACGCTCTTCCGATCTNNNNNNGCGTTTCACATATGGCGGCTGGTGTTAAGC
DG192	Illumina - inner amplification 4 (fwd)	ACACTCTTTCCCTACACGACGCTCTTCCGATCTNNNNNNNGCGTTTCACATATGGCGGCTGGTGTTAAGC
DG193	Illumina - inner amplification 5 (fwd)	ACACTCTTTCCCTACACGACGCTCTTCCGATCTNNNNNNNNGCGTTTCACATATGGCGGCTGGTGTTAAGC
DG194	Illumina - inner amplification 1 (rev)	CTCGGCATTCCTGCTGAACCGCTCTTCCGATCTNNNNCCGCCATTTCCATCGGCATCTCCTGCCCGG
DG195	Illumina - inner amplification 2 (rev)	CTCGGCATTCCTGCTGAACCGCTCTTCCGATCNNNNNCCGCCATTTCCATCGGCATCTCCTGCCCGG
DG196	Illumina - inner amplification 3 (rev)	CTCGGCATTCCTGCTGAACCGCTCTTCCGATCTNNNNNNCCGCCATTTCCATCGGCATCTCCTGCCCGG
DG197	Illumina - inner amplification 4 (rev)	CTCGGCATTCCTGCTGAACCGCTCTTCCGATCTNNNNNNNCCGCCATTTCCATCGGCATCTCCTGCCCGG
DG198	Illumina - inner amplification 5 (rev)	CTCGGCATTCCTGCTGAACCGCTCTTCCGATCTNNNNNNNNCCGCCATTTCCATCGGCATCTCCTGCCCGG
DG199	Illumina - outer amplification barcode 1 (fwd)	AATGATACGGCGACCACCGAGATCTACACAGAGAGacacTCTTTCCCTACACGACGCTCTTCCGATCT
DG200	Illumina - outer amplification barcode 2 (fwd)	AATGATACGGCGACCACCGAGATCTACACGTGTGTacacTCTTTCCCTACACGACGCTCTTCCGATCT
DG201	Illumina - outer amplification barcode 3 (fwd)	AATGATACGGCGACCACCGAGATCTACACTCTCTCacacTCTTTCCCTACACGACGCTCTTCCGATCT
DG202	Illumina - outer amplification barcode 4 (fwd)	AATGATACGGCGACCACCGAGATCTACACCACACAacacTCTTTCCCTACACGACGCTCTTCCGATCT
DG203	Illumina - outer amplification barcode 5 (fwd)	AATGATACGGCGACCACCGAGATCTACACAGGTTCacacTCTTTCCCTACACGACGCTCTTCCGATCT
DG204	Illumina - outer amplification barcode 6 (fwd)	AATGATACGGCGACCACCGAGATCTACACGTTCAAacacTCTTTCCCTACACGACGCTCTTCCGATCT
DG205	Illumina - outer amplification barcode 7 (fwd)	AATGATACGGCGACCACCGAGATCTACACTCCAAGacacTCTTTCCCTACACGACGCTCTTCCGATCT
DG206	Illumina - outer amplification barcode 8 (fwd)	AATGATACGGCGACCACCGAGATCTACACCAAGGTacacTCTTTCCCTACACGACGCTCTTCCGATCT
DG207	Illumina - outer amplification barcode 1 (rev)	CAAGCAGAAGACGGCATACGAGATAATCGTCGGTCTCGGCATTCCTGCTGAACCGCTCTTCCGATCT
DG208	Illumina - outer amplification barcode 2 (rev)	CAAGCAGAAGACGGCATACGAGATCCGGCTCGGTCTCGGCATTCCTGCTGAACCGCTCTTCCGATCT
DG209	Illumina - outer amplification barcode 3 (rev)	CAAGCAGAAGACGGCATACGAGATGGCATGCGGTCTCGGCATTCCTGCTGAACCGCTCTTCCGATCT
DG210	Illumina - outer amplification barcode 4 (rev)	CAAGCAGAAGACGGCATACGAGATTTATAGCGGTCTCGGCATTCCTGCTGAACCGCTCTTCCGATCT
DG211	Illumina - outer amplification barcode 5 (rev)	CAAGCAGAAGACGGCATACGAGATACGCTCCGGTCTCGGCATTCCTGCTGAACCGCTCTTCCGATCT
DG212	Illumina - outer amplification barcode 6 (rev)	CAAGCAGAAGACGGCATACGAGATCATGACCGGTCTCGGCATTCCTGCTGAACCGCTCTTCCGATCT
DG213	Illumina - outer amplification barcode 7 (rev)	CAAGCAGAAGACGGCATACGAGATAGATCCCGGTCTCGGCATTCCTGCTGAACCGCTCTTCCGATCT
DG214	Illumina - outer amplification barcode 8 (rev)	CAAGCAGAAGACGGCATACGAGATCCCGGACGGTCTCGGCATTCCTGCTGAACCGCTCTTCCGATCT
DG215	Illumina - outer amplification barcode 9 (rev)	CAAGCAGAAGACGGCATACGAGATGAGCTTCGGTCTCGGCATTCCTGCTGAACCGCTCTTCCGATCT
DG216	Illumina - outer amplification barcode 10 (rev)	CAAGCAGAAGACGGCATACGAGATTTTAAGCGGTCTCGGCATTCCTGCTGAACCGCTCTTCCGATCT
DG217	Illumina - outer amplification barcode 11 (rev)	CAAGCAGAAGACGGCATACGAGATATAACGCGGTCTCGGCATTCCTGCTGAACCGCTCTTCCGATCT
DG218	Illumina - outer amplification barcode 12 (rev)	CAAGCAGAAGACGGCATACGAGATCGCTGCCGGTCTCGGCATTCCTGCTGAACCGCTCTTCCGATCT
DG219	Illumina - outer amplification barcode 13 (rev)	CAAGCAGAAGACGGCATACGAGATTCAAGTCGGTCTCGGCATTCCTGCTGAACCGCTCTTCCGATCT
DG220	Illumina - outer amplification barcode 14 (rev)	CAAGCAGAAGACGGCATACGAGATACCATTCGGTCTCGGCATTCCTGCTGAACCGCTCTTCCGATCT
DG221	Illumina - outer amplification barcode 15 (rev)	CAAGCAGAAGACGGCATACGAGATCAGTAGCGGTCTCGGCATTCCTGCTGAACCGCTCTTCCGATCT
DG222	Illumina - outer amplification barcode 16 (rev)	CAAGCAGAAGACGGCATACGAGATGTTGCCCGGTCTCGGCATTCCTGCTGAACCGCTCTTCCGATCT
DG223	Illumina - outer amplification barcode 17 (rev)	CAAGCAGAAGACGGCATACGAGATTGACGACGGTCTCGGCATTCCTGCTGAACCGCTCTTCCGATCT
DG224	Illumina - outer amplification barcode 18 (rev)	CAAGCAGAAGACGGCATACGAGATAGCCTACGGTCTCGGCATTCCTGCTGAACCGCTCTTCCGATCT
