# Supplementary material for: Marginal specificity in protein interactions constrains evolution of a paralogous family
Source: Proc Natl Acad Sci U S A. 2023 Apr 25;120(18):e2221163120. doi: 10.1073/pnas.2221163120 (PMC10160972; doi:10.1073/pnas.2221163120)
Supplement: Supplementary file 8 — Dataset S07 (CSV) [file pnas.2221163120.sd07.csv]

	index	mean_on	mean_off	std_on	std_off	fold_induction
0	0	3.8516385462637373	3.819176442856355	62.301892003098395	93.05287446088673	1.0776112170974872
1	1	3.892909646991765	3.851012057506604	75.12146773383631	90.25358123284587	1.1012795873647785
2	2	3.93233104170494	3.9040335835685167	84.35565264677992	151.75028218921042	1.0673269073316023
3	3	3.89402294476613	3.8923013407679248	111.10739801743799	84.22316842300461	1.0039720072967406
4	4	3.906843831898197	3.8987222428810098	99.44322972768524	102.7734756232256	1.0188766020496562
5	5	3.906263622384925	3.8466323175338455	72.8703916437829	96.27575603520387	1.14717930786794
6	6	3.848098659693511	3.868491082220684	65.89468570713021	86.58394418272245	0.9541300575842452
7	7	3.903890792096124	3.833862927481	85.31565741066835	75.44483731480099	1.1749729395456274
8	8	0.8000000000000004	0.8000000000000004	0.3585021476477089	1069.7206790742025	0.0008576473325057184
9	9	3.6390943810624905	1.7740853983809923	81.31186271875455	1822371.0757539943	73.28396905901872
10	10	3.891733018282317	3.8303127579079317	79.72237018596431	88.47626228940871	1.1519145405203437
11	11	3.8968342793919897	3.856119964711457	94.7688874690972	92.90945125895209	1.0982831349012458
12	12	3.90495855534549	3.8123705887786876	48.01656826682789	80.19052402040313	1.2376218454795895
13	13	3.8516691698826055	3.8773210843968777	71.34283505221396	80.01142272843903	0.9426448203054004
14	14	3.883518126362758	3.840539803136623	88.94688661859459	110.05120334804577	1.1040235138247372
15	15	3.867812990332054	3.859549960591603	66.87006833152556	98.82680148922528	1.0192084831096078
16	16	3.910288937811805	3.874219306654548	53.98147041853328	86.41235044714048	1.0865998260105894
17	17	3.8770964864370696	3.780521031255269	34.32110291869298	124.65322578645336	1.249037435972824
18	18	3.872019918282124	3.8545043713824017	65.36587031348752	167.36230442526264	1.0411553782984515
19	19	3.870797826827333	3.8947314827023236	67.59371934448828	82.60562451307806	0.9463817224284006
20	20	0.8000000000000219	0.8000000000000002	3.27567365893615	6.815201998421656	1.00000000000005
21	21	3.9021459673240084	3.864627443504326	89.3769451559581	87.42917477701378	1.0902309926573543
22	22	3.3846378065055944	0.8000010622359516	69406656982.20572	67207881.90625371	384.270233501271
23	23	2.018112232598676	1.2800284061798892	18.960788658617112	1.8104273271135083	5.471215567173642
24	24	3.822680977998024	3.873139607635448	1341.934552759067	477.61311837554337	0.8903102438386903
25	25	3.869673778673701	3.3124959146968505	165.21763479623414	35.499480039510296	3.607263471459477
26	26	3.9527513954397566	3.664020085287217	90.55758775547982	59.148243759471114	1.9441568960727136
27	27	4.120083157790992	4.158265787498607	209204677.9872096	76088.98157425228	0.9158352816759464
28	28	3.727324033074461	3.028899096715902	99.98228961639782	18.621878120776888	4.993728609328096
29	29	3.8563004546514783	3.8716750762208343	98.26787311747377	69.08031301800594	0.9652179246980008
30	30	1.6864564937281663	1.6864564937281663	1.2451754162472866	11944615.706844956	0.006372742125127672
31	31	3.9207052182283495	2.9002575213295803	367.56307352240304	362.3909622678272	10.482085477696293
32	32	3.8937368347462615	3.8299918158648825	80.00134641392006	62.05307273444	1.158097219429202
33	33	3.914347963845395	2.572006851230311	258.5101304840706	6.376916726052366	21.99586839777502
34	34	3.787946222533936	3.1445691117713523	170.80182252400851	28.72586319502668	4.399234481962338
35	35	3.8158980597775227	2.8242683586068	116.00090642413102	166387635.00580618	9.809112177382323
36	36	3.9215233261498184	3.8092735232768176	44.52073291313715	86.78111453712192	1.2949404671562732
37	37	3.7060541175244097	3.8247897806202698	44.87583095855114	126.89139641714465	0.7607891966403704
38	38	3.948126227412853	3.872897194023798	92.93143337939112	161.4704718986846	1.1891291718115873
39	39	3.895725503530755	3.844131955458544	96.11798689770878	86.34085457067718	1.1261430166759674
40	40	1.0790369278930356	1.1077671961612718	1.9404835386765311	3.4215785864650003	0.9359868166005952
41	41	2.2215433010060948	1.252070128048255	19.488952582390784	1.4117198338163768	9.321228898899651
42	42	3.696203454081522	2.17648357192815	45.74902325763898	26177.995523095542	33.09176123695486
43	43	3.17909125140542	1.3285915420036098	119.19284626782895	2134.171376303081	70.87608321999714
44	44	3.820811739157132	2.1301289217162442	148.48167213264298	3.1309057162219656	49.05494774689732
45	45	3.0794136618656385	1.362787181994825	35.82913334519219	2.26839623003064	52.074664411156384
46	46	2.5994843154186413	0.8000000002127586	85.92026442283672	2.4229219992877757	63.02085852356034
47	47	3.824382752243773	2.2637247535382072	128.23608009624303	4.430632140627263	36.362857054596034
48	48	2.7352911212447264	1.1239834760434022	55.26356387096731	46834.10887355979	40.860873378694755
49	49	3.85500959711117	2.856148126628669	110.63317069689256	17.079687824305815	9.97381872195512
50	50	3.8459872689727113	2.2873669472157947	159.674168568195	3.7511280341358963	36.19264489584174
51	51	3.095659645666504	0.8000000000000002	74.86001008770846	0.7527611353892181	197.54209062028286
52	52	3.797541562806055	3.830194962423077	37.84510381433692	3430673.029704225	0.9275698000683816
53	53	2.9092871052324742	1.0181944716664426	30.573293047452818	5.5949337529228735	77.82025213437488
54	54	3.124006685468667	0.9743086743467124	36.63658871026386	1.0059966178437332	141.15556708679463
55	55	2.525935590474341	0.8500673241831362	30.390941171831713	1.7103836957933118	47.40981561669941
56	56	3.3124436202527363	1.0390193607664413	50.40436811225976	3.392075699194136	187.68270731084687
57	57	3.617306516773976	1.5206902084039169	29.553073907184924	1.792151454789343	124.91549358806604
58	58	3.9321465056430176	3.8269303708285753	75.571712858646	98.8034174364369	1.274137021502213
59	59	3.8016349051781266	2.312382031615292	2072.6503655827623	5.0810866748112575	30.84983698942964
60	60	1.4120143078288503	1.7808267095164998	1.6504316313713885	8.167140760525347	0.4277476165718861
61	61	3.8761935334451465	3.850051952845764	60.8768479858934	49471.170616747215	1.0620417278359453
62	62	3.907731768415488	3.872453196330257	108.75685545969654	218.5514684019429	1.0846224067233516
63	63	3.7762734528887023	3.7862202886990337	46.521493075843466	100.3049077047708	0.9773568568416869
64	64	3.6813976654896527	3.6753744118663816	37.594161684954976	163.56558805416918	1.0139656754999344
65	65	3.822305447304879	3.5973145238637114	172.23448006876237	79.84124532427872	1.678768932242255
66	66	3.9278061517851577	3.857642948304989	53.206301147972745	102.45639191302195	1.175339152543632
67	67	3.8757284615931424	3.843748077119834	70.8210982823958	165.01499118723953	1.076416594648559
68	68	3.861280351613817	3.820654527475989	67.32111324932782	191.57700923363387	1.0980593748166994
69	69	3.862013691516826	3.835094201766677	40.43107057250359	108.51375461752001	1.063945763865582
70	70	4.041175765166996	3.888241695513108	113.52387673782152	0.004636545500035468	1.4221128794483888
71	71	3.8155764389978533	3.799138524586416	57.70418431171567	520887.99398450024	1.038575119861887
72	72	3.904879540707801	3.8098071348407982	95.01960366740927	83.55258151848795	1.2447221153783798
73	73	3.85595644230115	3.8434277392465184	144.12700779478442	90.74638386962502	1.029268550566629
74	74	3.8572830970131866	3.8145037125420944	27.76911603109231	97.35473778399073	1.1035179058187068
75	75	3.8347310675055115	3.843639914294072	59.71089634459089	111.08976129444679	0.9796955902043051
76	76	3.83720788697338	3.862413827095989	76.33515505013551	144.01339517243954	0.9436133137873612
77	77	3.883643074143584	3.80876314006114	51.46428155682054	97.74405026955337	1.1881736971589558
78	78	3.7951398117807034	3.7549950383171455	115.61198927650324	96.82739226534649	1.096843771608976
79	79	3.8385654221492977	3.849534090230408	76.19855731810458	89.74551063862053	0.9750599803063236
80	80	1.1524804569879827	2.038251912316004	0.8326153112998252	14.2092249234125	0.13008539639549002
81	81	3.875374167638014	3.890055120036551	70.185598869628	72.85373764600583	0.9667608338004398
82	82	3.770807531239487	0.8162723241618235	0.005848623636059757	0.6706156609115478	900.6067695435172
83	83	2.269247400803978	2.269247400803978	3.649135512365046	489472691.15418494	0.0229276235580039
84	84	4.1169942111454185	3.848410203050745	455.7077832864669	37708615.27726835	1.856025796521673
85	85	3.8084331477523863	3.8704190264309597	224.3885307423769	110.62887381879369	0.8669900659537239
86	86	3.691468771279282	3.798987832450442	71.24795649929992	458986.95719338686	0.7806941747431679
87	87	3.6884716537434943	3.7178278502074735	88.88650162345648	85.84928185097453	0.9346387945098444
88	88	3.8135959113569786	3.8318749246438384	391.8447000968963	129.40878702246923	0.9587844607708544
89	89	3.822697615321359	3.899049099034694	119.23268269436815	2458371.4262448642	0.8387808686396812
90	90	3.8089892249625614	3.7829521898676712	70.80665658798988	85.56316347120489	1.0617860986951688
91	91	0.8024318426589493	0.8024318426589493	3.460112822098005	0.0	0.0009317682333800547
92	92	3.8149869404247276	3.887372863681617	93.87923486795201	922979.3460094781	0.8464748843578562
93	93	3.8047374427859313	3.8242181025844215	79.35387208234101	317.965157431163	0.9561352731272632
94	94	3.7630366083225577	3.8798378073585216	159.40922559242415	852462699.408969	0.7641855141342676
95	95	3.8389367947824646	3.8312855275297926	58.099177820585034	93.13701857142763	1.0177738008887978
96	96	3.9232724467821343	3.8783815702053768	109.1220001487077	113.61817782934138	1.1088961523898624
97	97	3.850762724119012	3.8092350258907937	82.77656191494725	119.86502387639358	1.10034202015126
98	98	3.793290564273451	3.8666888904774517	61.611281078181975	54171596.65240929	0.8445039277501193
99	99	3.815205235386811	3.819170153428023	100.77470526114851	8696.916677112507	0.9909119867328062
100	100	1.1820595509614504	1.1820595509614504	0.3092988054043173	174.64726639388638	0.009198550759107171
101	101	0.8000000000000002	1.5160038097824757	1.2017895131318006	102.75098998248032	0.19230748589536245
102	102	3.763258095453688	2.0829476461341043	424.92872202577706	4.550968337975344	47.89723566483939
103	103	2.5536537749546735	1.4967151210813132	13.19245093417242	2.2151660439130305	11.400887333211527
104	104	0.8000000309037905	0.8000001179085201	222255050.39011136	585880514.2986903	0.9999997996642264
105	105	3.8816178093869502	3.824206578667408	57.933479522595185	9276404224.835402	1.14132999426925
106	106	3.37774084116337	1.2570681945074011	66.95623111940199	0.9366746430577138	132.03000710574295
107	107	2.2288836418193414	0.9113954948787124	93.82275908242977	264836.4915952589	20.772470311649336
108	108	3.9342729225714486	3.668420714681948	80.94714865616365	18444.543602539958	1.8443876600379048
109	109	0.8000000066741593	0.8000000066741593	0.35059302771799306	104981015908.4665	0.0010663427473059858
110	110	3.895957620736755	3.8748289564403904	85.97652178302425	117.37648359147114	1.049853412671226
111	111	3.9067412134894375	3.8039617577979774	39.69297229146166	87.1709539610281	1.2670082877302868
112	112	1.5398276597921041	0.8000000000000831	13.906037466631748	2.094168553482081	5.493228439181844
113	113	3.887580215294801	3.8818834684838017	50.59518956536314	158.29559073797446	1.0132036527346189
114	115	1.669434680654264	1.646366146378955	1.3968219874676568	8.433490239459358	1.0545532980998031
115	116	1.1846080899223974	1.1986145335905505	1.172133891700922	2.8302508674780316	0.9682634899380296
116	117	3.9584948445232224	3.7238532268675897	103.3511642856646	67.28877139136182	1.7164913438741212
117	118	3.813644104900872	3.817868855691328	50.82029551401406	94.51235004541519	0.9903193142698552
118	119	3.9570915356927996	3.5702171575488455	90.16645610435488	47.19395773778386	2.4371057713427002
119	120	1.241399126021554	1.241399126021554	1.0810003922034674	200.39833573628164	0.004958957523704581
120	121	3.58991407456082	0.8000012544865519	21179.92065837747	0.7506624353332126	616.4712394980822
121	122	3.4027692377106065	0.8000015466466567	17777787278.346306	1.1322289702065582	400.6523469129296
122	123	3.5699883285955147	2.325408871661605	103.83677437878015	13.288096105266106	17.562221768098908
123	124	0.8000000169176457	0.8000000169176457	0.2990070304314157	147014131909.6967	0.0008732507946600832
124	125	3.93480736177486	3.75824943238126	221.13029180855838	74.39057675076096	1.501612688545733
125	126	3.911809965611705	3.258883706925661	224.8753294879795	23.077319504362283	4.4970349071369204
126	127	2.978877717843972	1.212666128416516	77.18701057191996	40.84106600654789	58.37294295377722
127	128	3.403707698842698	1.5930044521670583	66.07688693724633	2.0121252412653483	64.67005743815713
128	129	3.88790768716052	2.590605563176148	342.324310552903	6.8099740332027805	19.829059867395912
129	130	3.9656836049763964	3.128078610717551	203.4681128277393	792671.7806309629	6.880262281968665
130	131	2.181945001614615	0.8000000000000002	41.12006133201945	0.4568311010581751	24.096002612921254
131	132	3.8891645035223217	3.866427200657808	67.65807169921072	78.03798615454481	1.0537493090529721
132	133	3.7716885370542905	1.831345949052703	125.19014834426407	2.129529787480816	87.16509102111937
133	134	3.2174851738286305	0.8000011089108836	1202931.7026510886	0.8737619703432538	261.5074494370651
134	135	3.7969521975957337	2.3822588233364104	183.19390092761455	7.009020753208215	25.983244155861676
135	136	2.22225630067194	1.3670888972704394	14.837706053941236	2.4512509928707127	7.1641950847396085
136	137	3.2909968860249394	0.8000000036370074	40080.733429368884	0.8533395659637447	309.7397064264194
137	138	3.826578246502317	3.8758362348634754	113.07665477907965	200.82500731992425	0.8927749819909284
138	139	2.8630280958164107	1.45593937040189	80.73102298812064	5.690294117541233	25.532228672398766
139	140	0.8000000000604258	1.6002468047484897	0.7716378773364959	1587682081.3636694	0.15839927712914528
140	141	3.9860748517928455	3.8562985199292728	72.88667663671268	124.79766524728672	1.348268325454019
141	142	3.2791897233659864	1.7123537763282777	121.64258445601534	2.7137374668138703	36.8838245114849
142	143	2.809032523002688	3.7353639920351944	1792781.2665429232	602221.8237141969	0.11848640724665888
143	144	2.798866314243163	3.7723385165242282	13.183630007928741	457.21258975096697	0.10629866192717037
144	145	2.9245561063848005	0.8000000000000002	3153.671807030075	2.13157571233854	133.2159132469113
145	146	3.777641953240209	3.8780516190727594	38.30238590432518	398507.7366259209	0.7935793057792186
146	147	4.0061672824555465	3.79119351053153	36420038.71499328	84271.63683845843	1.6404906970755648
147	148	3.393153726946177	1.2917506715136604	91.44802165512534	122816318.75688712	126.29991417344607
148	149	2.3120786059937712	2.3120786059937712	5.577290425936979	246.5377720682733	0.03015976083727819
149	150	2.3348382036460182	1.8721775219293944	19.282571078415376	4.8516797252835735	2.9017546009272337
150	151	0.8000320978643045	0.8000320978643045	99607.38866532741	92495436637.11736	0.0009804799819251573
151	152	3.927220749813484	3.8525517990653912	84.36654320972781	83.0611429563575	1.18759661415081
152	153	3.7522193499939016	3.7703750879192937	80.75903837741589	235.37195973452916	0.9590566522960924
153	154	0.8000001276099451	0.8000001276099451	0.39386629094592	79757114386.59085	0.0009602177633894377
154	155	3.8595636863001137	3.8325336251902806	72.46845277406774	149.0259281067193	1.064216678905329
155	156	1.2065191304524336	0.980605558547373	6.16769558762283	2.030822278017601	1.6823392287167989
156	157	2.8934000444108707	1.1099944299536102	36.83360239605044	7.872221947122247	60.73032628505021
157	158	3.889193760682117	3.931432303914898	93.88460257016584	168.48680040127482	0.907322032060076
158	159	3.8189435810784667	3.873640585317984	284.72917802939037	207.3007586366324	0.8816637719521218
159	160	1.3970397441427556	1.7618647269200465	0.8960372357459169	9.476354580223203	0.4316930106289145
160	161	3.8514675263181264	3.84016214036602	79.5168805669191	97.95504697833523	1.026373394870892
161	162	3.9357372282893377	3.636491321432732	52.601202804393466	144958.8489724006	1.99180082012801
162	163	3.878057743473076	3.873342960737985	54.75634193158982	67.32722059317716	1.0109153306822822
163	164	3.91864822546098	3.8735543410650974	52.86307671986847	136.12127195052943	1.109414619055241
164	165	3.757702904628056	3.862998376081973	4449878.512928689	26759429.404856626	0.7847015826780467
165	166	1.4019259565936852	1.4019259565936852	0.7428575441952594	1152.5424938329006	0.0036175641262924303
166	167	0.8000013481841161	0.8000013481841161	0.4819376389058926	55662.68121447796	0.0010659522875679252
167	168	2.1312423436426973	1.1453435192781798	14.175759584975665	1.1033802295449109	9.680523071902057
168	169	3.8337766456590368	3.7955693757607696	33.35715614303809	157.5572660270607	1.0919613578493512
169	170	3.8685185672578273	3.825240903899341	61.710449265497296	90.29313003391572	1.1047847311021248
170	171	2.0780657769778226	2.0780657769778226	2.7122852110229125	158.33379770311387	0.017742929256404128
171	172	3.8820146451029913	3.87701550898414	77.92398621385291	117.89432800233044	1.0115774420686587
172	173	3.882996959169688	3.799808133445424	56.36691589157557	106.36432987549185	1.2111246006840857
173	174	3.890936423872057	3.84429437023852	83.16852327215109	88.15290728364258	1.1133765082158882
174	175	1.3510516891817672	1.3510516891817672	0.2973038261643938	961.2944685124166	0.0032043337048663512
175	176	3.927802596881569	3.862394684122405	78.77417935347955	84.11979309946592	1.162540021383231
176	177	3.944488842929803	3.2067937042791383	255.8155380339545	23.40901831610547	5.466321092794511
177	178	3.9836699733456586	3.8611763254394234	137.73518978849486	274.70368999576283	1.325847725456467
178	179	3.8648343232658697	3.852659856030884	73.67526253772742	12684822031.034815	1.028429361610214
179	180	1.3707596975189515	1.8434254463894992	1.2438943617732805	14.692632775650285	0.3367706623926454
180	181	3.2955262976844057	1.5170425676989998	77.40798348445627	1.7257040960860583	60.04595134155394
181	182	1.13777349057946	1.13777349057946	0.2819758629119292	390.5030632662378	0.0024387479021155513
182	183	1.4508204537203484	0.974020587249494	6.5601902455840975	4.625289642092271	2.9977807498779163
183	184	3.0204124608929144	0.8000000000000048	132.8174839767339	21.663812914850592	166.11638094705674
184	185	2.841275528985538	1.3672548714382222	29.768636931145625	7.289739461056049	29.78658108197841
185	186	0.9720030887518624	1.4509394139567469	3.1208306723964143	13.196817572897219	0.3319431223682793
186	187	0.8000000005014692	0.9801384400211844	2.0944226365281158	605417182.7372673	0.6604828731310661
187	188	1.940989313155528	1.940989313155528	1.7244519741146902	416.779508285892	0.01921120795748778
188	189	3.7843215381480912	3.855482940184849	56.41212630631033	173.460487584148	0.8488649426070746
189	190	3.8205578350311247	2.3046991346897845	98.21092398884304	4.7478834898320414	32.798856320058896
190	191	1.1776854196426036	1.4036348976097135	9.877309276291301	160611.63027359097	0.5943612974043838
191	192	3.446087663313898	3.670767399429285	38.32275750298298	121.10072070947616	0.5961015675537901
192	193	0.8000000000273753	0.8000000000273753	2.1361171170829283	87920284438.17737	0.002893133089689718
193	194	1.0042748143865678	1.5517834972785844	1.0714990084721194	8.723422240083897	0.2834596960549102
194	195	0.8000000366239334	1.0140337573060003	1.959107765929561	294727194.12873214	0.6108945903125302
195	196	0.8000000000000002	0.8000000000000002	1.6163473256315184	2959123.9983106367	0.0020093769257344845
196	197	0.800001150152677	1.7384310280478523	0.40462128994445146	3718786331.145354	0.11523120995529468
197	198	0.8000002752484997	0.8647542137073394	2.1319901729679014	1427467175.3915524	0.8614817102098699
198	199	0.8000001345495321	0.8000001345495321	1.1971226643438722	21453169472.79796	0.002372830401611221
199	200	1.2721315829284712	1.7968120832977033	1.1270981383072538	7.274917257213064	0.2987579698605235
200	201	2.9163203895206533	1.084439999299125	32.42641732413544	1.6622700853269103	67.90165977518878
201	202	3.9204592361938433	3.852409617897793	85.28124553330166	73.66063728731305	1.1696330143663571
202	203	3.8977855143566447	3.868426500124708	79.21696321911193	72.87678315150856	1.0699389903839565
203	204	3.800939001756176	3.7521405544218704	74.84780560477263	147.56710619540766	1.1189184816524091
204	205	3.749498222495488	3.8578340803240865	73.00345559522475	1044480.0002165709	0.7792272688779839
205	206	3.9507926701344402	3.8599296273279977	114.36507751152969	126.20688462132972	1.2327160280330702
206	207	3.816162939508733	3.83309175725253	65.43349854425793	131.94349473688064	0.9617699026323976
207	208	3.9626188414481742	3.8782243291596976	98.55849314167715	96.19880949444428	1.214491591396894
208	209	3.7957481440871312	3.86989576207977	69.07416810405657	9173446.001410676	0.8430481544705416
209	210	3.7319950082286777	3.826974756042683	57569.38087251545	109731511.40528716	0.8035635933960291
210	211	3.9331630712954	3.726176766073898	124.38051484406608	67.01900018697005	1.6105948468575295
211	212	3.183492036528303	3.514812713791375	22.464520228985986	105.82901812688203	0.4663149324246663
212	213	3.8849788860376853	3.814876022819277	59.006268313870976	83.59857837156478	1.1751758639260603
213	214	0.8000000000000002	0.8000000000000002	0.22742987148970265	28600571.924913205	0.0015742126444389718
214	215	3.89921844152466	3.086744941368768	256.25921587767004	17.8578240096685	6.493420087218682
215	216	3.8755585165687076	3.784130537441371	68.87849429594297	79.31572447754725	1.234320605642145
216	217	3.9170684554932937	3.853339234449802	83.44361613026253	81.0293343744175	1.1580550934060994
217	218	2.670282259125667	1.1298025573286825	21.631111248540034	1.776820866074042	34.712005169366954
218	219	3.8654116720350533	3.85626442546944	129.50267748957123	3877405518.429991	1.0212856896262816
219	220	1.2913734789060742	1.1359683069735305	4.0848075670925725	4.811906168321354	1.4302276569514036
220	221	0.8000000000194538	0.8000000000194538	0.23945616662312896	3804259.1012586267	0.0008937629730906148
221	222	3.8698435560132727	3.8373539884440655	72.0960213818189	126.69307305290992	1.077679365844242
222	223	3.097660800155454	3.2854650557936607	14.908748234959189	78.91657703157895	0.6489268506888594
223	224	3.488581393419365	3.7566888330666015	207506.15589911712	168.76771664399712	0.5393771700674438
224	225	3.8251697682531383	3.8453565460789343	69.48406393348871	110.69400116097515	0.9545819589111876
225	226	3.837392862882562	3.7925699811062032	63.035123445875655	408486.880168405	1.1087225529691858
226	227	1.7336723467526574	1.7336723467526574	1.0255573329555956	707.2363656659338	0.007907946467773814
227	228	3.6339947468519664	2.041811726831255	96.15583010984696	3.227365351972694	39.10056383492578
228	229	0.8000000000000002	0.8000000000000002	0.27273826684270625	5100.750660804659	0.000996944110650389
229	230	3.8721033964486526	3.5076655279930162	69.42234544489412	44.619990917419294	2.3143970573549497
230	231	3.8258791546677	3.7957333840487215	97.48684934027565	92.62672642154436	1.071879020258993
231	232	3.9303923156284135	3.749847398733795	82.56613259278754	98.49711095284692	1.5154615321602332
232	233	1.030252449385618	1.030252449385618	0.24700348918014264	475.2851986537444	0.0015266990284543132
233	234	0.8003716388113862	0.8003716388113862	0.2074047601659692	1495.2748234445771	0.0008556704694678121
234	235	1.0721452032845582	1.0721452032845582	0.2822673011213153	716.7785855714725	0.0019454408942327509
235	236	1.7279844223139935	1.7279844223139935	1.1902121224047475	164.41913075716906	0.00982884556291578
236	237	0.8000000000753896	0.8000000000753896	0.17908944098151836	14316782773.887545	0.0010026284896479491
237	238	3.753644411089325	3.864094267797508	54.96509126624507	6776417.821304348	0.7754434702709605
238	239	3.94281435489372	3.8609405976698925	111.21669690892055	257.84764164059317	1.2074627930865311
239	240	1.5724703069370063	1.2690775856998655	2.3219793788810543	4.118799125417952	2.010910404812937
240	241	1.7005839431143273	1.7005839431143273	1.744990604398632	47395017576.656715	0.006868923935790824
241	242	3.8545401493270455	3.983361780866852	1.9220441418014885e-05	194.43409085801025	0.7433243648904025
242	243	3.8516457879190447	3.8169575972992713	79.47810237062781	76.57113522664808	1.0831489688859512
243	244	3.9054094803130264	3.8911385153692906	98.60146485696698	97.39188906893044	1.0334059671490223
244	245	3.795021120352241	3.862585350983127	49157011.51860379	2037193342.4567425	0.8559251140358491
245	246	3.7887411671513176	3.84032061606504	61.86498248271962	151.8641586725503	0.888015509780392
246	247	3.769993922164097	3.841216292359033	43.43464358836687	108.4404484039806	0.8487457835992764
247	248	1.7926600716800607	1.7926600716800607	1.239422875566126	142.0742361869736	0.00831884227520949
248	249	3.8734719265559177	3.839967000790861	76.86698218626363	86.93081205297447	1.0802018724546945
249	250	3.7837654649027193	3.869640055842728	516.2382610601879	149021009.38272452	0.8205884673757187
250	251	3.8783175588904495	3.866641386112008	93338.59306101645	45546.47978588044	1.0272500540348737
251	252	3.7581477248160646	3.689067494535904	138.86203150553382	87.55787496859135	1.1724119334620329
252	253	3.869710670643621	3.700253232175853	98.35967298479336	129.6080554707509	1.4772617005594495
253	254	3.8812025412391855	3.815249974842161	80.24617944020035	75.01931311878445	1.1639988906168577
254	255	3.9183876482534776	3.8539723994487716	61.744466974619634	82.59773493934384	1.159885846004736
255	256	3.8694071685933613	3.8580561494893737	35.762854430540045	132.73061758412865	1.0264812459160095
256	257	2.2122483107853226	2.2122483107853226	2.1819189442523257	215.984744851734	0.0236254847011151
257	258	3.8054530321085926	3.848192096146575	67.22948535171601	101.4667697793882	0.9062769532462897
258	259	3.943282475672183	3.8935965674227595	201.29177337122852	189.3114126355949	1.1212072781347673
259	260	0.8381794384660968	1.8276582371645484	0.2965804444202739	25.382081013191943	0.10245217939905464
260	261	0.8000000000000002	0.8000000000000002	0.23612113202613935	8088.20692044821	0.0024502649784159877
261	262	1.6868085027050952	1.6868085027050952	1.5032530934268542	257.1270791326703	0.015053422289023555
262	263	0.8719573919420998	0.8000121266406749	153093808.4968862	5.515679666881808	1.1801718876800582
263	264	1.1070456213888704	1.1070456213888704	0.2611498174055778	473.10957438703116	0.003912730881746002
264	265	0.8600460811506757	0.8600460811506757	0.4309537995738381	383.2471512846436	0.002464248653564102
265	266	0.8000000000000158	0.8000000000000158	0.4983772744691555	459.43066086947005	0.0024266683386091835
266	267	0.8569863381283394	0.8569863381283394	0.2193838583935636	507.0225186517511	0.002301793260304864
267	268	1.0019934131081558	1.854866795713202	0.741035596248891	31.608204636682075	0.1403222750771855
268	269	0.8398011856477808	0.8398011856477808	0.2691468391115874	514.2945752885497	0.0018591068469790454
269	270	0.8135933195345633	0.8135933195345633	0.1543548645019632	549.8537014480157	0.001841669136941696
270	271	0.8000000000000046	0.8301159343136612	2.8483460277626533	4.3594917963208255	0.933005203096675
271	272	0.9559293417017668	0.9559293417017668	0.2327507512074752	443.71902286335154	0.002716891618344018
272	273	1.4290108365175067	1.4290108365175067	0.4695420167116735	382.1282674831444	0.009228489056907098
273	274	0.8000000000000002	1.6054722667580343	0.7450539450122594	4802.421984402546	0.1565048257119538
274	275	0.8000000000000002	0.9270263966164906	1.910849949011857	6.619530226369684	0.7464033902931827
275	276	0.8000000000000002	0.8071075852747553	1.8921450763419092	6.293135562427096	0.9837673725386498
276	277	0.8141692796311418	0.8141692796311418	0.2945619369827341	470.1146508249982	0.002146582337650465
277	278	0.8000000000000002	0.8000000814679672	174592865.79506648	5.460344655662676	0.9999998124130912
278	279	0.8239302166537115	0.8239302166537115	0.18662394279869146	492.64967908581633	0.001875730605806647
279	280	1.0601175522674045	1.649357418452896	0.9866194710284952	7.4498723263498965	0.2574898616010625
280	281	0.8000072045012332	0.8000072045012332	0.6108012591389169	118919855752.09485	0.0014926642696885641
281	282	1.0026910108089515	1.565688374722795	0.5547056261999925	7.093386505731815	0.2735285328925919
282	283	0.9590065526343016	0.8404909826495488	1.9125928579088216	4.929732592546042	1.3137585939573142
283	284	1.7973872311760242	1.7973872311760242	10.858491999617828	97.66566120692673	0.039624617352057516
284	285	0.9257826662641186	0.8000000000000002	7.720441936511373	5.599288064830672	1.3359268121603562
285	286	1.6179937237628477	0.8736896656195425	6.345334639309338	3.4498930695954217	5.550141533339222
286	287	1.0574620610795196	1.0574620610795196	0.4015859160394801	530.651366829081	0.0018857709470646875
287	288	4.233644815679563	3.249157353926363	822.4528136459543	3.219114838399926	9.649114540429391
288	289	0.8000000000000002	1.2495947371337466	0.6900249862522502	51411.671780165234	0.3551446386696364
289	290	1.6500464952500509	1.6788813577656418	4.155646286959263	11.589839475363267	0.9357614233414066
290	291	0.8000000243080965	1.1089622922931268	0.6725495568170093	742803529.2006128	0.4909505286586202
291	292	0.8000009419769218	0.8000009419769218	0.2264047382967067	56308555402.40265	0.0016820437830026224
292	293	0.8000000715418281	1.4386626995703076	1.4849088425943229	212520.60531099566	0.2297933052919981
293	294	0.8297452856114829	0.8297452856114829	0.8727540182241721	273.92579935915745	0.004702896990826962
294	295	0.8000000141187131	0.8000000000000002	2.194546666578712	268236301.59038872	1.0000000325095384
295	296	0.9246295411693658	1.1603870196643165	0.6505193442054698	5.4011547340541295	0.5810888222752071
296	297	1.0145521962255368	1.531544935172367	1.0279051530144705	9.57367631044414	0.3040935867244285
297	298	0.8000000000000002	1.3468408896294255	1.8284533862290557	18.701846889596734	0.2838958933602434
298	299	0.8000000158171915	1.3910523611800696	1.7612801695454412	4272191619.0553617	0.2564174958775485
299	300	0.9820503430556632	1.6959720495742971	1.0708491848171502	11.931395867953103	0.19323166386442492
300	301	3.906462413834142	3.7650942438381527	87.80265052634842	73.30853705495673	1.3847397846338168
301	302	3.896001083810965	3.78707432704005	58.07811820574697	100.51826565051218	1.2850699162098842
302	303	1.016920484265253	1.016920484265253	0.3645011140786058	558.3974233345533	0.001700887534377836
303	304	0.8000001335562621	0.8000001335562621	0.6955080309946611	2291686101.0701733	0.0984015896124987
304	305	1.2894981526112614	1.8721831158172424	2.393176833637761	13.11059232417459	0.2614056901131292
305	306	1.0935201463697015	1.0958715478216567	0.8929598343560742	2.50908182342743	0.9946003289844756
306	307	1.975811944661862	0.8000000074569817	53429.32927821678	0.6509830051892521	14.990355666821324
307	308	3.952420507847207	3.616167613181393	157.65289301058013	58.95868752482685	2.168966751412777
308	309	0.8000000000000002	0.8000000000000002	0.6162387374859308	13104393.769537387	0.08876347962466638
309	310	3.9360102942141904	3.34067489000845	82.8696084266883	22.437163721284843	3.938541302850481
310	311	1.1659798136418196	1.3248207502787452	1.1744914176081165	4.347999671792906	0.6936798245377144
311	312	0.8255753824197822	0.8827330809541922	1.8958171491335465	4.157175792716818	0.8766824274193269
312	313	3.288310373509478	3.77094684584476	71864.41082702969	467.832755017142	0.3291270124841503
313	314	0.913563015133068	0.8000000000000002	10.95736570459874	3.11542097375585	1.2988620120555356
314	315	3.849933680731033	3.5798230672022897	66.21237233896353	23097.571201309867	1.8625614651889228
315	316	3.906165417860661	3.2620492794744	132.55578943429606	28.66078729235099	4.4067269178880855
316	317	3.694862615511621	3.7746867359152794	42.563398917217114	147.95118425908908	0.8321006851288971
317	318	3.840991062430238	3.634458813993	91.02559337228992	73.06903407770618	1.6089118428335414
318	319	3.945539842007232	3.793498180129456	48.520920652614286	69.3839050772889	1.4191936584333995
319	320	1.4140054534262512	1.083519731704042	1.9953942722811542	1.8032166192745709	2.140354557285974
320	321	3.82026776017932	3.834668142016144	38.21898930877281	113.47913423290815	0.9673855994317652
321	322	3.762390870407709	3.7661026086850686	37.57343999669375	126.51577687600262	0.9914898250766871
322	323	3.8315878474826	3.7634379821827935	151.58371571411507	106.0613516414551	1.1699030287082732
323	324	3.860485420606228	3.779156191463543	127.86848247079985	84.96866529780293	1.2059497980913427
324	325	2.138140633174457	2.138140633174457	7.512183708015457	139474.14677199995	0.020134848701044882
325	326	3.8306358543081847	3.8284747632823866	59.51028974590202	180.00157721238938	1.004988497307741
326	327	3.6550134194678487	3.5906532199501635	69.079804177328	61630271942.895966	1.1597388332174474
327	328	3.8420832020498032	3.8570557362985625	238.8341834794834	122.85939184151941	0.9661119761330288
328	329	3.876467070648136	3.873506483557105	176.4556697525253	98.56339839649321	1.0068402923616069
329	330	0.8000000122290052	0.8000000122290052	0.22210777749716826	98128420974.42664	0.0009800220585907827
330	331	2.3577739045053216	2.3577739045053216	1107687.0614222612	335556656.3116435	0.036549637718611305
331	332	3.81242973916328	3.8785676414410686	65.69271525953224	103.9815131049038	0.8587408007576058
332	333	0.981437421332036	0.981437421332036	0.6544489204848131	243.31232009897445	0.036551220401418345
333	334	3.7889683532769225	3.8121576286187127	66.26247522926629	25627889.319873374	0.9480052111776934
334	335	3.8768877461646754	3.4613871205922324	165.89151838124855	65.0028477391961	2.6031585810490414
335	336	3.8186335589746383	3.8295906404175564	44.41081317208949	172.0724298651189	0.97508599449344
336	337	3.825093286357124	3.747773585398477	102.58949877123905	90.49078896502441	1.1948673688600082
337	338	1.7333313884722974	1.7333313884722974	1.724462565235202	264.2475610429646	0.01345736980977598
338	339	3.7873339662248178	3.7849325348256655	65.57405023067788	133.27653533634978	1.0055448160441924
339	340	0.8000000000000002	0.8000000000000002	0.9648550737702862	531.9779056977135	0.008099584806104287
340	341	3.8693078481713368	3.797949819557505	58.05979412434017	89.19339653327009	1.1785771819709128
341	342	1.7336242620807023	1.7336242620807023	1.2266517481578294	119.45412406864315	0.008125172412412266
342	343	3.8108056314942784	3.836594082142265	44.92316835557492	90.73450375147448	0.9423485124885372
343	344	3.8528742043033786	3.835201308636724	69.37959345984846	77.9062558136473	1.0415326665277862
344	345	3.969033235881554	3.7857386165560754	11923831.42403303	370.3993299134925	1.5250870007204589
345	346	3.914493859099677	3.7869656432759897	47.04860425973648	61.18718091492342	1.3413070764033892
346	347	3.884412920639949	3.834836659268068	24438.064970940137	86.73104769617564	1.1209242412449625
347	348	1.5202809609171075	1.5202809609171075	1.1399290055089224	1252.1746038279089	0.005359810463700339
348	349	3.862382822094905	3.6779231590871513	40.73444338422673	92.65035237329084	1.5291837102229593
349	350	0.8000000000000002	0.8000000000000002	0.22067244315707912	56478.930137225674	0.0008971359354477752
350	351	3.799544406494257	3.804858932986912	33.70948657972766	115.89423807584156	0.9878374199530116
351	352	3.9031304529992386	3.852635650287685	67.83132948931093	95.41567901791063	1.1232975268689571
352	353	3.8611793957012535	3.817154703226653	46.95764966308561	92.3904516457923	1.1066867045480198
353	354	3.840526939935241	3.773796808205082	35.434890141831225	84.96480471155127	1.1660847930254905
354	355	3.7854056271615026	3.7619599157224433	53548.19164095978	109.655860678017	1.0554695570198251
355	356	3.764735433002393	2.3948288349404523	224.68955344168305	7.425243360440938	23.437247058262873
356	357	0.8000000000432339	0.8000000000432339	0.38616890222422295	4059.088878828218	0.0009396811583479166
357	358	3.8900672111957215	3.841938046956812	41.406564742115705	92.99482773976284	1.1171954653233291
358	359	3.7071873781643903	3.844201264806015	27.54598664726215	223.4100423998637	0.7294341860966542
359	360	1.0415253862388554	1.212600660634582	1.1845021678427152	3.804524850022888	0.6744111247857827
360	361	3.913228381843645	3.830529329868924	86.49608934488009	97.92369832127837	1.209759529952574
361	362	4.072526001464547	3.8201565726828663	115.51911720018805	3792561935421.633	1.7880078813225406
362	363	0.8000000000000002	0.8000000000000002	0.4140560715814126	2730.287807219237	0.0013484961343812234
363	364	1.083861820271919	1.083861820271919	0.36069790181082384	1034.4104309509114	0.001953634471128614
364	365	0.8000134607495581	0.8000134607495581	0.33137189835439795	88467061987.62587	0.0009930651322598485
365	366	3.8687734846896777	3.8647038595181114	58.55062078512935	87.46553086317692	1.0094147003324436
366	367	0.8000079560211668	0.8000079560211668	0.4200410284105016	13617052045.391417	0.0008319414032314809
367	368	3.801052718205776	3.8173259988499137	13660.700915695965	13344362.414722167	0.9632227231214252
368	369	3.7395683133686517	3.9032641862536783	43.082305249499605	46084363.16800833	0.6859684272792284
369	370	3.7988543570526248	3.8393368286397487	50.553697807560255	72930.63057810286	0.9109982200153393
370	371	3.877167849528037	3.7793500875015473	17309.801794233874	119.88908185794176	1.252615444105895
371	372	3.9519191506742986	3.871806464479437	123.49905273178685	157.1679648540561	1.2025764261066134
372	373	0.8000000000053659	0.8000000000053659	0.184916581287814	1785529435245.0352	0.0009176553181765316
373	374	3.8532454158477822	3.884034507143328	47.93504752945633	106.4987973873024	0.9315601640780912
374	375	3.839420614886476	3.862287765028362	35.545664933723224	153.51259781667937	0.9487086270875906
375	376	0.8003841225017361	0.8003841225017361	0.29991806109390345	57526316.08127879	0.000902530533870432
376	377	3.870418938310277	3.823007066812013	88.93104986051155	98.72652117366394	1.115351797435039
377	378	3.829500204369464	3.87880769637332	508174.27488538006	83451590.28071071	0.8926732236292494
378	379	3.8483328900241065	3.8406529445814814	98.89745974612543	128.57140761194577	1.0178410107552027
379	380	0.8000005655774455	1.7535221122320002	0.4584146441397739	1111760989.3253667	0.11129571742815247
380	381	2.5043434388615484	2.2948959743752355	3.095478615147037	11.17409744912892	1.619748045195614
381	382	3.7382496916443215	3.123625705276253	106.27856920534573	30.54440127802497	4.117408780836792
382	383	1.4776366699201655	1.8136379004640628	1.7198936693929558	10.255916345441523	0.4613162674502378
383	384	1.4669614659049677	1.4647983386541414	2.046122468867656	7.142789709076139	1.0049932092891591
384	385	3.6806159635895614	1.1830806580550108	91.69946438035947	0.7937490170294431	314.4382029253925
385	386	0.9660011560366584	1.623330803415325	0.7627174314753538	8.65399597184486	0.22012549856797636
386	387	3.798539058731956	3.8793000962219057	34.356595254009065	118.54953248838926	0.8303075032018109
387	388	3.915006317710153	2.7586219707252653	3633940.1429220345	10.274789101691898	14.334559346059313
388	389	0.8000028767158188	0.8000028767158188	0.36846774860279735	2714.6352100788554	0.08361728553651834
389	390	3.7623487599231207	1.7357719942044758	102.02577109589576	1.5049266590394166	106.31064809445371
390	391	1.441370842408148	1.54611388188893	1.2744401681616833	5.126530820305264	0.7857003751695026
391	392	0.9965622409836752	0.9049667019599128	3.1324360562652003	3.0943138002031163	1.2347969242343404
392	393	3.4568264154535133	3.2863830541549266	53.136519436142656	146.360765931242	1.4806191470935566
393	394	0.8000005916812918	1.6485903449508508	0.9820354244645286	875370021.8466218	0.14171318102832606
394	395	1.1607472893584876	1.6557503188280744	0.5124035059481705	5.873699526421302	0.31988727955196783
395	396	3.787652551190871	3.4659815177686903	73.50605520004463	103.12399303947329	2.097350594201778
396	397	3.9065541366231438	3.7572758322050457	55.283521223655406	98.96951835041477	1.4101921877360812
397	398	3.940935634518348	3.0929516605648404	248.14873600342568	16.31547054043349	7.046670653313937
398	399	3.930043048223359	3.7618499065555473	71.82992206809905	63.35617163990278	1.4729674224134968
399	400	0.8391529590142042	1.5805463192019402	0.7840016254048491	11.408178528392238	0.181387201246305
400	401	3.839492400133901	3.8217474602460313	59.85809369164823	91.42382902857466	1.0417054585781558
401	402	3.757835024801015	2.2175040048505403	102.4236251240189	32562.81231196999	34.700123458012406
402	403	2.6577462387137203	2.9673910079032995	15.560233132364493	2258859.286583248	0.4901795974322664
403	404	3.8452181135969727	3.85760799813077	72.63046440188941	92.97062476677216	0.9718743393031752
404	405	4.003241787926455	3.82441040396893	123.1011733426664	225.67777545313584	1.5094939751376308
405	406	3.7579536512342497	3.8274679318247182	75.89966517670149	6331458.030008614	0.8520904922449036
406	407	3.879248267833417	3.829130476045542	40.27028040102292	132.01702999677605	1.122322815720533
407	408	3.7980822412981867	3.688157755170904	46.665437401164	97.2347315070826	1.2880255740471531
408	409	2.089834760613076	2.9740267509514	5.903455163053397	19.975791836209066	0.13055935914371072
409	410	3.9279149598316914	3.8542360072735327	105.5362754828381	223.5773325084871	1.184892505516123
410	411	3.764858832720968	3.8306931456288034	47.910525631431256	161.42922474310458	0.8593413050980231
411	412	3.836832620585157	3.8869318096288263	174.05052559154743	157.18652281406614	0.8910474074937829
412	413	0.9612749729651558	1.5786850683396545	0.978057636749916	10.302870548571716	0.2413181040856092
413	414	3.920915133544269	3.7352674418313128	94.87083425463364	54.72586683397336	1.533372575914261
414	415	0.8163408120483706	0.8163408120483706	0.4269862904626875	1208.2753225862973	0.002125272268954413
415	416	3.8278308160826007	3.8179383464904313	60.15393497879443	133.97982969243182	1.0230396584340975
416	417	3.93175795811214	3.832460821485234	107.50725223346772	188.4506543951234	1.2568896112936645
417	418	3.8380590748129313	3.7620988611240582	48.77830668587675	121.94846411899437	1.191132881717385
418	419	3.865905477225264	3.8444138453077135	73.08081007820033	104.9942908836249	1.0507312089484009
419	420	1.342612763916474	1.342612763916474	0.3113678836375142	389.0831138558703	0.0032581862193972145
420	421	3.867364133753974	3.66885808743768	92.852766987996	80.60502276377612	1.5794505969458836
421	422	2.621958655996972	0.8000000000000002	37.45193692901721	1.0276187833702095	66.36798863401845
422	423	0.8000000000000002	1.2790436889070746	0.4555220126118778	19.670377951512197	0.3318610715037276
423	424	1.023416760163038	1.7791426843858529	0.9436696984051834	11.630324359632905	0.17549876949863233
424	425	0.8000000464131949	0.8000000464131949	0.1993331526602872	198.6701262731068	0.09131179933214302
425	426	3.914480912196741	3.79002074686305	49.858106795728595	89.29285257208393	1.3318648744563866
426	427	3.7119366612326683	3.6784465792668417	73585.93183496813	96.67862141667341	1.08016495274612
427	428	1.3279184053525337	1.3279184053525337	1.615951526899509	123.43746372799393	0.014047067582975723
428	429	3.910491574276031	3.1355660075279665	156.93419321076598	16.00565622876428	5.955600623996809
429	430	1.3809392372960183	1.1963507233235826	1.081888620571993	1.9966841806422482	1.5296374715227117
430	431	3.049911500095375	3.251195126072995	76.68314874740335	98.70684855622714	0.6290952036128613
431	432	1.7629102940781183	1.7629102940781183	1.733378485240106	84.34494789387755	0.009909954632944886
432	433	0.8000001777078887	0.8000001777078887	0.46601677893263	3283491270.2242284	0.08489855762440877
433	434	3.889153812293845	3.858762193035012	46.01541213450772	102.91623618154159	1.072485969257788
434	435	3.8185359229560953	3.8552322093638987	70.38738610943358	81.7450302860882	0.9189750353140652
435	436	3.3354235494137168	2.2163136061152997	49.73972832641572	7.003451498307693	13.155578285042386
436	437	1.5708764533493946	1.634601088103395	2.268518087701757	9.056330930763703	0.8635258944687345
437	438	3.1375704569372167	3.7592943554438025	668833.6390336921	331.2718390005879	0.238932980985803
438	439	3.701854230713664	3.8484706347874655	42.0976192106713	115.00556706341015	0.7134829444547776
439	440	1.421490085411512	1.421490085411512	1.0086724306558612	360.84039698156334	0.006732753154217311
440	441	1.0851825906986472	1.0851825906986472	0.26793777077866404	320.8474323486953	0.003315239526327595
441	442	3.747025391042473	2.2883856460822862	140.87857535884373	4.103895377226648	28.750125509853767
442	443	0.9585388358725018	1.0256303294222748	1.687182198340306	3.5571702792324573	0.8568573106418544
443	444	0.8000000000000185	1.1091189807337172	2.6130889250761715	23639.58207937948	0.4907734038497196
444	445	1.346566355873415	1.3826631124252742	0.91971042644096	7.248078008085983	0.9202445274563276
445	446	1.0589420321721272	1.9276318458841903	0.38393635212669264	12.638865624856155	0.13530385993624347
446	447	0.8000000000000002	1.375954639709796	1.2480481013907183	14.475408612542525	0.26548828391970203
447	448	1.0913321571946564	1.5021084383116308	1.661582034672609	5.020904719128253	0.3883503660825732
448	449	3.3182561915577162	1.107688613377177	56.13453825593225	0.770806183736632	162.39310218162737
449	450	1.223740296037353	1.223740296037353	0.5267574000520163	1876.2841943800006	0.0037645438150473924
450	451	0.8000000000000096	0.8000000000000002	2.608823320200642	6.190497873810525	1.0000000000000218
451	452	0.8752334214774217	1.7822074136037638	0.3534239538031041	18.459625897657414	0.12388707745092152
452	453	1.5349141424100676	1.5349141424100676	2.1216271139316785	287.21766834215555	0.00860429166319534
453	454	0.8188332551496817	1.4366930151619035	0.346409004333222	11.882196697358015	0.2410683747764414
454	455	0.8000026747246891	0.8000026747246891	0.4982213140182442	67058981911.78575	0.0014320964485516525
455	456	0.8000000247582167	0.8000000247582167	0.21091060600958655	21620030805.644627	0.002136926891032397
456	457	3.9250399349956906	3.0406033904859635	179.17326555877716	14.283400054207206	7.663665568873875
457	458	1.323986260131062	1.3247537557275588	3.4729620219616653	3.4638902692546947	0.9982343367013008
458	459	0.8000006273228554	1.5954165405956688	1.3953094734357137	714942100.3801877	0.1601710736502904
459	460	1.5707720964392864	1.2239587057320394	1.5073995219907748	5.317180371087908	2.2223547756764206
460	461	3.91042603931464	3.8877590027553897	92.26512878273941	72.15566192988301	1.0535788323737565
461	462	3.7872542091951233	3.770273553122284	1906276005.7116466	154.49305303364818	1.0398738477366378
462	463	3.78732825032305	3.8250234015036564	46.13916141438135	120.72118116459141	0.9168638480239212
463	464	0.8000000102117845	0.8000000102117845	0.6241916394242949	112120569534.55588	0.002279876768470439
464	465	3.9197022936618673	3.832487167995217	81.88511661052922	93.68598731197523	1.2224050226239564
465	466	3.843348363141581	3.8283639071656537	49.620089042810534	114.20513076687617	1.0351051181155586
466	467	3.65778159293872	3.7256249084556665	37.91559871989299	14971648368.717722	0.8553752589570043
467	468	0.8060886343552833	0.8060886343552833	0.2167953825356572	922.3815202414792	0.0008816463389527975
468	469	3.8929801993166806	3.7672447232693287	184.4859887997984	110.31477648269116	1.335781658921
469	470	3.9245975600374865	3.7528999463320427	65.7508929950156	76.079685364496	1.4849013897199326
470	471	3.8422234889831715	3.888685473308799	410.0206658339881	125.12171101639208	0.8985412423295915
471	472	2.0299993192692773	2.0299993192692773	2.5070647357785294	124.04406499569723	0.020297757969081683
472	473	3.8058847486801386	3.749116598097336	44.177697991476506	145.87259025993083	1.1396412242339444
473	474	3.8557374804552578	3.838214912378822	98.86047663134687	142.9148130794076	1.0411722106444596
474	475	3.824053313830753	3.852177934533717	42.36890212439983	145.41386960361666	0.9372930123167076
475	476	2.2130556588211983	2.2130556588211983	3.588790967824878	104.4007604090168	0.03235508781646506
476	477	3.152589782101072	3.8115147396268423	6.32771441471816	452.12973855660454	0.2193183866541761
477	478	1.4514362292478105	0.8000000000646897	92238119.49959056	2.306735406354218	4.4816323789132975
478	479	3.9477948689181344	3.2240736242298427	235.2915186559213	23.891395867577025	5.293235843478258
479	480	1.0458050748701542	2.0179261023250983	1.4480167268338533	24.181517016018862	0.10662989278873257
480	481	3.8226025365005682	3.801556502522919	37.22320820708019	91.3393365171431	1.0496536830555254
481	482	4.1361027582420835	3.6947637347726388	410.2294974796271	43.33374796177622	2.762733688524984
482	483	1.6315226182611158	2.0551582652620746	1.189625051750083	16.610568327812615	0.37701996866891374
483	484	2.3107609064250645	2.6247955895330533	10.872380823192831	13.193245763895922	0.4852497461781427
484	485	3.9949973137133368	3.758335359618225	48864882.25045141	162275775381.31793	1.7244950579065004
485	486	3.789267781973032	3.7557681666300464	75.43036530376669	39641876.59894339	1.0801886641524163
486	487	3.8694226708186013	3.777113192372719	81.35347340619272	57.98418009350606	1.2368284840305297
487	488	3.230375730662828	0.9127490985035924	92.05222513200735	89947.00331846271	207.7909516853791
488	489	1.780740663379516	1.780740663379516	1.7479858269603177	68.01433641482731	0.01872749528201775
489	490	3.816274593206941	3.8096367834932883	78.64425357796178	19518767.649470624	1.0154015212385228
490	491	3.8818210369253903	3.8518040177369897	64.92737746140097	95.2775179390291	1.071561296897689
491	492	1.0360123062446625	1.7241613551813475	0.5986288143356774	9.592290435006317	0.20504583451398325
492	493	3.726265315361129	3.837883651742941	81.80989377304039	143.10480058033795	0.7733599252688582
493	494	0.8789233223465864	0.800000000000002	4.8867888188969335	4.811466240692815	1.1992875420592417
494	495	3.831269508646233	3.776607852095247	167.06987585402427	165.26389210292697	1.134126913298848
495	496	3.8119080637036835	3.766992887884858	1976945.457460484	121.87049582345706	1.1089581980546843
496	497	3.831616936372192	2.879993615024772	277.10447039554197	3356268.444528071	8.945885213442049
497	498	3.898364874548244	3.8594700511264057	224.89653802156016	719.7985017720923	1.0936914661620274
498	500	1.6402656941087017	1.221828876602418	5.660829198617719	3.4437352420893013	2.620817726294736
499	501	3.815236591272832	2.264428836921012	146.38503855167184	4.7832021526132165	35.54739289489265
500	502	3.891190912578775	3.7771899139943854	68.71104042431111	76.92017743300319	1.3001725675498301
501	503	3.937265003551563	3.5977137784796773	67.36213664977917	12436.536336867965	2.185502084612103
502	504	3.8070256189725136	3.782104769571178	54.4827450368028	137.36096572475867	1.0590606927294235
503	505	3.9260934020486986	3.890667084843636	78.66686715674888	116.83393255072521	1.0849914533841034
504	506	3.858346566244593	3.7887700182750152	41.746943009036436	115.48474785356196	1.17375254778724
505	507	3.5694031283758463	3.8639142170084857	33.960154286745016	5513965715.094223	0.5075617795320605
506	508	0.8288879627541178	0.8288879627541178	3.803608018693352	1799822772.190532	0.0009070850437277736
507	509	3.483065982518314	3.827734589925624	20.730897237224017	210.780750488627	0.4522008689932032
508	510	3.8824438319770436	3.874727786693628	150.23159192758231	93.48963809980228	1.017925620224453
509	511	4.156354554003822	3.8619888183220517	182.14478766838675	11664342.190105695	1.9695442186079464
510	512	0.8555964161469184	1.6316475968464228	1.1009234406851705	10.473148595082453	0.1674745499129991
511	513	3.86633387942926	3.788052864011192	77.47596522340879	107.57394649342231	1.1975151471094134
512	514	3.994778457314738	3.831337466984341	157.66747255267123	110.6150438502138	1.4569377301791693
513	515	3.9019363032573913	3.768206044728612	42.40301908452843	66.28181889158063	1.3605993480574885
514	516	3.756437023634527	3.8378297875993552	48.89785580545144	10128880.322091596	0.8291006126031198
515	517	3.9323153003433737	3.239782907667599	122.11405668718528	23.40384434513661	4.926430866961543
516	518	2.011349881440568	2.011349881440568	3.7745982308095374	254.80380844197384	0.0404666619152196
517	519	3.778187390720289	3.7741200631688963	117.68935304009523	50769408.12592414	1.009409360072456
518	520	0.888668503255716	1.7408368130199503	0.9996555552938516	15.261556778845847	0.1405502719426629
519	521	3.0327718195300863	0.954380448407462	107.6638594738905	152562988.22688317	119.78194784443077
520	522	3.937666518147605	3.3007847146139464	200.33706182221417	25.360451514270274	4.3339291123824575
521	523	1.3973539419905363	1.6954227265236461	3.1583575689220464	8.919613083715307	0.5034208695481647
522	524	1.6142714868955823	1.2569873301673358	2.6439339095022336	2.7682910289423357	2.276586502844524
523	525	3.9234384534223183	3.257358637889311	183.50962062186488	22.301634645254587	4.635321007914068
524	526	3.840985877708153	2.575718268611836	267.38071825366126	7.422463787696414	18.41906621304288
525	527	3.890919285059603	3.1708762324805786	119.79157084517568	22.120109780867363	5.248594881606617
526	528	3.8667055186317305	2.7080733292966674	129.36281871497576	17063.09727573624	14.408945189351428
527	529	3.882414867908613	3.8967953089797636	122.278829626418	133.23391800398934	0.9674300182609844
528	530	3.900476588376627	3.125228505594777	177.3365520039118	17.111679307283662	5.960025018394823
529	531	3.902777603591781	3.2746034658135517	452.3025498118631	24.227971434060606	4.247898565397859
530	532	1.063961639189752	1.063961639189752	0.4829703028924102	490.26450303104446	0.0030637941177372296
531	533	1.176265172645331	1.596606034164375	1.5846312550184831	3.928054444180388	0.3798911169319907
532	534	3.8435755774595495	2.7554158133056665	28042.496047879584	10.820230232326196	12.250667823840372
533	535	3.8359140378249865	3.824870305952108	72.48401002502196	142.68975798397395	1.0257552108656536
534	536	1.1812189973186464	1.5786502694106033	1.5305150780276575	3.2650843517073547	0.4004688382533473
535	537	3.5968898619327616	1.3151779322007962	79.96342886806555	2.2397377279378348	191.29866080163328
536	538	3.9134425280514913	3.319948277433997	108.19265098956312	32.308285232825845	3.9218795434061935
537	539	3.8952069118673087	3.711466338918356	62.38926429821146	59.458249216295464	1.5266538347704166
538	540	1.197467125337801	1.6906664245763858	1.72400449617793	5.057480771285363	0.3212186117047791
539	541	3.831780289617998	3.1194386300928167	24586970799.845783	20.709054945539208	5.156341345017763
540	542	3.7984127296015533	3.7857642041855186	21694690.57050496	139.62273111609514	1.0295525661558491
541	543	3.711723461905192	3.8750845427058453	52.65496783220757	111137587337.2802	0.686497435479097
542	544	3.8184065905689883	3.788883449365632	4718757.394906304	1420.2642363952216	1.0703434142017858
543	545	3.728942232031453	3.8240893967840313	150.7178741567175	396045.57742661954	0.8032538859611932
544	546	4.0025869858860785	3.7932327980188862	323.26309595142084	1106.7803582389383	1.619400197354666
545	547	3.8812352686200624	3.850952020722573	931.8214267785814	117.68140073668812	1.0722183806300762
546	548	3.712478439315624	3.6490305709856594	146.9525699276528	223.48545341960968	1.1573051036196882
547	549	3.8394376931201033	3.8234456237280297	49.014435686938	87.39105320648513	1.0375094697887763
548	550	4.086692777647556	3.8210934469247824	228.9501043932135	1032.9686136158182	1.8433140388317224
549	551	3.758032362876061	3.8000372499770574	105.25002969118643	154688.1947085691	0.9078103145621912
550	552	2.0298669837009733	2.0298669837009733	5.611968071084074	114.74509746357883	0.025098298949703904
551	553	3.686584259016024	3.8166764826817	64.16015836216768	114040016949.62312	0.7411528386805201
552	554	3.900096458298653	3.792121099521877	101.93917941601578	163.81342619656075	1.2822578271892806
553	555	3.921136985215549	3.878174300186333	85.52412937519031	109.02628483640484	1.103983760553637
554	556	3.939411282140777	3.8618921816531686	451.29436616212007	111.27578671651541	1.1954160995130156
555	557	3.830187997636607	3.7823793637399024	49.72891128726829	104.02454793054925	1.1163712252132298
556	558	2.256494603868928	2.256494603868928	10.335692303129782	327.307895228615	0.027643824757689024
557	559	3.9123238560268265	3.833642500541753	135.30036081613164	80.16161097024394	1.1986195459627542
558	560	0.8000001916841559	0.8000001916841559	0.5327532304541661	24516740082.615173	0.002314983922298571
559	561	3.8386670823678366	3.8896682259770317	181.6188394373337	360.7117832430095	0.8891987763655314
560	562	3.9273405326241453	3.875295908292225	362.03382069971747	241.79405193318058	1.1273132831542687
561	563	0.8000127331983469	0.8000127331983469	1.9992100795725665	188815.24498494726	0.0020579742292668813
562	564	2.2268491042248826	2.2268491042248826	2.1037976696373644	240.48863546668247	0.02587028421320384
563	565	2.103435023688935	0.924762747333675	28.068670575757732	1.0181372820791688	15.089410600354615
564	566	1.7580779968092164	1.7580779968092164	1.4455044351473254	302.85123222789093	0.008867855506721117
565	567	3.808030065025124	3.7563668479746	882043.7272586019	105.7990020753353	1.126323685623
566	568	2.494682490884609	2.494682490884609	3.36130838182953	180.51220895096577	0.043877373742560816
567	569	3.7946522511387024	3.8174853548064633	66.65945271209905	2611557.36409594	0.9487830039244792
568	570	3.065866148930373	0.8517148405992426	101.02508482462329	0.8803017682031875	163.7386888159737
569	571	2.3617568254464647	2.3617568254464647	2.6871551922202968	123.81229454445436	0.0580234540984268
570	572	3.7196800023048784	3.901537206630792	72.68620936731274	213.2044017629688	0.6578741102731979
571	573	3.91141927120598	3.852525875566871	547.088873962725	4076885.4392237086	1.1452317919177242
572	574	3.814735385154544	3.6111408609219815	113.5708123139168	82.54638561413782	1.5980653102666895
573	575	3.810238504214104	3.805301840102573	630.3818856736838	119.76117721207808	1.0114319400395329
574	576	0.9301874740413871	0.9301874740413871	0.7320458313484063	5270.781450649309	0.0014864365094138458
575	577	2.389366729079662	2.389366729079662	3.8132329607976554	130.65575753918702	0.043809236241002
576	578	3.825799880469016	3.825723978317764	42.86162648767152	87.5156049533558	1.0001747864353678
577	579	3.7917680278804777	3.7918769090373217	12652106.820442336	136977254.4290822	0.999749323296001
578	580	1.6109875937792242	1.9411169033034965	4.8009894100652035	5.834901943309347	0.4675958956651932
579	581	3.9639248004696834	3.3985624022462715	85.8180020117348	32.126620332340806	3.6758890812964333
580	582	3.7624415063642336	2.306384534965334	96.0324617244676	3.697879287929169	28.57965430959811
581	583	3.679255876785435	3.138539223729284	25.548588444255014	51.059162231497794	3.473094922203256
582	584	3.4467608669612857	3.293982588305335	21.08106062396148	60.006787284411956	1.4216028277189987
583	585	3.9820637810024095	3.4018406733199087	246.22725636532792	39.117144899537756	3.803847590761562
584	586	3.860014156731797	3.064782433993451	102.48067340693304	20.11221207820198	6.2406772506706165
585	587	3.929727169252936	3.9036415181403528	89.39337004994083	108.4266012035593	1.0619049643571643
586	588	2.926325823571408	0.8000000000000002	168.58723477691822	2.4113639821198443	133.7598655535334
587	589	3.8656591989112985	3.7786823328017656	62.52022778892489	91.92795648966705	1.221734579377765
588	590	0.8000020901965111	1.4121995601062218	2.298857218141963	2534132468.2572536	0.24423197986960074
589	591	3.949774125345342	3.6031932201452497	93.800744640475	55.97111660647253	2.221165428279032
590	592	3.2634162431939275	3.0739107137819475	30.087165682439927	200.3514579736341	1.5470542008262649
591	593	3.795809814643124	2.7426849435591096	170.33168539761797	13.108988995437008	11.30120807413418
592	594	3.821902178697125	3.821176500020032	64.37659785375294	120.02170524975504	1.0016723336971214
593	595	3.8076049835197536	2.8697208682109165	187.53376285959416	13.914829706435876	8.667305714002406
594	596	3.448334862395157	1.8471705738741	64.58461485411387	1.909988161230684	39.91758773681687
595	597	3.682256698999749	1.7230004333286182	66.13553249614817	2.1205967782183883	91.04503467956795
596	598	3.882163013582213	3.115731768779377	153.48839261942064	13.431737733546502	5.840247400767013
597	599	3.9689358637736185	3.4656107064129573	97.46733050416336	42.67607478994919	3.186582431026548
598	600	1.194672041607112	1.194672041607112	0.38308566287836937	362.51438240710405	0.0024786070118184033
599	601	3.7436159519235295	1.8432346038651355	128.49065796746487	3.050881835795689	79.50260298255306
600	602	3.759438957975489	2.251574397779305	155.27446599469997	5.6559096247120095	32.200644200010736
601	603	3.715758002278189	1.7883847477356103	161.60490990073862	4.213908346961447	84.60056326300527
602	604	3.3816090371588565	1.0785567175681317	81.51125133795598	1.5887279465998416	200.93348632216916
603	605	3.5369455804341605	1.9243510071807373	59.08375921237894	3.122259601891749	40.9821344007626
604	606	3.731147929254705	1.8664243241136904	99.43825156875513	3.1588939046216464	73.23582953619156
605	607	3.603029175757332	1.509044270348196	64.17813470316965	1.4218793058906383	124.16091527547249
606	608	3.341927169225042	1.3296450767400114	146.69051684494062	1.4910955676795492	102.8684254747731
607	609	3.719657920149044	2.016543551778812	99.46596067216593	2.1421978527375214	50.47942140359075
608	610	3.5569843124239533	1.491555850228771	62.84416253127487	1.6020593985883032	116.25950303874464
609	611	3.505649708503785	1.6135787301443811	73.33957925523707	3.2621735597166817	77.99575714686007
610	612	3.7046559295689727	1.8902520622182155	112.12013957263257	2.75581792801766	65.22346505268604
611	613	3.693079016385069	1.693989253966789	60.203370749043856	1.4646306174158013	99.7906295376906
612	614	3.532800787705386	0.913600596079292	457.8699328279484	1.0069683554769926	416.10237211650565
613	615	3.8841299808557332	2.760866611660087	248.48714551970772	14.916237912414587	13.281996736581645
614	616	3.5445485438544893	1.1997603810893425	66.99546528110196	1.1651819060485429	221.20154844163966
615	617	3.769726338629427	2.10754906602206	121.71032863389598	3.721686478149474	45.93854889584544
616	618	3.5735742423700807	1.2466347869233732	88.90894052862161	0.8739386682119492	212.29484832745385
617	619	3.2636643729345667	1.1017216569719823	82.73156590814077	0.9434941596955184	145.1920094706434
618	620	0.8000002304674936	1.1489703077548048	1.3337515736930778	1330091004.7153091	0.4477441525031398
619	621	3.6732050598488564	1.9006841294403312	112.24708749316092	2.8464328758533046	59.227163015489616
620	622	3.4792677990093654	1.4447414486034065	73.84078118920517	2.269424685835558	108.27454076854823
621	623	3.610620287978688	1.7649253167033652	73.72479823271337	2.585507723333123	70.09628010425192
622	624	3.5365852749435898	1.4543397943102172	91.55479654826055	1.3931728469992843	120.84967328381212
623	625	3.316825983495347	1.4023070532015307	21.923011585055065	3188.3473705562305	82.13323527918476
624	626	3.6482857737198233	1.8517019507656716	84.64039615599042	2.645839416125802	62.60136788394085
625	627	3.726009026849669	1.6541519913849692	47.413820203579846	1515198.5106122296	117.99321521986592
626	628	3.7309000485566948	2.057923948931234	92.13531637316505	4.65691585762886	47.09514079815999
627	629	3.703741257100734	1.8506151887862916	63.09649592177753	3.9237131509096166	71.30599892949277
628	630	3.6391161763932036	1.4775470118824174	53.969896754096574	2.1591785852404817	145.06717857947714
629	631	3.6505518719611865	1.3842985939916868	93.99685753709878	2.923145305071005	184.60917350638462
630	632	3.754179905569381	1.8546528758268812	1551.0258415174496	2.625029910268843	79.34636390542168
631	633	3.6595893793050487	1.7811000753381363	85.59508147788941	2.1388800471767797	75.5943442336671
632	634	3.697550418261149	2.0123233593953884	89.71591285793545	4.1967644580777685	48.44255699078906
633	635	3.6348952037254287	1.4588827590886733	34.442454074292826	1.3750881754447624	149.9727809339711
634	636	3.694354428951172	1.847993201433624	96.07642081831922	4.479828702398962	70.20389815503626
635	637	3.720063672200971	1.6405106278322976	105.81541131031284	2.716078908389069	120.10277565930143
636	638	3.5707159110460878	1.6604159877203446	101.08704803605394	2.5135193672692	81.33920499635947
637	639	3.569177202147749	1.8321322763714016	75.56571029776862	3.8122769109303096	54.58143201641836
638	640	1.0475974742050913	1.6578481240850782	1.2785170474919123	6.549976642256447	0.24532926071550026
639	641	3.5108361588473	1.2196693331532549	48.523752666001215	1.0363654916408762	195.50903210925964
640	642	3.5167712654400725	1.658957767259061	105.76279519979107	6.028958060222823	72.07978759314067
641	643	3.713312530933628	1.9038179140085336	92.35953719268123	2.7474202478261978	64.49033262495536
642	644	3.6980517100832047	2.000747654917876	134.66727372626465	19.268362936719466	49.80856791419198
643	645	2.9811357765840216	1.3845725292114963	91.10666221698723	7.043083442385285	39.49692154981146
644	646	3.6448386352461895	1.402117561176654	48.905116430350226	1.0639433546783676	174.872320919864
645	647	3.534130971965992	1.7231423432727309	57.329402670253394	1.9797174730723017	64.71256715755507
646	648	3.4187157716731265	1.3450351006194723	87.88188397219939	3.9720211735236255	118.48971941238457
647	649	3.3346775029343165	3.658950177837687	12.169671430753976	19615.64989353131	0.47394432248519
648	650	3.3469282681096795	1.275462584640209	55.708929143631885	0.7100019858922375	117.8869369158886
649	651	3.554223308111572	1.3928529349804906	87.45590018099243	1.3895845108381435	145.00079158471524
650	652	3.3467316018865065	1.2573414514426735	151.4971889304566	261468727.53755897	122.85424022782531
651	653	2.617645598148705	0.9276408458507438	25.60473884821045	1.2167479960977452	48.978417883700196
652	654	3.3119528420453164	1.3665376205640778	61.94508691435277	5.848630070785961	88.18916314845228
653	655	3.37142296414949	1.5661994591370525	87.47699065232273	1.3288811965642835	63.85920462082819
654	656	3.5709934379045283	1.6466054111102668	84.81488575264359	2.2331998100305857	84.02103495561441
655	657	3.344046941550322	0.8000000000773217	5972149874.663808	0.7783495148069487	349.9829935034635
656	658	3.706121039314268	0.8000000000000063	1910.2197893030286	0.724411395296287	805.6029341270469
657	659	2.692290927140215	0.8000001389245011	6210732960.133876	1.9321348252880468	78.03524320121186
658	660	0.8000001854433277	0.8000001854433277	0.3586973789224885	10435335693.631168	0.09716252755699173
659	661	3.939280598228486	3.3637071687644746	117.70705507856064	29.842607272078816	3.763339765303882
660	662	3.79479947060912	3.1680521109693864	90.38688607847016	8843444.921739195	4.233965936197765
661	663	3.7971441240468184	2.1938509251459264	160.41927560883968	3.4004675450333965	40.113744030337045
662	664	3.789701860161804	3.8587987449184618	61.02928333928006	187.00293319927658	0.8529098210670465
663	665	3.6670260656219305	2.1325559772145386	61.35496138895092	3.605560646892624	34.23498078181463
664	666	3.934978835011514	3.6351128646009774	94.95171518104641	48.43560689925115	1.9946466430254468
665	667	3.919444199197393	3.864132850010205	94.76719847396059	506217.75879597635	1.1358248057460392
666	668	3.9203406378941454	3.2918912243951604	63.89230762907432	136.3208444732879	4.250591931438659
667	669	3.7697678237143886	3.872521229076136	67.40491794225431	164.96751886843762	0.7893081636359212
668	670	3.908226930469668	3.874257353106548	97.95797195819596	8594593.908175543	1.0813581987349394
669	671	3.8248335450909816	2.3069458433311167	108.69700038696104	3661121.311007922	32.95244939510783
670	672	3.889754260294808	3.112017000625087	129.22142397825598	21.312446337995354	5.994283232105002
671	673	3.906350982216412	3.57792789032201	89.1921379715988	9121.742617994587	2.130213300081836
672	674	3.9062813140332695	3.2851586259235086	77.02459508786973	30.623473209513318	4.179484203211935
673	675	3.8922476554656873	3.044298501601017	177.02721850901736	15.377397204072812	7.046105700563217
674	676	3.956471405754917	3.4200260717644166	80.35169989972066	37.107121419988644	3.439104195721618
675	677	3.887303360096916	3.3419891725734168	101.95625330152909	26.99858379521131	3.5100571492743398
676	678	3.896651519516836	3.8641019855580288	79.86462828992836	101.5291638585934	1.0778281796220337
677	679	3.853279911009385	3.8206137663468094	78.57713071077491	13583922.254450653	1.078117621885482
678	680	1.2729789484350922	1.701664727740478	1.889255073595386	8.729700380166351	0.372661236553428
679	681	3.7099329584626903	2.2842148438212004	106.67890872001485	4.861606906653784	26.651282614700197
680	682	3.7221224097805186	1.82409208311627	120.57566980970871	107318.90724142057	79.0733842798792
681	683	3.5226600537482358	1.340422297238183	62.40742085503053	1.3469330204911545	152.13801883663953
682	684	3.51072099524755	1.231112894840884	97.29396410812822	1.2355014394750574	190.3742039770699
683	685	3.6019483522930438	1.8567593373844051	97.58284720671956	3.141831570136388	55.61462521965296
684	686	3.736246249919709	2.1012770829268748	124.62315802220331	7.744349340243504	43.14884419496949
685	687	3.4400696019372154	1.0345407973709504	130.44968990301464	473.56489048899164	254.40685227896995
686	688	3.8161765430132872	2.875499368943109	175.75524114750945	32.740044002288705	8.723227000559165
687	689	3.65812381380564	1.887239353841038	93.39975118809464	2.6030993774120224	59.004408351074474
688	690	3.755707434768332	1.8900662430136783	83.26723575398215	410.0685312044408	73.39072733174535
689	691	3.629880057757185	1.5674888810721432	113.97937383696323	3.56954859432088	115.449266150979
690	692	3.1484918361588115	1.0744054730413424	75.61707738441973	3.4631381107772325	118.60045717220241
691	693	3.693725607586965	2.2828368794588685	93.38955819825549	4.276055046819886	25.75661154703917
692	694	3.677318699661287	2.426601824726651	100.8223841072369	5.574360863756518	17.812171785476416
693	695	3.6377289798139616	2.0155555879785454	103.965831558759	3.1193141682941845	41.89608016030649
694	696	3.64824629370148	1.72525114569001	78.95022843822122	3.4728334104501717	83.75199252044722
695	697	3.5615897166881085	1.003389728757315	267.61044785793035	1.2551138832860285	361.57632631275527
696	698	3.4950033495413537	1.808707954623103	98.14227724075695	3.634625824177701	48.56186920613619
697	699	3.6525198692288585	1.9463350963724768	139.01294425027032	9.352442317688887	50.83756876484151
698	700	0.8000000000269687	1.5829646082958346	0.8521775932157423	4960304672.631275	0.16482967098268067
699	701	3.8339960037786516	2.6339566252224778	133.94755450367182	6.8810700198406565	15.850369051670434
700	702	3.7765828148641347	2.227347714643982	107.60494619672491	4.73280013887421	35.418902526722
701	703	1.9179279567157268	1.9179279567157268	4.192405598592133	724.1467630347764	0.019874476104246627
702	704	2.565113265780305	1.2233023205996036	90.64982470029392	1.00953738911557	21.96903320050698
703	705	2.7017376172728538	1.3701157930189076	57.5327993826161	2.091981651818834	21.459609964398886
704	706	3.809064127909109	2.5992740232218634	154.2355019230078	11.032854819800935	16.21026462971259
705	707	3.954046048903328	3.47797195333268	102.54239962343745	38.425682110584226	2.9927751944888947
706	709	3.9630248644807082	3.746827099658901	68.01370749398284	93.84865021689787	1.6451206918262815
707	710	3.7375535198616276	2.315097634733184	113.35792992686659	5.37598530267991	26.45183987928052
708	711	3.7234649251825593	2.280523190006591	305.70288952162497	7.784146795306699	27.729480617734136
709	712	3.8708817380272786	2.7679236133103227	2729354.92540022	10.863585472164843	12.675296429796019
710	713	3.7466192033974632	2.29334143121316	88.01393370041956	4.1495851108240265	28.39734725274975
711	714	3.8702465066562897	2.7113207578294904	143.4371868028081	8.89747647869149	14.41868814651582
712	715	3.9224003317903975	3.793921348342368	58.93947557167388	90.12263002273016	1.344246713773592
713	716	3.773805733184151	2.4317655215001004	84.68253691702333	701755.1496005671	21.98063383863533
714	717	3.8304814659632127	2.503848133141552	83.72415603351409	6.040329564346497	21.214526006397108
715	718	3.636769202577544	1.918573092263492	71.99183472468584	2.5619713829076534	52.263213584859216
716	719	1.8653218351356853	0.9901511239825274	6.436176739228983	4.763244974476477	7.501890334064125
717	720	1.6524860302409343	1.74877320285032	3.5717033674381526	7.3054973798293	0.8011481375137469
718	721	3.8879525308640535	2.5433077713275365	153.56087803614398	6.2884233985399565	22.112852016011118
719	722	3.776842263285799	2.4504128057351537	187.3824032718446	5.796736209553282	21.204569393116984
720	723	3.8807000635020827	3.8059578359489548	95.62854168890694	95.33550204533256	1.187797009576366
721	724	3.7352041623964016	2.133150179369279	69.55882513735929	56775.25313446865	39.999446618870046
722	725	1.6578334896093887	1.2318699846597199	31.100635575248443	22.590796911542224	2.6666345699128344
723	726	3.8115916908297622	3.702721369356744	53.66037439740597	28950181.079315163	1.2849029359817952
724	727	3.9483026434436947	3.714279624258338	102.64335347949785	69.0672930874471	1.7140481558802547
725	728	4.088016527989149	3.317010235411014	141.13786418801672	752861629140.2521	5.902096317732871
726	729	3.8719424874179174	3.71640335488696	197.4173600092556	61740795.32694399	1.4306688868379611
727	730	3.355275387745811	0.943671141738232	208.94261170927868	1.5116659808211899	257.9908159147053
728	731	3.927386499253388	3.8783399108672016	112.64703618219528	86.5793727526397	1.1195579761784624
729	732	3.833106881604627	3.8100227083196514	58.869492871777354	112.20628419189804	1.0545912734065503
730	733	3.8596693192446088	3.5502386050969887	70.27316901652954	64338737.15784343	2.039063328487035
731	734	3.832541652948229	3.7936070601613023	70.21389310868993	96.23650048021489	1.0937916226424216
732	735	3.927215154907068	3.1740891895523777	97.22355231026438	21.288499367875033	5.664035482698154
733	736	3.956634530880856	3.181355344126433	134.3864004884505	22.734063816571155	5.9604518879522885
734	737	3.927305374386061	3.15378807827344	132.6389854474391	19.218630844516827	5.936319895723251
735	738	2.1711290411663566	0.9302057022438459	83.00052361251069	1.3314650717356789	17.41499439121117
736	739	3.0082499129619253	0.8000000000021614	397.6879040457254	0.6026804841122436	161.52878001065784
737	740	1.5563713022259664	1.5681397065915748	4.898130959409531	5.338824096273248	0.973266097718295
738	741	0.8000000118406275	1.5895130974018947	2.2868508725995755	858489358.5495992	0.16236294287868328
739	742	3.5178407733145005	2.7364139682711857	520243.75133039354	11.203998775546038	6.045424546141247
740	743	3.875520524427384	3.0539578826601192	172.94830078395432	15.602003408679245	6.6307498138232885
741	744	3.8969147564111872	3.038508619263668	145.3508236514169	12.777347460899868	7.217821493198879
742	745	3.9123335081265136	3.01791658649786	174.10954177559162	17.122201657340323	7.841820944039798
743	746	3.777985387711949	2.095412625246211	89.5344768271938	2.91999810389599	48.14739142342646
744	747	1.8151419766587031	1.8151419766587031	9.359697405571287	135.60625302565936	0.02489164305153475
745	748	3.781817384875888	2.3902482931854254	88.26484204019467	8.024089666404416	24.635937389482194
746	749	2.022752703534502	2.022752703534502	3.093595157233121	323.80913778601695	0.02931988413090896
747	750	2.9711344120920447	1.308438487389761	49.717579852592465	11386.611161017949	45.99344334729105
748	751	3.9186022627032076	2.7772280422825535	3048488.991305903	9.14234879984138	13.847590764334118
749	752	3.762429982243	3.0828481410310538	235.43680599221676	15.184184114038404	4.781694669522046
750	753	2.791873232728165	1.6100886654252438	26.889019529929943	5.9097472723368405	15.19793445959511
751	754	3.722651002520616	2.2187847519601887	100.2833053166207	4.808078845746348	31.90555110228057
752	755	3.7650775975488537	1.970014673586112	146.5102153984486	3.4851134168944324	62.382521358435156
753	756	0.8000000000000012	1.2054814228671482	0.6770724399171667	16318.161251940215	0.3931140601704644
754	757	1.19979567560673	1.19979567560673	113.81076832467932	129.02368853130545	0.010339860466214656
755	758	3.7259165529864866	2.2332065230082176	97.96515393883496	6.131968787751516	31.0963939776441
756	759	3.3045655115700487	0.9839890941782651	102.08545042898979	0.5768153389024571	209.20709903983538
757	760	0.8000003702183498	1.6462141467166536	2.6467145684012507	6940321776.862957	0.14249060272303865
758	761	3.8739446349592037	3.0577536059426564	347.9210518249955	50.80528024228358	6.549241860431267
759	762	3.3822155732880064	2.1467328883658765	131.2541888812224	11072.124232990083	17.198187716596824
760	763	3.5064466641498497	1.6623468747733514	108.39664767078678	2.6037260207071182	69.83928578352575
761	764	3.9179356760095394	3.46662578413712	156.65262212257642	45.48761125687753	2.826896394142952
762	765	3.7145385046490262	1.9510002157997213	84.49284331111639	2191101.947463858	58.01473179896473
763	766	3.8822609888426	2.856205110896646	349.48224959823585	10.017730162319172	10.618321676925524
764	768	3.9829381342376013	3.4694468458020467	82.85978532269755	53.12675478902708	3.2620550693374297
765	769	3.8974083447945786	3.0834843362805313	173.6027675157283	231.5544517025052	6.515143841436127
766	770	3.8554440367376412	2.6699584621014925	132.98112151248085	8.688604763189502	15.32800292593416
767	772	3.889815071955238	3.72207707114988	18.93183227268081	1432264359.4201512	1.471424560323818
768	773	3.77882646239662	2.4659165360326925	95.85826921956252	7.306794626301073	20.55464243942245
769	774	3.945396231103912	3.304435482306	82.2420438894895	26.65213712829841	4.374825640329256
770	775	3.786174799974408	2.4251097530113737	145.49885705952838	6.108772056859928	22.96492582212638
771	776	3.7995532950113455	2.575538233244399	209.2123166136957	1898025.7879932085	16.750009657276962
772	777	3.9338821715502212	3.305271589082025	102.1129268299172	24.912000970124502	4.252169641217948
773	778	3.445267101895305	0.8000000000043443	191377.00371238505	0.7858575169428733	441.84210767406336
774	779	3.819644195709166	3.4420693900498662	97.20150117747278	65207244.49500404	2.3854746494910923
775	780	0.8000000000000002	0.8000000000000002	0.9983457089050518	135.63878064598913	0.08219951265786506
776	781	3.836325673686584	3.771696125429495	63.77086180237088	103.24605955260182	1.1604583244677398
777	782	3.834857853516695	3.8501307569562715	79.46033204856604	150370.44562511967	0.9654440193520544
778	783	3.7682754316556446	3.80581662281467	1369.4739312111114	5490059696.496383	0.9171889394256624
779	784	2.280413662385995	1.4717607433203312	23.651283154381357	1.7740987267334791	6.4365466179950985
780	785	3.9068221948287785	3.6944659001732494	157364.80125868384	112.08918515198326	1.6306332535408872
781	786	3.812356888428017	2.04859620134092	122.57133973080326	2.5624877972069693	58.044448221378296
782	787	4.007868178096136	3.721572416636117	103.25223942986817	241.84342368222724	1.9332844663234432
783	788	4.082804200599025	3.818572315883309	97123123.1536103	66459496811.26864	1.8375191959763315
784	789	3.8661006480033024	3.8648203884815784	510.3036996692533	9576.539221627763	1.0029522558389978
785	790	3.9013848071505137	3.8271802731954616	58.427321908589285	110.26857964865795	1.1863273255875255
786	792	3.858940641610992	3.818536071634258	97.29797231864984	61861590937.130135	1.0975001037687089
787	793	3.8440362698428503	3.8395048895504194	61.9094431555235	104.94356900479285	1.0104885115397382
788	794	3.9276390759736635	3.818908861265221	1974810.210919576	1067.287385465013	1.2844884831962404
789	795	4.699999999999998	3.825212195870905	424.8567094997769	0.0	7.495279012310013
790	796	0.8000000004287934	0.8000000004287934	0.17895635340216193	31852.8891084859	0.0009208610859516976
791	797	3.9190247841512416	3.892680010745525	97.53630325188841	126.66096241139786	1.062538740206235
792	798	3.9163215431587206	3.806996584078184	63.75440158932129	75.89361772212288	1.286248730349561
793	799	3.878559531277775	3.810504713469969	6542.22226797194	88991900458.12082	1.169647017668878
794	800	1.6440649322342424	1.46950850975293	5.627317396300354	5.110824681044206	1.4947082186039529
795	801	1.2988006882630805	1.2988006882630805	0.8174353936267451	209.910503285385	0.0066252658117001
796	802	2.2313227605552	1.1189189708658098	19.361376008980912	1.956930490657817	12.953996926898945
797	803	1.3878136315259288	1.0727849066677335	2.953997198262444	4.409238912405135	2.0655167675259016
798	804	0.8000000328631109	1.2893578401633237	1.5610415568074878	1755188695.877808	0.32407250990357045
799	805	3.7794441007889863	3.807546605398329	50.91102181811903	99.37996424168509	0.9373407444171477
800	806	1.0474254919198858	0.8000000000000002	746.6304119753612	2.308362662794953	1.767768911171105
801	807	0.8000000000000002	0.8000000000000002	0.7629372452703125	1030.7093415552665	0.0014941729406209524
802	808	1.5722070709646443	1.8635697052856413	3.3759262367240743	13.055174751870165	0.511254761386532
803	809	3.950726916086708	3.452468235768314	72.54011945770077	34.172675652685236	3.149623776762287
804	810	3.9690969178564615	3.3834588873713436	96.59164016441481	37.400331761024034	3.851572085635679
805	811	1.0254109434893326	0.8000000000000002	3.648370305206967	2.2729455305940225	1.6803933085986338
806	812	0.8612277228256408	1.2290394940401643	0.8754915002426473	6.5701056060857495	0.42873429906619454
807	813	0.9610826282283216	0.8000000000003629	143.3986248155293	4.913643550269323	1.4490475209652731
808	814	0.8451096036891715	0.8000000000000002	2.578681792023295	3.68849398232088	1.1094547750556354
809	815	0.8000000000000002	0.8000000000000002	0.32197406598236	20.16230108223077	0.09403620071643808
810	816	1.000013511107345	1.2435904167414022	1.2555917530094471	6.155303535924307	0.5707200031166778
811	817	3.5835342003493578	1.7915227003858565	92.54577838259864	2.276040741509389	61.945747787342526
812	818	1.6498055478820248	1.3065381566086292	4.387966186198504	4.338978956693238	2.204283203026693
813	819	1.2928913203784556	1.7720465683852609	1.7021909962666302	17.8010208498449	0.33177583586453346
814	820	1.9738938204778982	0.8005976390286247	80910284.62023827	0.4187920337416243	14.90377143062022
815	821	3.908255805607999	3.8128185334750317	81.16803453727633	78.9110590815786	1.2457682901734892
816	822	3.9806620017640775	3.8998123670656413	1938.7199789537226	16299.847274838101	1.2046187943196094
817	823	3.953169653324707	3.652456376115884	111.00327942877264	92.50758463387328	1.998541989320168
818	824	3.9599363909006855	3.365768721471325	132.94978712114232	30.741699395075546	3.9279655432435012
819	826	3.8521133659246543	3.874747668225409	85.38105797192169	92.20849839554634	0.9492174154667468
820	827	3.881165355087005	3.845090638714125	87.84863203981013	108.22989158783476	1.0866125492363987
821	828	3.9660891522065898	3.5722314378955566	143.03505971673403	59.62849056075595	2.476610525409976
822	829	3.836873930050949	3.80513960198071	56.96804636617336	128.00636316197944	1.0758069065438205
823	830	3.831867649562862	3.880125862903797	248.37903699129055	160.96328890003684	0.8948325773196271
824	832	3.2347253710975514	3.4712858769503767	61.14156046758824	4238214.116006392	0.5800153592261824
825	834	3.741044892879368	3.8512399773343993	76.73819066404056	84.99102288483516	0.7758985058468191
826	835	3.897106897454419	3.8471346048108437	87.5086293613678	86.95802996408295	1.1219468734395446
827	836	3.8164164679672528	3.740383425707795	49.741662271876	160.44955976029948	1.1913326442812109
828	837	3.903891219219585	3.83683260583381	101.63531140195096	81.26956689229377	1.1669671030073632
829	838	0.8000000000711112	0.8000000000711112	2.0241371376738377	66426113872.901375	0.0008885348085265413
830	839	3.882587222302185	3.7992824473320255	93.25360446048245	106.98622169334568	1.2114479935378537
831	840	0.8000000001541643	1.1306976939748432	1.2200118606662984	1140730356.9070945	0.4669843283193506
832	841	3.0272305907764236	0.8000000000000002	53.93338803289614	2.684210446110522	168.7448746728097
833	842	2.6056357674981268	1.4991738679294508	39.941438735422636	3.7950138217216915	12.777971041667433
834	843	3.2127842824831725	0.8000000000038452	14756.747753021382	0.4770945430922257	258.6927648456092
835	844	0.8000000016784687	0.8000000000177302	10.090451842963699	14417335075.328718	1.0000000038239918
836	845	1.969486106700426	1.969486106700426	4.3014167993116486	466686.9679032532	0.018993840275104663
837	846	3.8687303043681385	2.452490852542463	210.0515073123261	5.625598311564731	26.07590870343096
838	847	3.122680130047361	0.8000000000146139	80.61035718324774	0.6320930529565897	210.22295189037362
839	848	1.3572199572820371	1.1956969486280908	5.777076231327392	11.133228873596073	1.450517619798742
840	849	0.8000001077910163	0.8000000000014424	9.547846072430527	241514999.76022315	1.0000002481946966
841	850	0.9221535221115194	0.8000000013530907	49.90782696332197	3.062616492663173	1.3248097655424969
842	851	3.915183305568157	2.7645173490410553	169.62101282529437	12.778959675628345	14.147052217214368
843	852	1.0382353094794647	1.4396584306041282	0.6599209552321053	6.1722936791153975	0.39680476515482543
844	853	0.8000000000695207	0.8000009009997193	37440329.05959953	19136.790325835653	0.9999979255337064
845	854	3.9565827147613057	3.7699751009164943	47.605627858224956	84.3515502305181	1.5367655413439332
846	855	3.5671652700844096	0.8000000000021374	791.9428266673897	0.7369879735861684	585.0126674407459
847	856	0.8000000324019694	1.4294189572882352	1.5880664739923362	17487829.971294146	0.23473674338506506
848	857	1.4564286550609922	0.8000000000000002	6.625777253961125	5.901606806153176	4.5334481717538395
849	858	1.5475564237900044	1.445376253879394	4.396487581863212	8.04993319015514	1.2652611404787806
850	859	2.3632002212408683	0.8000000779158335	5733852900.167969	0.7463001978014783	36.57633137179415
851	860	1.4442999916444177	1.410798593884738	5.338334191447808	5.8001526086037645	1.0801930974352223
852	861	3.885985087410294	3.8835643362408736	96.54407768769848	107.1321438620998	1.005589549117632
853	862	3.9274785097718574	3.936026919693814	1843.1342043279944	384.54363631517685	0.9805090128862944
854	863	3.8371659862774687	3.879135469577517	36.676046966069286	150.13614661540612	0.907884322515502
855	864	2.1545368951796244	2.1545368951796244	906369.1942950782	154043.37379627794	0.022381175078404158
856	865	3.8728207742931895	3.8714019923438845	60.46595975073235	123.98159268416941	1.0032722081895948
857	866	3.874254151168484	3.7206666863747215	99.2567448609642	78.82127656226297	1.424254055595385
858	867	3.8504122675829464	3.879513152882773	51.43466981214971	164.35223796639974	0.9351884074635464
859	868	2.753681846905798	3.399813134013285	27.783961028507353	2607997.721413131	0.2258752846611789
860	869	3.7096804930100142	3.78636350678373	43.48177285788003	107.11188063990991	0.8381408076433301
861	871	1.7309793007873089	1.7309793007873089	2.4573507203037805	243.49074082445972	0.007519409327270408
862	872	1.426329510580096	0.976039315297226	2.8887627311508046	1.3220216500919073	2.8202668021881068
863	873	0.8425860806969658	0.8425860806969658	1.2752254735065884	164937949.82380885	0.0007937143134187992
864	874	2.900255189245537	3.1352949166491113	15.959352534242857	108.22212126856287	0.5820499718910803
865	875	3.9446274306154856	3.89659702515044	105.98759020867864	95.25459490783884	1.1169414434211449
866	876	3.830760260676615	3.603253118981411	81.6897653380006	35655549384.085236	1.6885236259503698
867	877	3.709274592670062	3.7382039102991635	35.964410293650495	176.46478480599305	0.935557925843498
868	878	2.6135515575197066	2.6135515575197066	26.92549080066124	191.0901617836574	0.04933657267743522
869	879	3.711086329671605	3.7463806421986567	40.805536943630344	94.77966616973394	0.9219464310819424
870	880	1.5283008528043445	1.3167021678107949	1.3353051537295424	3.3752109353175537	1.6277911575742934
871	881	3.9048595656994447	3.741239608642836	79.525175454537	2256312.84105256	1.4575382377114443
872	882	3.730102247336824	2.166557298176284	2630.2701652781852	5.6718588096795255	36.60538249000749
873	883	0.9808497500691308	0.8000000000000002	27.30460280128072	3.0673506807253155	1.5165256145600576
874	884	2.0741173810961784	1.0840017101160555	7.924965678075073	0.7695511817071969	9.774975352047928
875	885	3.8999842169790018	2.864929534052888	64658748672.96655	15.394755344988955	10.8406340211748
876	886	3.1318672782647936	2.502516428258501	36.9694679802417	14.991296482410199	4.259423768354703
877	887	3.7840644466063336	3.478416244822665	26.019759900370445	71.3648542757727	2.021381104989322
878	888	0.800000002922987	1.1725162218875218	3.061839352485243	10887481.320349904	0.4241151448030967
879	889	3.9115126951094057	3.85543441691677	63.5431365274213	127.12303359329636	1.1378323527479073
880	890	3.887409309354873	3.0202943908386497	266.2310358539576	12.646795435585814	7.364019307824843
881	891	2.8509609077668685	1.8613090490255508	11.110094610835032	8.234545775623129	9.764541571967886
882	892	0.8000000000000002	0.8000000000000002	0.8433338054328521	21.757165772466678	0.08861657943167932
883	893	3.9284126687288055	3.7970834117416334	87.12089339329836	72.20551666597706	1.3530980151731409
884	894	2.223220902083233	2.336226550207446	0.673749314326538	7.1599459677584125	0.7708934433090543
885	895	3.95942519118917	3.6828814856277345	79.72172634457337	68.54287972575986	1.8903564591007251
886	896	3.74342985173632	2.169816465477411	131.98373540255352	3.6419591376589113	37.46393456747293
887	897	1.8183740227792744	0.8000000001089888	2104616166.1530077	0.8867186129166688	10.432154796471043
888	898	3.770176978673164	1.5347804521288149	118.08186913817806	2.068438256569508	171.94776158209282
889	899	4.0586320655184585	3.886753568978021	198.0562816504517	5023.684411336201	1.4855199771676146
890	900	1.2083588949492934	1.2083588949492934	0.9529486174041464	726.010447652179	0.0040677831475179
891	901	3.6239775275707538	2.0107484335185464	83.72189104140828	5.900072877778922	41.04205462407897
892	902	3.8208209156232185	2.5520145010815742	237.6800841347424	10.199117079521814	18.5697652888318
893	903	3.8181334841085866	3.570745075881855	78.3853868637688	31338042.81153007	1.767617970728971
894	904	3.2775264566228963	0.800000000003637	3681.238592305953	2.0317410478482185	300.28003417338664
895	905	3.830763761155167	2.5563857740831955	95.1752122540926	7.69609602269387	18.809531873055192
896	906	3.5773517052145256	1.245481345851112	177.26413109986552	2.041751663739291	214.7189423952825
897	907	3.810729496567114	2.2071604902252413	117.12899954801537	4244.83431724415	40.139227160786255
898	908	3.8347496828771295	2.7391052644176344	225.46071939645012	15.068262717969626	12.463626285507527
899	909	3.766430101375011	2.367816987529976	550.0203895910096	6.37764358130686	25.0387770906279
900	910	3.6814183872431947	1.7384291111787358	142.0705552926684	3270368914.1844296	87.69791658278263
901	911	3.9332389132636805	3.0553445731738824	425.84200983241766	51769807.42497467	7.549085429173119
902	912	0.8000001055822807	1.0781026876652682	1.9923346392563468	140399359.25453222	0.5271053423402959
903	913	3.756985220490532	2.641719478895677	852.3257856392088	14.459121061510825	13.03964420616878
904	914	3.900161424629209	3.1539154359594037	108.54069986585432	20.93328287788745	5.575014338202119
905	915	3.804308163268181	2.675234703876711	476.7684464007439	12.019550862263644	13.46088020877954
906	916	3.8529017734882784	2.5611428520629267	141.98272850715637	6.243167588834658	19.57757612868839
907	917	3.6753790063070735	2.238258341769612	79.88760154670533	5.233515896220308	27.360287999532662
908	918	1.2017368843917628	0.8000045601066785	138.5638645573366	487275859.8708007	2.5219259141351418
909	919	3.1063280603559407	0.8326771120528753	780956.723129919	81843.3346804999	187.7806976798616
910	920	1.6178765680098377	2.079005400775062	1.9448320892402384	17.459808862148794	0.3458367706814439
911	921	3.92720981617791	3.133626846401236	105.89508057802828	18.323912897332125	6.2170300964113965
912	922	3.8236133059257686	3.240266231229657	197.38082868089802	44758458.669766776	3.8313080727444313
913	923	3.135446296944038	1.2065751729706395	50.973044455835236	315598501.97499734	84.89285197991377
914	924	3.891469545081702	3.6681752722376535	87855.49152049773	101355569343.70523	1.6722233094061236
915	925	0.8000001412484833	0.8000001412484833	0.13643098457742547	126738538121.34148	0.0010658259337967887
916	926	3.878824060535822	3.840222490521666	1726.3636234012042	158.3225053720056	1.0929532102031212
917	927	3.783928221967936	3.298373002578617	1106.3594142678294	7242236.603186929	3.058829143783768
918	928	3.8149393694495917	3.8191954910818415	70.88301056357005	930423.7884236764	0.9902477820957156
919	929	3.8841705906082606	3.826708460601022	82.36459586717123	83.3251469535749	1.14146376591621
920	930	3.7513315131723552	3.866648816558391	82.64952532286028	3697273.4821899207	0.7668010459693521
921	931	3.9978336027577854	3.7559765275371615	110.18791817302281	196.40154955138328	1.7452477035488043
922	932	1.1199524442926874	1.03637985527501	1.9184522697316253	4.1226498001181255	1.2121952810600176
923	933	3.8857712119240038	2.6688102333040566	211.91895824904282	8.95792001671875	16.480143107081226
924	934	3.8668139633574414	3.4459969690740917	81.34285009431122	90.83897665911692	2.635220706097257
925	935	3.7239471924468215	3.7929857827977327	46.247775071927634	171.3687033457947	0.8530243129850675
926	936	3.922417699780609	3.8054717716338247	56.2688733654881	85.6021137870757	1.309018933394297
927	937	3.929535291021258	3.4488069889704938	74.74607444003334	37.879635306780976	3.0250203601323817
928	938	3.754701649657128	3.8240115382657214	1757.2370466389286	94311911.5335606	0.8524916059147742
929	939	3.828248558356399	3.8017375604468766	209.75031212921047	4501676.69014632	1.062945500565481
930	940	1.613798783426447	1.7315862027823268	2.487778609152377	6.2235384541484375	0.7624521275968412
931	941	3.935283675440515	2.8997313587978675	421.83155145553735	12.311141057919093	10.85306281574966
932	942	1.2696518870321083	1.976849660655208	1.787439345472544	12.137407905544146	0.19624663845792667
933	943	2.295146919131631	1.4320359956857989	9.2699710284464	2.5519785810855744	7.2964384528303325
934	944	0.8000002155898527	1.139588349686888	1.1120508931517292	1860743287.1453488	0.4575218776867868
935	945	3.945930885651458	3.5916206427541852	96.27541569371715	48.404799881199814	2.2610503989176296
936	946	1.3374546522317707	1.3374546522317707	0.4321145494723024	350.4803909451268	0.0030258997980166045
937	947	2.4266441967008885	1.4256919465843685	185093.0123923029	4.561615042234615	10.021950425093095
938	948	1.567466444020558	1.6237659750449436	1.8448081475285332	7.254005874988353	0.8784164678244646
939	949	0.8000000000377997	0.8000000000377997	0.7800581083403234	247641617971.85345	0.0012254647270801664
940	950	3.0120129869748586	0.8004142167430831	0.01938242960339156	17.482046186831134	162.77914770580784
941	951	1.5815939592823516	1.6531602433730814	2.988266966130788	5.513351710336903	0.848073935494047
942	952	0.9471654480035936	1.7767398465213748	0.6915981909415365	16.358989444199008	0.14805586006495908
943	953	0.996692485390083	1.5055745672691412	2.735927158339549	10.237868958536254	0.3098260413869977
944	954	1.0785701535685348	0.9572156404531492	1.5667243280778025	1.92156591691897	1.3223746436758372
945	955	2.8110441377147994	1.1280286331188905	20.307998590506124	2.1569356443126795	48.19650037825837
946	956	3.161370258976841	0.9535232527756896	92.03244889637628	2.9560731529413933	161.37899487522571
947	957	1.500337122581084	0.8000057708961996	183755586.05503425	3.3748061184244915	5.015697680823174
948	958	1.594659659341348	1.6747647540176125	2.1705361108707004	7.850220672653003	0.8315625174093311
949	959	3.2680643516063084	3.2747358076885287	160.88284369298609	50.503832230018006	0.9847557921271034
950	960	1.1808764894398491	1.9141020493149048	1.409484935738755	34793.50948349707	0.18483084122184126
951	961	3.938506781310129	3.5658637633469974	167.66308829905682	46.75097322161323	2.3585387609170403
952	962	3.919714285894609	3.8149787160738007	88.46366731792122	75.4055132069867	1.2727279154021984
953	963	2.953731228954105	0.8000000000000002	144.5292570957331	1.5660541699040074	142.472560333756
954	964	3.8859595894842376	3.7762821918543374	10437700.529367998	147.2446481416642	1.2872929702509428
955	966	3.8570187116231054	3.808777615086779	78.19825386004004	71.24117021413278	1.117483441285545
956	967	3.7347516727607823	3.842801946907438	77.63375197491649	7006867.307339299	0.7797398422240935
957	968	3.8121283743848458	3.7875879610202423	73.98581654297007	19167.053612791973	1.0581333762395189
958	969	3.909514255825237	3.8134976127121334	65.0593397680309	63726.89213098675	1.2474313176196214
959	970	0.8336577216177273	0.8336577216177273	0.4749346212852865	4635023.726929523	0.0009793632750867657
960	971	3.9176331424622814	3.8717504750773912	120.5671926204472	502.8942929684876	1.1114314131464114
961	972	1.2887226190310497	1.6961105072447216	1.8282358276089845	11.59107030651884	0.39139215076816425
962	973	3.933126101399551	3.875700778573513	174.5396259431491	106.73589723928418	1.1413670290588804
963	974	3.927594219402912	3.820634711047852	67.91773820418264	80.41599573651379	1.2792620260161995
964	975	3.9416340195239865	3.466962325250917	164.4687715947546	35.5034259304281	2.983126666139536
965	976	3.948409479624712	3.4429370321558177	149.54258662092278	37.73471886336344	3.202376922835752
966	977	3.788153773646696	2.7866196291534586	141.95166729964683	12.356351477254579	10.035387448657676
967	979	3.7379668708813454	3.7229132309827264	56.08656463500865	229.58769781949508	1.0352700254302298
968	980	1.0871964533866056	1.691813733690703	1.1125153353663282	3.615031539341832	0.2485322317575165
969	981	3.5946930968291326	1.2212037077554438	79.73244163197339	1.3712792677905925	236.31396608953537
970	982	3.947313860151368	2.8166495010627584	176.64952544573268	12.117695380290305	13.510280287379306
971	983	3.9449413392233774	3.664496988101847	110.34142803659996	49.36700892371694	1.9074112997460253
972	984	2.6116637300163754	1.3950278074753522	34.88748558554997	1.4304397754342493	16.46781284119552
973	985	2.4864241586828433	0.981246563924703	33.390537864776036	1.7399002303212965	32.00203491906672
974	986	3.506033148868052	1.286394636435653	28.544536372261547	1.306104403324183	165.82061152443526
975	987	3.8089563691013866	1.9813701796944736	153.95578851007798	8.696293380579858	67.23357265740444
976	988	3.163819957988835	0.8000000000918606	24769121961.99242	208.64361411760484	231.11064940154824
977	989	3.9507697145377634	3.20040358997876	145.48781057946115	23.942477277832626	5.628155973430476
978	990	4.14455498518646	2.7846689868049377	330.53822329160585	42291812.98414309	22.90266382531503
979	991	3.078558630656841	0.8000004543046401	9602190987.540243	1.3959549315753783	189.91452269633686
980	992	1.0190309772234645	1.790645977809894	0.43763073713644735	12.15157564418657	0.16919401616661822
981	993	3.8390056407085966	2.5632275097948187	237.649230830372	5314.805787004335	18.87027072661304
982	994	3.0754392549350333	1.1392801827032026	53.12807833963307	1.3157782154721065	86.32946951575936
983	995	3.6504405866107534	0.8000000000099193	1428.987897727064	0.4638780438289563	708.6643514128659
984	996	3.6684268996688814	1.733813771162828	80.57559646704273	2.321157420141954	86.02271165576052
985	997	3.7132468419312836	1.5361154328175877	61.1979003447078	1.4257765131571567	150.35968566047038
986	998	2.3139266864234296	1.473524958407912	17.941003234773078	3.2241357434450024	6.924712195928095
987	999	2.0636435433242153	1.8016773137799615	6.130731995076836	3.402694066273209	1.827958069788557
988	1000	0.8000000000096098	1.5456832150972748	4.125516325724357	46350.8764534887	0.179604322657151
989	1001	1.3024476645115508	1.4082976792212898	3.898163027191	3.2426658781274678	0.7837002499685786
990	1002	2.301097227379776	1.1644027224262925	35.746767144584815	1.2399257863808668	13.699177881640887
991	1003	0.8000012633578771	1.6011329857173855	0.7182040874625639	1179889302.7048745	0.1580768516393994
992	1004	3.887945901817552	3.689494627748705	103.97173357980287	56.64340482802419	1.5792514127343988
993	1005	3.870127323779455	3.737232502242355	36.8380775876574	82.25123613091714	1.3579845268608692
994	1006	3.9294958841695964	3.7378630649458255	50.484818783258866	54.19697315494529	1.5546506731047147
995	1007	3.7996311242116745	3.121419014259029	100.04338756235902	461159.2275043601	4.766637331104149
996	1008	1.6661364787642097	1.8318381085599773	3.0052162979637957	16.847955802390597	0.6828076374401832
997	1009	3.934572424335912	3.875591111712699	75.71586894617037	154.0369772591356	1.145463651914366
998	1010	3.7763045591527487	3.836706451967005	127.0382639948736	939647606.9698511	0.8701579796768761
999	1011	3.9674539807838483	3.763772167876522	97.99253360104912	115.6333452679897	1.5983865370567882
1000	1012	0.8000000000000002	0.930162353174644	0.7986470467288191	8.015682339487682	0.7410331676037221
1001	1013	3.94557261785321	3.8060977620189225	31.851491281106615	666774.4157196741	1.3787161277079099
1002	1014	0.8000000000000002	1.0063900997724005	1.3796438532792157	13.788138191030749	0.6217415624254964
1003	1015	3.8514168532623767	2.9040706488221404	121.09104188237885	13.811921036065064	8.85821474486099
1004	1016	3.88221265748208	2.3400871943467108	249.77306838030796	4.762155839907252	34.843796058155945
1005	1017	2.2001138118437646	0.9307637005645171	10.79158400373474	0.7077504344898977	18.593027484639205
1006	1018	1.6862255628528295	1.6862255628528295	1.0034820426124125	273.17822933668157	0.008850797574007366
1007	1019	2.6294856536770808	2.6294856536770808	119.14797706620516	222.7042079730793	0.055990902689160606
1008	1020	0.8000003785531175	0.8000143378606842	65400022.35894091	111566261.28756651	0.9999678580230528
1009	1021	3.954921530980223	3.757632607368937	79.0482222854957	205.23845651178672	1.5750303383242716
1010	1022	3.53995076759604	3.877874218765821	33.31929273592706	332.34606288471736	0.4592789583018365
1011	1023	1.4781097210059035	1.3475570339429703	1.6387403730113987	4.799111705752504	1.3506806776950966
1012	1024	2.376773499177025	2.1419766448881465	6.0715717649936005	7.391554150543138	1.7171050057484665
1013	1025	3.865271907849456	3.3163733929396813	137.10179518412198	125.13453121176417	3.539146293373076
1014	1026	3.8510896960514263	3.8431921310223047	67.38565602015927	80.7781378564753	1.0183511660861426
1015	1027	3.8305087121149617	3.8596530368552906	118.17203431410263	80.66065391968881	0.935094871783786
1016	1028	1.9366677090279016	1.9794098075679287	1.4301632341779669	9.671789178565989	0.9062706209308335
1017	1029	3.881579766445128	2.6079166623311982	236.11430421329032	7.854040385148789	18.778595369550427
1018	1030	3.9199403087029774	2.5794536323266266	433.69739578679736	6.1814068422538755	21.90214633930969
1019	1031	3.7138242544220175	3.706298923963931	110.24155665128352	91.281683047009	1.0174787094402455
1020	1032	0.96110381281669	1.7717864101035246	0.7597670368771903	10.963301145552121	0.1546384196521779
1021	1033	4.177565025486651	3.7059073487871657	435.83935988825897	40835869.84157197	2.9624953456293612
1022	1034	3.795483901478097	3.8172910759457297	68.4705586545806	184.15938387295196	0.9510269532314256
1023	1035	3.7995212440835937	3.672775688757129	57.697837450270775	108.0729872520458	1.3388920268431392
1024	1036	3.742937581013174	3.7739919985439085	58.94679750543455	148.8238239786436	0.9309912140335682
1025	1037	3.786714552070837	1.81140736315598	127.62739332851082	2.707030578994146	94.47288737780652
1026	1038	3.929056248113735	3.85128478686054	41.6929716537296	73.18083953218324	1.1961109363136757
1027	1039	1.2553548891329012	1.2553548891329012	0.4974091974879809	405.86229933873193	0.002461359340861141
1028	1040	0.8000005324751543	0.8000115079888788	56265208.34725416	258088638.32759	0.9999747282650459
1029	1041	3.655485897974204	1.758691819935646	101.220850611087	2.119761663181829	78.84861660165322
1030	1042	3.888213415155939	2.795001001129616	338.8856657029123	9.81725303237193	12.394026318353916
1031	1043	3.7156690732068576	3.8201360837891936	59.16493213714613	279.3208268143094	0.7861999093651711
1032	1044	3.8991709885468215	3.810145749099988	66185.53956204014	350.26468575789215	1.227510567057751
1033	1045	3.3447033109063087	1.2241346788112484	49.844465895261	1.0059453420718247	131.99838939156285
1034	1046	3.861641805161828	2.5350787076893115	110.68074400104557	5.696299612718216	21.21109540981973
1035	1048	3.7605233123198234	2.0932053059070483	115.59351024390922	4.010528103443389	46.48555349734461
1036	1049	3.881253535061656	3.8491824375303216	97.606203002558	112.28919394971449	1.0766414541472906
1037	1050	3.809968104769439	3.856619228888572	68.7687576983646	206566382.0855573	0.8981500034122172
1038	1052	3.0986821025241165	2.895144507337042	21.744784480940577	13.627505788625493	1.5978558432482914
1039	1053	3.4632625301039712	1.3659617483797053	124.26402896517106	1.8252575221557743	125.11252289282665
1040	1054	3.167223050807186	1.3523711900928028	33.16426126728536	1.5403827607457383	65.2907805645643
1041	1055	3.7984849789690163	2.088196437475231	126.1116077256155	3.3958012345936046	51.32022378723338
1042	1056	3.883457867249688	2.649766908021808	118.08462788530657	6.7946198820965895	17.127381018834654
1043	1057	3.898849933016508	3.7817859362646544	58.38011340348557	59.95676745576172	1.309374855600505
1044	1058	4.0227830437476975	3.838605544409853	812.3157988814314	578.1003490066392	1.5281905132831048
1045	1059	3.951364496222062	3.878504008196116	81.4100558244935	127.549735829398	1.182661578629882
1046	1060	1.1007662927553274	1.693209490115462	1.1740699120414586	9.191390453398137	0.2555976182770251
1047	1061	3.9517154461276416	3.608589252947477	96.29507889951117	50.85335621829937	2.203566661582371
1048	1062	3.8804100283916534	3.882485112225792	100.48769287131893	165.8601199815654	0.995233339652964
1049	1064	3.855316817329981	3.836046456143335	113.97081738158	93.50304424301324	1.045370790999879
1050	1066	3.8858152933898262	3.8726484211486847	114.90398949996357	306.26687159173684	1.0307821095365803
1051	1067	3.9186471428211274	3.835353613702873	83.00800528530095	92.53180711976243	1.2114166240664377
1052	1069	0.8258252500044659	1.5517037159210534	2.9960920047136863	2655945619.068625	0.18798428032420555
1053	1070	3.869393760941247	3.7598974850170928	30.82104352334962	69.83194952021698	1.2867562190458186
1054	1071	3.805326422294748	2.574199650641052	134.64032885977554	9519165.618562143	17.026554452780502
1055	1072	3.932651729853081	3.86872939434344	132.42012945096522	201.621612489285	1.1585701515736808
1056	1073	0.8000000000000002	0.8000000000000002	0.1959033696265492	165772.69119358482	0.0009358636324504006
1057	1074	2.5468362925451893	0.860152450915432	11.928504938294287	1780.5563162375754	48.60532390759777
1058	1075	3.972667232835511	3.761832385901668	77.70480759114606	80.15004455226483	1.6249307112365052
1059	1076	3.9384345384994384	3.772077302202752	56.47145093886353	69.8627759948839	1.4667538481477682
1060	1077	3.982932641928279	3.598881086912533	99.65674422388977	64.09713367228039	2.4213164636953453
1061	1078	3.814776063797675	3.88518180003883	75.34249085689835	189.67707411786088	0.8503432404361774
1062	1079	2.675197722701374	2.675197722701374	7456934.556740098	234796.76751149073	0.02993804856796288
1063	1080	0.8000019067872844	1.359020426468298	0.7154119868649033	343251818.60769546	0.2760460139018332
1064	1081	2.317877983499139	2.317877983499139	3.7951606678340872	284.90759314319246	0.028560254594462733
1065	1082	3.896245342232069	3.84977843353552	62.81961375242058	114.66456911751676	1.1129275894500927
1066	1083	3.8320994487426585	3.8589935084940117	86.41576658644043	81.86363325015569	0.9399525712824316
1067	1084	2.17454252267628	2.17454252267628	2.65542269963937	205.8401116208437	0.022407419232165268
1068	1085	3.8742109183738886	3.807484618879975	155.21488687066304	186.3488789863168	1.1660745034803095
1069	1086	3.9073419765348727	3.81851359167319	66.07023997526201	85.96028865170477	1.2269542939828588
1070	1087	3.8861539117282446	3.8421826480854935	57.897869313710345	662.3204922827974	1.1065505634195811
1071	1088	3.8668515101676153	3.866006504404357	86.67711504001556	128.02711010142886	1.00194759177194
1072	1089	3.871686448581905	3.7884892205773566	54.94448919829503	109.6322041061214	1.2111480324964106
1073	1090	3.8944046980276834	3.68213814093884	131.06755005014872	1672921117526.1382	1.6302963532356811
1074	1091	3.853032329324247	3.7979522826011287	35.11316757038463	129.04521638435827	1.1352200337803926
1075	1092	3.8645261851966315	3.7525542527721214	55.106863197871846	206121.39279341954	1.294112202888562
1076	1093	2.339859795300144	2.339859795300144	3.8111403972297286	355.49128643717177	0.031208921498949438
1077	1094	3.8070961204192426	3.8166470871437936	77.42277939282368	61070.41022516957	0.978248145521476
1078	1095	3.8248404712795963	3.838453521148748	42.50265368462104	167.75611257267437	0.9691409623413512
1079	1096	3.791271131466364	3.862102296012369	103.54995644313033	58656761.03408542	0.8495106649168549
1080	1097	3.8623080692765575	3.851705242651816	77.13218841950408	208.04028684909653	1.0247143701925006
1081	1098	0.8000000019534697	1.1408882384639365	6.477628806358986	8522332101.409692	0.4561542898484641
1082	1099	3.5684022232262897	1.1618691199483406	342.0524551677764	0.5449558694232565	254.995844616608
1083	1100	1.5854812432512486	1.5854812432512486	1.4061526599362142	592.2841216328487	0.00631853213319888
1084	1101	1.8844705363474483	1.4642266310685166	5.179715678540513	2.6827111928480316	2.6317455985796423
1085	1102	0.8000000417043743	1.4211217751604883	0.5527629413409253	128036561.60888784	0.2392645000081998
1086	1104	3.8559759392543023	2.9095424024805565	280.53146872647136	13.682066660934565	8.839618797675545
1087	1105	3.828794262389156	3.807003304982652	63.125876935635404	6440.956401887891	1.051455646063724
1088	1106	0.8000000000000002	0.800002583128231	204484000.67076743	43.04356361049387	0.9999940521451309
1089	1107	3.884248964898569	3.8989879877553735	107.32856950929704	96.53034562380941	0.9666315747519296
1090	1108	1.95858698550556	0.8000000000390752	1657980235.2321892	2.4052556609212585	14.40744550147742
1091	1109	3.1285224547041297	1.0850408190818006	76.75416713919134	1.5654758265644946	110.53037300270576
1092	1110	2.3863434733426256	1.327597032711802	25.276890961521172	2.1484025195304994	11.448443380500514
1093	1111	3.636684066412279	1.2563189885601458	96.60874517420989	0.8369204135801008	240.0850280514093
1094	1112	0.8000000000617071	0.8000000000617071	0.2833676783390643	37403320068.41023	0.000989977332666555
1095	1113	2.5679836949140418	1.7247098810455408	12.788894831187658	2649.755597806934	6.970658614938518
1096	1114	1.0322673573877228	0.8000005265925094	4369262.587134399	2.7498580463328883	1.7071309291449106
1097	1115	3.020418525971989	0.9103611604446116	84.37118377792847	3.9099214892534317	128.84197265375852
1098	1116	3.9129801887787625	2.5611123908760316	499.26679868613485	5.857006356569826	22.48370083010416
1099	1117	1.789340118028585	0.8363916081399663	11.585127243671575	24781.27747328209	8.973224013243243
1100	1118	3.822415491497062	3.79757035138638	130.59749204670806	22091523.658958673	1.0588760858584727
1101	1119	3.876606347668896	3.856415013214957	81.62287315068136	185.74758696153947	1.0475899766843533
1102	1120	1.5020376747681674	1.120262604157654	5.167575676151326	5.857840565927668	2.408657615895096
1103	1121	0.8000000000830415	1.4137506131566364	3.7864949565231365	2316710728.91418	0.24336010658974144
1104	1122	0.8000000483316894	1.0745001794682485	2.3699582269530377	422055063.7145378	0.531495839019815
1105	1123	3.734392700510383	2.4803069732902383	79.07681406218312	5.80232998025628	17.950879318431422
1106	1124	3.93760294476796	3.771844543928821	205.65811451596585	189363.55595070013	1.464732779574465
1107	1125	3.8774068910694552	2.9000314998186276	134.00641221173638	11.338653457814571	9.492386024517325
1108	1126	3.9441064739594967	3.7860391857924487	64.89980908439583	270.1715413613612	1.4390215182735882
1109	1127	2.0211026447731126	0.8000000000000002	29.642833693343572	0.7096398763295063	16.63805841626158
1110	1128	4.020285724407593	3.87856479574066	126.97344920204796	290.5436955246964	1.3858650059417377
1111	1129	3.549866433390612	1.7105634654100128	74.21139535991054	2.7966341232201333	69.07214897179823
1112	1130	3.630916172803518	2.0535201945278483	79.49556124278034	33.49488362292478	37.791660830089135
1113	1131	3.773982795742933	2.7685965895140745	277.9250864132909	71401.48673035532	10.124794243580206
1114	1132	0.8000000384421021	0.8000000384421021	0.1980826817224255	59965420260.21206	0.0009095796422906603
1115	1133	3.287951076082707	1.9114435394576832	122.32693818689772	7.203212532967697	23.796195958512843
1116	1134	3.8842768075939422	3.486349444697172	44.050055531013136	146486.4516707219	2.49992720612576
1117	1135	2.596083546331172	0.800000339269542	27215806305.213688	1.0442367460956916	62.52924819243796
1118	1136	3.21093894821018	0.8000002868422468	8058712914.194886	2.1178048519556727	257.5957309744758
1119	1137	2.0587666014334403	1.3002925393604934	17.360120282401212	1.8974498379458329	5.734216183275641
1120	1138	2.087608415129917	0.8000000000273528	28983.731031805	1.2744678208605729	19.391366519122293
1121	1139	3.7641732992210133	3.810045853505255	82.24573315673905	71.49339498265405	0.8997615819719433
1122	1140	0.8000000000000002	1.5607363422208431	0.6446268947658458	15772.553503898553	0.17348569001498745
1123	1141	3.7437411818924455	3.870730949306574	42.98912612527162	133.6972950822873	0.7464663459948055
1124	1142	3.6283423006917785	3.653032953826752	190.3763382469124	103.07026487370258	0.944733568018916
1125	1143	3.8016931289117784	3.8449075256195098	63.41412203166916	166.628618197673	0.9052855812557791
1126	1144	3.71989848803892	3.843808110959994	61.891919387573054	394687827.0217445	0.7517793237059619
1127	1145	3.8861546076986393	2.529948835279371	203.47388319564246	27.572635731629404	22.709405879825315
1128	1146	3.8342469135218895	3.788691269888696	8747978.9552871	130.47542062142924	1.1105948202915956
1129	1147	3.788040327057503	3.8593775779081056	46.3445320450147	184.1026402690998	0.8485213009469506
1130	1148	3.7564983791808952	3.8587067229677183	60.75528310492587	29899268.1955708	0.7902994072657845
1131	1149	2.1522326937460563	2.1522326937460563	1.7729321053504057	318.02132028435534	0.021085407981639732
1132	1150	3.905377800402519	3.819965746903028	58.258374966172475	89.72768829297628	1.217340451206012
1133	1151	3.9457118118001535	3.817861201065708	74.68692340068091	78.47607324968185	1.3423031542689283
1134	1152	3.8516602741517487	3.7626510543003655	87.43738489811237	855372.6175595673	1.227465289346782
1135	1153	1.7601347189138166	1.7601347189138166	0.611749270148404	92.58499097871601	0.008685726424121309
1136	1154	3.726647129150953	3.788043176031363	27750609.999519546	4895986.410816045	0.8681683579866901
1137	1155	2.8805982191127355	3.817436194662053	19.108383473558167	431338.7281535081	0.1156543639331699
1138	1156	1.2132234626794678	1.2132234626794678	226.60429602385585	107230033.2929993	0.002556003390773081
1139	1157	3.8961246911607135	3.854299672814517	54.08760820280655	116.09888639800349	1.101095577573684
1140	1158	3.8165530128323186	3.8664683422319066	2133.4895734110096	279371.59063520865	0.8914247144809669
1141	1159	3.9780137280608714	3.846680471866008	155.40985126614123	158.56428992057792	1.3531104752552536
1142	1160	0.8000356777782766	1.152302906062853	1.0621648156369978	6.566093486161315	0.4443577629508499
1143	1161	3.891195053182482	3.8255532775698886	87.73763245862386	251827822.74313164	1.1631662051178715
1144	1162	3.881062758202792	3.871112638874208	60.634469200642826	78.56039633913629	1.0231754692347177
1145	1163	3.869493822791631	3.857773821684951	91.79933087812132	256.74760840383067	1.0273537277546925
1146	1164	2.7382449748548896	2.7382449748548896	10.247214155393486	34106.61710820663	0.08138121071599275
1147	1165	3.9282453815252794	3.3642350926023448	125.74608014607416	79.52687880662603	3.6644625606743153
1148	1166	3.7877972964660485	3.8957994152403055	56.497743949244025	762114622.4580796	0.7798263060081142
1149	1167	3.8015314957230655	3.8674310260795552	98.70987348299887	72715370485.4163	0.8592122685987008
1150	1168	2.315698601764486	1.1468466671530777	53.5694362195126	1.6412079878763255	14.752035017442866
1151	1169	4.189620384533284	3.861323981547456	269.58675321173007	523344657.9667748	2.1295919819433693
1152	1170	3.8784244574979727	2.7243539804130084	193.36666526943367	35187.28419490448	14.258389592410678
1153	1171	4.0487865512366845	3.89979808682772	107.21576866759588	21764.81009902948	1.4092513658409815
1154	1172	3.641105372477389	3.6306033910477056	76.79579323546696	1642376172.7942257	1.0244764543818008
1155	1173	3.8111471510064887	3.8008395575406624	40.27979178799389	7095.533836847319	1.0240180066266589
1156	1174	3.8423593934233264	3.71963964975871	90.38549384483451	78.80826035624007	1.326538147747058
1157	1175	0.8000000147445391	0.8000000147445391	0.2759156574523465	486744090182.5101	0.0008413316594439063
1158	1176	3.840882911670687	3.828881149056608	1287.6157164809965	160897328.56172627	1.02802047040992
1159	1177	0.8000745303421503	1.4661206129781217	6.407668810465244	215148845.27439904	0.21575154647865835
1160	1178	3.838877255745983	3.4965661767616116	152.34900263644653	52.10541495745457	2.199434732630328
1161	1179	3.839926287669726	3.8862789279693577	79.84318747730643	5817.5981016402575	0.8987675000659898
1162	1180	0.8000000000515677	1.0973675545130492	2.2996160357032998	1160130940.5090673	0.5042343705620272
1163	1181	3.9534054689572207	3.236647068721765	269.0987089397883	28.935208556355786	5.20904849027207
1164	1182	3.8032560066457464	3.8605182935915807	34.85383737149457	117.27150620419135	0.8764713269185102
1165	1183	3.915577251569753	3.1638018450489414	189.1724757117731	2299.8504254972377	5.6464489567333365
1166	1184	3.903208858444609	3.8276092131509967	75.69376147684616	95.2923564265039	1.1901443666629943
1167	1185	3.831258036366828	3.875422040907857	89.85346396330988	175.8328603232336	0.9033082890108184
1168	1186	3.9147141544722017	2.953518861153644	228.02017141103863	11.949449528288708	9.145243918770829
1169	1187	3.746884286909251	3.867467216322279	23.33344850875649	155.66186979407615	0.7575600614219149
1170	1188	3.889451273316205	3.7991522428919895	155.7932516458679	108.97376880208492	1.2311161554560388
1171	1189	4.122841542048435	3.6024674251077884	167.35029285337603	4951.216188489015	3.3141649267822277
1172	1190	3.8382611111577982	3.843628124453151	46.82561869492624	117.74357112881901	0.9877180417500516
1173	1191	3.844522642544133	3.8774710697065218	80.65880720922824	224.10088462006482	0.9269398917412092
1174	1192	3.948462649413589	3.7953317667363073	125.42722553314465	77.3585086774775	1.4227574968147894
1175	1193	3.843616619006343	3.838909504127623	68.16333062059775	93.40333028230505	1.010897482228175
1176	1195	3.926610768546985	3.5736041494921524	110.31298637703863	50.0992816739	2.2542735691320335
1177	1196	3.7735416836480895	3.76877175535954	70.82562760171004	156.17388398505645	1.0110437021611216
1178	1197	2.5251954011933266	2.5251954011933266	3.977478104561343	187.3321850610768	0.04272694177884978
1179	1198	3.8925744055553073	3.841564752633122	71.07630284710244	84.3341110910576	1.1246299704736735
1180	1199	3.7535656070658567	3.885163824353792	121.73748601338389	4728879.440079957	0.7385872099014947
1181	1200	1.2490213402286279	1.8192423124218784	0.9483600197090007	8.396722967135771	0.2690165679769003
