# Supplementary material for: Marginal specificity in protein interactions constrains evolution of a paralogous family
Source: Proc Natl Acad Sci U S A. 2023 Apr 25;120(18):e2221163120. doi: 10.1073/pnas.2221163120 (PMC10160972; doi:10.1073/pnas.2221163120)
Supplement: Supplementary file 9 — Dataset S08 (CSV) [file pnas.2221163120.sd08.csv]

index	mean_on	mean_off	std_on	std_off	fold_induction
0	4.0462623820931585	1.7218853640377398	174.41532656809608	1.0805598527478415	211.04594788815507
1	4.019315027326153	3.71084707875067	306.0054410593999	52.54748672930137	2.0345480383607213
2	1.7600884972932724	4.381185878681366	9.460064414899675	342.92457421399814	0.0023927791659298535
3	4.40421646033139	4.461629704065615	2271.3351355008094	1249.6205225290641	0.8761667264456658
4	3.777480644133252	3.5270920445396388	63.09142783549512	44.38312593724352	1.7798712974382593
5	4.244132971895721	4.272371570004421	930.442657987142	446.8516590011497	0.9370470589066817
6	4.1898401754203345	4.226301223406388	678.5875709482223	272.8734705290204	0.9194729389340524
7	3.91399392225995	3.5634995532718383	250.02930129639847	44.23659287157552	2.241270985534249
8	4.612545111959294	4.507172871314709	4778.066567774824	4081.8011477242826	1.2745950884983843
9	3.1987041407762358	3.3448791237301028	159.3336788250384	1129.6403360782576	0.7142085041039892
10	3.978599990593765	1.6890081848748288	238.22560732012533	0.9048687109100754	194.8012797781223
11	4.2966493976956315	4.272362569872445	1124.3116192480109	618.3988238924495	1.0575157100865802
12	4.323689170973367	4.213808768334325	701.17305311021	812.8408064527048	1.2878948383806332
13	1.8364812497333207	4.034244302784911	4.156749569979249	234.53607255152312	0.006342156389155933
14	4.269766800509602	4.418129339145406	1311.7470646538725	569.8224653287064	0.7106200573757032
15	4.160663732268478	1.6579625617175904	110.04100182994051	1.615211425922742	318.20072919608134
16	4.219576348313521	4.226258359999513	750.3279441222742	393.8679019569899	0.9847318577552312
17	4.042775183047827	3.781896915929548	194.4043040239224	53.10518022920104	1.8233845354163314
18	1.6375748687394742	1.7141774849623765	1.2739463148646002	1.1806059028810796	0.8382959804777664
19	4.0661504647586835	3.8860734131135244	243.80299089991527	58.64746366100102	1.5138298052223664
20	1.8471376706895557	1.8807172368312635	1.3929822406933001	1.658780649906763	0.9255937935725123
21	4.000438685446161	3.5881037839596246	218.34047624351868	37.62749309695228	2.5842522405912303
22	3.415791115935842	3.451324232816325	226.44048079806677	90.50191805617814	0.9214396221978455
23	3.2491348632521984	3.363678393441992	151.59203447819047	86.38876695943698	0.7681684567857255
24	4.1239916097035625	4.153402629468975	253.88052614055698	299.9702073551309	0.9345208175322728
25	3.210513575299563	3.262256646660695	52.906591417551006	35.51380549160489	0.8876810088611921
26	3.3383331734896355	2.771757327880442	292.0958063208524	21.855007804427448	3.6861741193353565
27	3.9913893587053924	4.003333143147267	225.77821699341973	5192278.962687817	0.972873145403141
28	2.418546477793867	2.330006528258807	12.204719717725537	5.978461220569415	1.2261396866518697
29	4.039198816643701	4.0367447768331965	99.02421276176447	132.02796753491307	1.005666630439001
30	4.094469320838659	4.1387601297662195	277.59592956372654	217.2798568370112	0.9030445814626942
31	3.3907819424364343	3.501459076613518	179.29995566724713	82.82615053711316	0.7750377669316253
32	4.15667441458056	4.1580670827470945	511.0224064418569	275.746647196647	0.9967983991297183
33	3.1437197611066727	2.6205635242170557	104.56606844707423	13.359807978202463	3.33546384071247
34	2.269749245870389	2.2257775954033123	7.120938762570099	2.3848592742640267	1.106551549020097
35	3.1407395219204375	3.1970175618630954	33.25568685357996	34.74909277971956	0.8784599373779304
36	3.5415866710064994	3.2949358638020563	57.91932891406475	43.25789193351768	1.7646184155288032
37	3.643356744640635	3.478643155154121	79.91732845714769	78.94835003706369	1.4612132090537442
38	4.23048575154638	4.182179754505507	336.60947170496473	289.13664789497363	1.1176504492985415
39	4.069664869018576	3.719878405988245	716.6490553748372	68.10297503941878	2.237620658959203
40	1.8248876292370633	1.9187552442694538	1.8458835285268786	1.7680435397641376	0.8056239802406808
41	2.100881784573783	3.329662693642316	54.11741624702414	64.9300773824742	0.05904988972788257
42	2.59386176863716	2.443753749512121	22.79898146717993	10.689065298936365	1.4128889192149154
43	2.7358795709060275	2.7087509669377456	108.39698901238538	18.151455881728147	1.0644581805973883
44	2.4952115256012366	2.3018079531159885	10.881604811247668	5.571520939894236	1.5610024061319852
45	2.4186181039656445	2.3090527043798166	8.394786233190272	5.720057011519285	1.2869610394707376
46	2.6027357365971677	2.469306056780001	19.355037447413356	9.572543468228753	1.3596579920790148
47	2.5107221279712104	2.335123961103581	14.413859126996973	4.531116184251147	1.498297886378932
48	2.4016395330929896	2.2729899812019423	10.269835504896502	5.457544623150496	1.344774768147557
49	2.4845364198319024	2.3127103893238763	11.1547451271572	3.8214000220087345	1.4853405260465915
50	2.5445903622794694	2.354858974239008	13.209945408690775	6.73344372026238	1.5478589690851285
51	2.6135452291713457	2.418539999698649	23.687369191203306	8.903894850555014	1.5667699359505989
52	4.043586495448291	3.921755324141486	303.0705937578021	94.37791270913101	1.3238268074999113
53	2.5754787080539194	2.415836080801957	20.60951234730714	9.555505592908801	1.4442508348309515
54	2.303500554262638	2.2474053133483514	7.092152283517152	2.968603364021661	1.1378767951970261
55	2.5981328094290306	2.3354607680287125	18.74741427834751	7.678586647236114	1.8309312677148886
56	2.5336634878345667	2.337354796484346	13.579681486958274	4.4816479410025245	1.5714793963128184
57	2.533923424429752	2.3030083192660356	11.390766609089495	6.069221740055358	1.7018258070801795
58	3.5184616524436754	3.3154895438898784	627.7689667430608	133.81535857793875	1.5957766592937526
59	2.641380399064766	2.404063233029868	19.503960457389024	9.378128203740252	1.7270987348233964
60	1.869625165586685	1.9341866391915838	1.957521994383324	1.6795361628957317	0.8618635748281954
61	3.412018411730837	3.297828449310095	30.2194954966398	45.85388915002771	1.3007384026313975
62	3.9259496717047906	1.8507966405088159	283.0668370160512	2.7109670021570835	118.89210906106192
63	3.9714819871199425	3.423671977189092	176.8627496870497	27.357042330424214	3.5302869714161944
64	1.7144390666351559	1.8410964044576734	2.7684804878380924	3.424340573862178	0.7470379454718055
65	3.802556160519685	3.3932430162353584	127.74575099284573	75.10365561454566	2.566333802376497
66	1.743108903094222	1.6644382824094808	3.2015155778999933	1.9911430103633072	1.1985899191012201
67	4.227527861199393	1.8035267958570407	409.16321504398525	4.860853982533847	265.4612073840921
68	1.848573828746183	1.8087656588807906	1.8825597354237356	1.779592527649828	1.0959939829607384
69	1.989429136488094	1.8425639914095533	3.6369977417109216	3.530252225964326	1.4023781775823758
70	2.091084711795777	2.0924465209385286	9.887268302648486	17.016092791751547	0.9968692296828462
71	1.719338822866125	1.6708818006817594	2.5404622945366864	1.6051954510131663	1.118039177865694
72	4.0925617995740025	4.152917087967754	512.9111758728848	160.1287729689205	0.8702513619003515
73	1.8287750714761446	1.6975977477367639	2.8742611841062877	2.875954367048261	1.3526247311948576
74	4.073887082147382	4.023161017774087	333.3210940806539	113.4229251940399	1.1238958417014582
75	4.0136737243988625	1.780738735274236	225.5859109811955	1.200197860539812	170.97593568017885
76	1.7014987909406774	1.7088404839662459	1.4809468474910812	2.4803070270471927	0.9832372126732575
77	4.277993047857556	4.144485926162918	569.2551771050378	691.1241931910812	1.3599004631681992
78	1.917826418632424	1.7931789631564587	3.8059718470322843	1.6079431235287598	1.3324393670340162
79	3.856160355764799	3.417877043861846	210.57533059292192	84.27855258178927	2.7433632206723626
80	1.8521819861211586	1.936528071982629	2.30218516450539	1.9091227680966225	0.8234816274319662
81	4.064007626421577	3.911614594127039	1320.0876703470433	77.75424664674175	1.4203423362695446
82	3.9016485812854604	3.786557296543825	551.7050825622786	283.11670844610046	1.3034407210202732
83	1.5691520009314321	4.38624510900631	7.2613012602522415	497.88879190820296	0.0015237260482695299
84	4.236623750994219	4.363985522549717	1354.5422021575498	514.8455251270179	0.7458272181964932
85	4.335863647175577	4.33936266212228	1141.0760170989067	695.3702435031819	0.9919755892048469
86	1.7776074146693077	4.324382735117019	10.192846350207688	241.3603757514999	0.002839387588063547
87	3.5165412564890395	3.7556753298927448	442.2375284232256	365.1636340860858	0.5765884341724332
88	2.1316228886437503	1.9615983133240433	8.22114331842367	3.0241148886770026	1.4791920884948444
89	4.1838483963834445	4.31635845800384	1132.6571320028304	483.5006033334745	0.7370380996351819
90	1.7804092858071472	1.8064422617683087	1.189401052817435	2.232953346882303	0.9418180816017544
91	1.7137830513169554	1.7745481900232385	2.0853546607205082	3.487552680652697	0.8694304798452738
92	4.454065394048018	4.497385353834945	3193.429720270227	1985.0602326020128	0.9050655620658808
93	4.2011898462396955	4.248679536419309	1031.8110897526524	315.42618681052886	0.8964174659655924
94	1.5587088215577427	4.2855759653809224	5.277112383271209	743.6560016585993	0.001875568180352683
95	1.6490771958877544	1.7252726258985207	1.5098506084984495	2.5776954498877696	0.839082319349952
96	1.6669307476116364	1.7370430376386687	1.7712783947211237	2.3400691837054852	0.8509179986609027
97	3.969909896963763	3.7314842156169226	318.2172758027074	50.714024540421235	1.7315127002455808
98	4.523662347007912	4.433120463437106	2256.7037719451887	1946.4111313472806	1.231804775859143
99	4.294678011450637	4.397411074951674	2295.102716703227	1071.8943334970124	0.7893451348004635
100	1.7887699391367133	1.8806230415638736	612.6254559518043	1.823296541660683	0.8093696174314973
101	2.6933036750234964	2.6041738707020796	59.527806823134114	276.5919769146964	1.2278061497718031
102	3.1832552893901784	3.368293828420269	165.41141932382058	54.76091722515977	0.6530725968081218
103	2.632118871073786	2.6581023095590157	38.161091183459995	19.15888600799824	0.9419255155053509
104	3.3525807169044364	2.279251041923719	150.5375607618427	191.504416548206	11.839399490699986
105	3.992810663185037	3.622559883635009	493.9321926868899	56.196816596880325	2.3455828606487756
106	2.6301309811023503	2.4304118868919193	21.21691612520055	8.361210289748595	1.583868399972219
107	2.21601680332486	2.135019769014717	40.985901901882286	38.04334266598773	1.205027711506794
108	3.2644936370937616	3.2180707831832236	81.8607092851886	32.66810967324006	1.1128146999197428
109	2.31138371866375	3.2334201483765113	21.731025087273515	101.35333610615893	0.11966401499135956
110	3.788421569518058	3.559365678232421	87.45901948569784	76.43885502172938	1.6945558663352858
111	3.588057098278875	3.4627496955243493	38.63468734732588	51.30451546626205	1.33446566077011
112	2.630563556799843	2.3941718124789966	63.80685445196061	23.533425878350723	1.7234224435647105
113	4.056053449356499	1.995067400753638	232.12732094320089	2.0632050284728467	115.07634209053666
114	2.2888108718662905	4.534656638607071	764.2319418866194	698472158.636548	0.005677461962713841
115	2.467535965270483	2.403032114076593	29.190050307933653	18.609752426548713	1.1601225037226701
116	2.6376009203638726	2.416931764719001	29.478593380634106	14.901078911033393	1.6621459496830626
117	3.2453246985512116	3.2113512131478488	84.24609322804461	30.57731719854222	1.0813679294834242
118	3.964271002308639	3.6050636606248023	670.7716940624232	73.33936874117583	2.28669025875263
119	3.136748320965146	2.757500127319638	113.65580090227286	77.13008083995602	2.394683896118907
120	1.925339130229874	1.9265810064025495	3.371839802455087	2691.8217673117897	0.9971445589864558
121	2.153229147519514	2.173123696779477	5.902874941479631	3.088422489195874	0.9552244952584353
122	2.1861469880142304	2.200598604456588	5.683086806055144	4.029317456408191	0.9672714817116325
123	1.8768819098740477	1.9211732442524854	2.086014806396769	1.971339966452242	0.9030434888739093
124	3.9297435343710663	2.127519268058404	263.14789828782443	4.128437020739496	63.41971212036981
125	3.355913938591049	3.3802975865369698	71.0860982102404	33.10701740011234	0.9454016415466291
126	1.8287563117545544	1.8507016455624987	1.5328189508149692	1.6454419938023217	0.9507244571958635
127	2.1295195787383716	2.086380795192334	6.337191161580778	4.359260974021288	1.1044314966661135
128	3.1154573949533297	2.4606286430728455	564.0318138298618	283.0263382495414	4.516778066593559
129	1.2705941394147813	2.0008490528702083	0.8612269453683248	0.23478750325836487	0.18609944868436964
130	3.110905772432802	2.7414533834470447	134.96304138291745	364.06558135245365	2.3412747908630385
131	2.167658235784157	2.2136732266204224	7.95833743601288	10.581112250200325	0.8994665334997044
132	1.718868507501001	1.7363959711556665	1.423085464095353	1.1801200431259775	0.9604450804148077
133	2.1717522972917234	2.174596302588663	5.897323711626342	2.83147945527074	0.9934728309175074
134	1.994743708314136	2.070766015551271	3.256288026962888	2.266325745190002	0.8394168693423478
135	2.0428987077743668	2.0952388845888996	3.9078016376925953	2.59831726999797	0.8864613871793007
136	2.591176983409592	2.3373322964149432	38.02745375661203	11.366567812805961	1.7940919064140828
137	2.6233303212774395	2.4186142193767965	26.088512802663487	11.95826646410519	1.6021976924065011
138	4.060920235744695	1.7253983085998517	307.6257951744769	1.7750174535242098	216.5319201602296
139	2.396241038095248	2.3345855595498683	15.606121289880166	5.6487135278050165	1.1525385977691327
140	1.905127204844617	1.9155101876298535	2.155403855040553	3.1407596813559304	0.9763758237382302
141	3.5609071843006492	3.448160020072632	38.94456480433211	41.4416344822305	1.2964243042839698
142	3.2820799149434676	3.4142636025578668	205.60488659651088	230.31650661566513	0.7375921948332257
143	1.7481935381094398	1.858993046172298	2.96057693863306	23322460.24953109	0.7748194104340892
144	4.108909040184859	1.7429202363913856	172.97206932445405	1.821290795405271	232.26769164674283
145	3.3661636275885547	3.3298559181968823	36.968132181823144	77.0153288865484	1.0871956583311642
146	4.124063144922269	4.128647782898565	602.589426436462	171.8720520619167	0.9894990054328
147	4.148554990869541	4.189938658387615	849.2138484654815	284.8993797342705	0.9091097855448691
148	3.336367990449382	3.3373223603324584	41.116266676608234	94.35521580614964	0.9978048949087163
149	1.8116403312132603	1.735365766746826	2.539446057966979	2.2987993766539137	1.1919953589235002
150	3.5178716639500394	3.401087129768813	37.193259628751804	86.70564283803205	1.3085325617863208
151	1.764870923439458	1.787375850681605	2.1061818507987256	2.567588729652654	0.9495002266866126
152	2.285918281134719	2.2273750128728453	7.500603141126714	4.001526246966339	1.1443088803212949
153	4.017343457678566	4.222192613309409	2678232.9323626608	559.1726745362881	0.6239515161755563
154	1.7868321788445063	1.80762955510545	1.6437531482397991	1.6494822976427976	0.9532408027953653
155	4.00602202495726	1.750445961263604	151.33185084836063	1.1963681624160825	180.12585848779528
156	3.255676911834203	3.476065393842479	138.41001413894003	234.16343116166405	0.6020208297611075
157	3.4558924539214195	3.5069106628520386	120.40893038059937	141.42197346214738	0.8891638365598721
158	4.3007983918565005	4.321327513614479	1442.945125697397	1105.0189169600428	0.953829781330341
159	4.20605692605847	4.339591386530405	1947.8994008473037	543.9014994113293	0.735301648321122
160	1.8743658033984718	1.9038636062027552	2.2507741294402357	1.5688477123180298	0.9343340952565381
161	4.2300104476750615	4.295856165865563	1051.6978102930814	415.9981406515616	0.859318737687649
162	3.3675478640588605	3.4881958392609245	54.163939160106736	42.732053823674605	0.757446607523583
163	2.190302591291474	2.155072068193662	6.785376045603335	3.914447494644954	1.084502414119872
164	4.021101260526838	3.942800200113124	402.1147937252033	86.40083176207739	1.1975704200656216
165	4.659420546023714	4.593278723579155	5744.426159759919	4278.0919099054045	1.1645062464437124
166	4.033299875053901	2.0381387600418486	489.6793971811475	2.5542816766236	98.89198971314427
167	2.009837882895494	1.9120762483659601	3.4379474660183695	2.7863182689602795	1.2524535686284854
168	2.1737835719149943	2.4704937652712164	5.023167679286227	10.536687196820905	0.5049981726837124
169	1.9520118939322786	1.9527759229968016	2.1306326092743713	2.32672280403246	0.9982423046244505
170	3.8682763606499426	3.645351802100351	77.66242152445338	55.42529622442784	1.6708003537713618
171	2.2846014576184714	2.131539032477581	14.490759001337702	4.860529950281516	1.422533246217212
172	1.664950389565144	1.6933426137989356	1.0879951533094785	1.0233125543090185	0.9367156490993223
173	4.021191573269011	2.325635746648633	448.06283634658905	6.149367447598067	49.60846927741498
174	1.8209482820910763	1.8609492556882812	1.557194535143336	2.5127888662091893	0.9120087948210475
175	4.076286815961122	1.8815523972402606	157.73249858802038	1.8462587558604069	156.5793257911203
176	2.5186573119645566	2.246066487158413	8.243781485748185	6.980089016396443	1.8732287938497196
177	2.099849901877171	2.168873710639884	4.254070301872454	3.3260218627674565	0.853053346899211
178	4.699993969613984	4.69999999994701	98174941.80120696	3036161449420.8853	0.9999861147414701
179	1.6655233900567852	1.7610499834459623	2.1513236970275087	2.7752234799811326	0.8025524162413136
180	1.8800456697101555	1.9203362366820296	1.6395032494857265	1.957693088558125	0.911400857859882
181	3.075042027041292	3.4035958230331484	469.072791985073	282.7593897116286	0.46929529917887003
182	2.042208702527467	2.0533713540247205	4.8258200303684315	5.441382720133957	0.9746245540277924
183	2.2613043475892995	2.1520500356736347	15.97278676809931	9.821462030081689	1.2860395118598993
184	2.5323064872450898	2.2129918209953203	11.616881086919928	2.6308883573294195	2.0860017395213553
185	2.1044201768725914	2.127305127325271	5.070984365579584	3.647945570207444	0.9486697434198355
186	2.135153605587096	2.105763248485283	6.355715287021226	9.746676118530143	1.0700162102660422
187	2.31059063661389	2.217923768167945	10.185962912316034	7.526604274688994	1.2378467149273669
188	2.166931281376761	2.190108865636613	8.807048747575971	6.2123993094017225	0.948030731547496
189	4.001988474822715	3.71129905318445	255.28950216933467	55.48430200233755	1.9529423425508323
190	2.6493920599156655	2.470730732257845	25.268324798662963	11.036798359369973	1.508903019646827
191	2.1800529065981222	2.1675755404443198	10.934704653593062	15.681330705823335	1.0291468904101702
192	1.739162804329489	1.7407446215989235	1.0947420874689542	0.9242133240595888	0.9963643561509972
193	2.1278371137562915	2.1975853963819834	8.925737324516962	15.993724923105093	0.8516315013747345
194	2.13211176694659	2.170159713994126	8.150838490475717	7.613853158159671	0.9161193429872192
195	2.184653074287798	2.365226909103286	10.843815855955356	17.868504531765513	0.6598210479271724
196	2.0819459943970164	3.2458634693607022	16.540299287214914	93.14252222962853	0.06856184959315864
197	2.6123002603938112	3.2488557365859396	23.492454214197203	746.199715739664	0.2309109477545094
198	2.2697476649365034	2.2206740273334784	17.192615651413288	6.921385458693665	1.1196277079176578
199	2.0202740226456832	2.1457622973917116	10.124371895251777	9.769666128488726	0.7490515814282385
200	1.8805008568257355	1.9381481982204878	1.8211613924609813	2.0998291676153813	0.8756945737484725
201	2.197801389208824	2.221667193345214	6.098406543113418	3.0795222300976492	0.9465295913615185
202	2.1360754044871726	2.2133835783118094	9.927027791329069	35.06512997809896	0.8369351851271026
203	2.4902110940921727	2.4190835835074953	19.558544956162102	8.863211412877854	1.1779517740731917
204	4.0773684337480764	4.136612618736381	602.1144480304105	163.18372065149197	0.8724806723366053
205	4.112299191529993	4.136280455888022	388.2522332429924	190.10632376486782	0.9462779833053382
206	4.1352375870187785	4.147764465645482	476.5788747193682	216.83214581323358	0.9715678190680712
207	4.0019876851638605	3.921135843137217	458.87538489266393	122.74132457495335	1.204624916883702
208	2.3311151192245747	2.320666489096305	10.147240729032303	6.070848976630265	1.0243506093680614
209	4.133853049324362	4.143268707572677	232.5261623964123	153.89768422682346	0.9785529752934917
210	4.34952321119669	4.309827375218494	684.3208542215377	768.7956011192645	1.0957105316430291
211	2.222323303996729	2.1734559001160094	6.055334665924107	5.746296126064539	1.1190961557495085
212	1.77012101677623	1.8001803924641553	1.3722067631533907	1.0963108813728912	0.9331267172548063
213	4.354706389224003	4.395588342739467	1540.8337599934723	770.0426372796053	0.9101606316635407
214	1.967171187528504	2.04289985999874	2.654372661816699	3.6583350473703584	0.8399846069752109
215	2.576666506978074	2.44157458600046	24.115136960182774	5.803753010461966	1.3648719891912875
216	4.024036678008523	3.75683578010625	532.7218776310756	67.28296751307734	1.8501242598931302
217	1.7548218589509246	1.8386576087149096	1.086004527811324	1.5673051945671148	0.8244498631154473
218	1.8832714449915955	1.9202429985790914	2.2363628785138365	1.709243632599276	0.9183927495007236
219	1.772723947348694	1.737146438443707	3.687034609043746	2.3873165635907463	1.0853692391181011
220	1.8495359532944273	1.9080811792028596	1.7071323614103562	2.0613853303388905	0.8738859844219696
221	1.7585174911923849	1.6663937824653183	1.9336677949716283	1.8897869776120462	1.2362995430580714
222	1.881585941213221	2.171955998825055	5.520594004384367	21.21114621833014	0.5124245665056016
223	1.7069630095245945	1.7250289751189534	0.6353347118200837	1.0058785192538924	0.959254917882999
224	1.6442029990089135	1.6835133830087	0.7432800260107966	0.8294796585969366	0.9134601713240034
225	4.699999999999117	4.699999999997761	8037.241172743935	6795.469006687271	1.0000000000031228
226	2.248662102754589	2.0889831125634455	15.95485002796119	7.571227014086135	1.4443717652275372
227	3.943495090872831	1.9108537614875938	217.8516098538549	2.2855993070240865	107.80560207724743
228	2.459058476856374	2.3760028771520174	15.616218281418078	4.4882266400999296	1.2107531279375958
229	1.5396768422143552	1.535224326359537	1.5729307233523055	2.500312602019313	1.0103050314904785
230	1.7685871791972565	1.783486560279417	1.2842093418474556	1.0816461957996186	0.9662747230843463
231	4.000968217019982	3.853082683382422	494.74204937431637	91.37294774508527	1.4056769830707123
232	2.056592853577445	1.949302403267088	10.364657764104113	7.157734493332112	1.280237223354037
233	2.275748796160454	2.1601324244382543	10.785813241780067	6.0246974859581215	1.3050176088217151
234	2.305476311668489	2.195421124829106	19.849005983433162	7.884423970166119	1.288413263048718
235	1.6486076276724968	1.6102902872503557	1.4175812819951723	1.447857763251511	1.09223814697801
236	2.314653543211429	2.1069306088160777	10.459409170302585	4.040044086572934	1.6133289775832869
237	2.1823358363684973	2.551626753536267	14.678146140990586	73.14747846433261	0.42727657412628395
238	4.699999999999999	4.699999999999999	6010.5383143264335	7025.098398718644	1.0
239	1.562641817951321	1.6029936556333608	2.6078538087259684	2.942326189927677	0.911272285563473
240	1.8662256123586531	1.9062165142259635	1.6347688097943633	1.7745662801176585	0.9120299454760454
241	4.086053159954096	4.073361627292095	157.0479660133845	119.26629449688805	1.0296545255745266
242	3.6530824342430726	3.494382710392621	87.83505738104823	148.71887378150706	1.4411186011732642
243	1.5999889558125195	1.629444634659271	0.6089174878517334	0.9025412402940028	0.9344247244498355
244	1.6430533538453436	1.6976242010668547	0.7186292830401667	1.134992704045169	0.8819199212557
245	4.514669841400515	4.699788021853568	321436918688.6712	3308.1861994427118	0.6529528465824349
246	4.6375257026695165	4.519401805288766	3067.9729908822624	3270.246178504071	1.3125743024021193
247	4.0265259582242106	1.6872877030914377	150.33488064841657	1.120567439818223	218.39276919258924
248	4.0978637108186575	4.069519933415929	454.23959698126527	255.98921146540007	1.0674407481418833
249	1.9621962003060607	1.9847707913380728	3.0107498465316707	1.9135992059399352	0.9493479326046214
250	3.66530826737136	3.497326719273612	89.62277625365277	47.58150268357537	1.4722499495097676
251	4.093027966825596	4.090293878909896	179.38284691582743	101.90895712529243	1.0063153281995743
252	3.9456613823668722	1.7860151424813464	151.76827875182562	1.0856132086450085	144.42628487315616
253	1.8799232505757872	1.8280153357754059	1.5242101871530782	2.000971350883645	1.12695847731787
254	2.0399128213059883	2.0010812130566777	12.128015668054925	9.444677696478218	1.0935322818618527
255	1.7261831844352815	1.7814762180809416	0.8646289589877515	1.4673053820339288	0.880454599092275
256	4.192394639830671	4.341958511688792	1382.0267400773357	301.8216033385587	0.7086570763153522
257	4.055508701004531	4.159614517424832	634.723977550139	142.5126393217527	0.7868540483158201
258	4.6999999524016935	4.699999999897572	1419183985390.078	2749465635136.686	0.9999998906367044
259	4.022281771787923	4.045688232274641	191.02239128341066	134.61625884499128	0.9475312443551973
260	1.8702546793037769	1.9455685322517347	1.8900026690000455	1.8604047656564031	0.8407873076526656
261	1.8864715074727199	1.9286933001705409	2.3199090161988947	2.314793239007563	0.9073570277211935
262	1.8734440001320918	1.957043453839472	1.8858316708462664	2.3218226194364155	0.8248985615624043
263	1.8112608257692588	1.8495462649574819	2.4018946061461777	1.4522015206572623	0.9156185038680117
264	1.8766293726651346	1.9151299870709528	1.3330032611478597	1.7258673612244007	0.9151649645766451
265	1.89367888138615	1.9653099897702528	1.9965083122010014	2.384268902432637	0.8479473584981309
266	1.853492792866881	1.8732818979165695	2.383211878402291	1.5810556625753474	0.9554564464463852
267	1.8705781915484638	1.956003199036244	1.5277904957826802	2.4988995675868053	0.8214383838094312
268	1.856596932516649	1.9309764025650407	1.4835130225675075	1.6761595350250014	0.8425982056675133
269	1.898283753886594	1.9438383007862576	2.133528360129231	2.433195385349205	0.9004206638231124
270	1.8784922740987229	2.0095817069736754	2.3562189077433358	2.639536448975554	0.7394529861879322
271	1.8804004529602802	1.8779997133360233	2.270452745061971	2.0158552768900937	1.0055432143427323
272	1.8438539760177048	1.8905096714115261	1.7138873453698285	1.6671224349764076	0.8981405497605123
273	1.8782803361218146	1.8762481547190908	2.5299997371973437	1.8662684778854768	1.004690235486745
274	1.901243263983352	1.93912286080383	2.831742521014176	2.496585447932979	0.9164745369912788
275	1.880530696531231	1.960716680979278	2.01689450747166	2.081296319007445	0.8314076486711457
276	1.894364351527316	1.9682368751052701	1.9110430322844292	2.270091598558021	0.8435823341929287
277	1.888933186876026	1.9481947619766875	1.9854611572493508	1.9717806143023964	0.8724457369787162
278	1.8701672917114123	1.9335618164686081	1.6191288116633316	2.2597626772736183	0.8641825155104504
279	1.9176267972672278	1.9944806808472786	3.4269384111067205	3.012857183812698	0.8378111124845642
280	1.838496319674168	1.9214732442218168	1.844403288305145	1.6602065452267443	0.8260818407766762
281	2.100413011674413	2.254263177353506	6.253003954181385	9.003289750685914	0.7016973466503521
282	2.165042324639721	2.253314392943919	5.690075731723435	7.923241060352372	0.8160709750235297
283	2.133624945154657	2.130671669380437	8.183200895130508	6.0891461758746175	1.0068233424193465
284	2.1138594265686215	2.1408027984337927	7.51221818193782	7.3551886730057525	0.9398458501088123
285	2.1059865553086845	2.3196800941394273	7.941579023839584	8.252629716806672	0.6113732900732112
286	2.0799945703001868	2.1399207427969493	8.41686472583141	5.8770632244116765	0.8711116612202753
287	2.0408061280840113	2.066335284531593	4.264444490878687	3.4336950086417826	0.9429113067942967
288	1.98775254991264	2.084055782598571	3.0332482148279163	4.146962566736983	0.8011185118494748
289	2.095562912934737	2.211938752400545	5.711466472474792	6.164146637365927	0.7649343444105607
290	2.1041550939127713	2.176266013100427	5.824790774470314	6.90590412097755	0.8470110591534138
291	2.132773334074994	3.207667514958611	11.302689933618131	53.97440108831774	0.0841600178877113
292	1.958889864197358	2.074909738983574	2.9948284156782425	3.3857814650093396	0.765561571419534
293	2.0853642584728216	2.1369060216719147	5.556615371703697	5.574059477740285	0.8880925702831193
294	1.9826016266714668	2.10366773741941	2.890984022651036	4.508857088137722	0.7567176944307124
295	2.1656398145050098	2.271165172461122	6.784550939009211	8.935540618706796	0.7842863239671323
296	2.1298511807311145	2.2239755304563698	7.413385658666639	5.555772960100514	0.8051478735638168
297	2.0405111129974207	2.1601454894779555	4.322630834337151	4.215353643990704	0.7592164746613672
298	2.046901313638601	2.092248728233064	5.006390105957026	4.65303562499017	0.9008502126631408
299	2.1755284759316074	2.4252173061025926	11.080379640390806	16.96571186596419	0.5627443843212692
300	1.8641806119233537	1.9151935598039524	2.374890275591651	2.5472060155097935	0.8891746079694794
301	2.1301725127830955	1.998798960856693	7.650435977736661	4.7776820596356835	1.3532360285567988
302	2.416451459405381	2.2271783116357633	19.617113958769355	9.918597144490775	1.5462266268047025
303	1.8677408938981197	1.9054059984230696	2.6462607859084537	2.008021094942578	0.916927283426566
304	1.8606915979408936	1.9591710847330324	2.0117421449199377	2.264660260390373	0.7971141401174435
305	2.2137029988783596	3.2608470547464066	21.57351670721918	326.1821257706123	0.08971311659315814
306	1.8633087826588515	1.909357583738384	1.3905642891314465	2.2408948340060144	0.8993965118903214
307	1.811036397183381	1.8696421897175974	1.3721529352349002	1.691254148316049	0.8737641209466405
308	3.3682907479541306	3.3826304873629347	41.93350025506095	37.72690285977428	0.9675206891232376
309	1.8489715538178666	1.8933499006132717	2.5117980906600317	1.527870146335188	0.9028625790790457
310	3.108470866496531	2.701448787719849	303.28756483487047	9.908931387947387	2.5528310808578523
311	1.867644872523083	1.9078519839712222	1.958892682997195	2.240596911327501	0.9115760126170265
312	1.8547441867327903	1.8937118130069148	1.4076655261220288	1.4651490494990558	0.9141813849897923
313	1.7131722520280082	1.726061423099138	0.918546472055793	1.0855971902866695	0.9707576662380705
314	1.8742713378122482	1.9538096913634713	1.8372501686136524	1.909085602875825	0.8326483896310788
315	1.6738994621790049	1.704370002022862	0.7346022239413107	1.331121829453358	0.9322437064977578
316	1.8295547400219865	1.8747594568355737	1.8849115115504311	1.62568545054278	0.9011462570590255
317	3.952907814133788	2.105659759459504	381.34244686228624	2.531659354967417	70.34740062923173
318	1.7530572098262363	1.7569305326333198	1.500480786440406	1.2056497481857358	0.9911209978786615
319	1.5550409372940903	1.6778455146199813	1.0292971737350438	1.521770691937828	0.7536946329445341
320	1.8691730626481164	1.8331419051461437	5.596727538093552	4.0544077147409485	1.0865035696288354
321	1.9952653169142538	1.8566730249673287	4.822862331410432	5.6989314952535715	1.3759171754520885
322	3.402703158298103	3.401747717589111	366.6564587650931	363.55163701640424	1.002202405273142
323	1.3329796551594524	1.4605522680566403	1.7601275227694289	2.4039315861974586	0.7454652217795197
324	1.6656776140588332	1.6870294745593895	1.9290796647174553	4.86378049025539	0.9520245319228404
325	2.1248550300265157	2.1121375490252428	15.263760692116904	6.6526964426519966	1.0297160474778975
326	3.7542336098240536	3.725965833488176	315.7719583460895	146.42081356894204	1.0672539635040033
327	2.3789036347875547	3.36171014393263	19.496555741263474	310.9369731481949	0.10403835838105625
328	1.6363637729102767	1.653363005798379	2.0111621438140954	1.4097774901042757	0.9616139769198007
329	4.212742578390713	4.225411877412745	47317640.37071193	163229.5505209512	0.971249260134533
330	3.929451172522956	3.572488273283521	304.28224393003853	52.54680139456735	2.274903082827811
331	1.6637687862082022	3.5394506009508295	4.23263774050645	174.67984533151053	0.013314295307491817
332	1.9761614692061669	1.9327875038889402	5.914969787175516	7.979451290887854	1.1050297370482416
333	1.8117322252202868	1.8350580572325552	1.711823764804064	1.2667306729510464	0.9477071735786666
334	2.7246724212219524	3.4994825854014424	92.82082161146585	241.76900220154405	0.16795380058084286
335	2.1457408727246183	3.4376268542903534	5.488256941301235	70.48620496352618	0.051063904409667286
336	3.998172539062	3.7067994473476276	533.5312312962238	106.92468595145735	1.9560191021320128
337	2.0252523096949786	1.8113439520002426	4.66938761516004	2.0995767646944485	1.6364711663278884
338	2.1038043321342514	2.1424065295891865	9.29200319373094	20.174118661190082	0.914950929216276
339	1.9690884016236023	1.8677017239926719	4.351319794270614	3.56991151753616	1.2629515133159988
340	1.8241987426974322	1.8476924391013831	1.390616239400792	1.3118685888656736	0.9473409346472603
341	3.3954243754083038	3.358811236968579	157.37482608759967	195.80529874552218	1.0879605262757617
342	2.1516342709121536	1.9521899223618198	10.241057821217172	2.511807893254108	1.5828667216887147
343	1.53778701551824	1.5254563605365994	1.7297884761427624	1.8210451010024657	1.0287992879125822
344	1.6850485417521934	1.6116845108286846	1.6656218891429921	1.891416921406557	1.1840336112825283
345	1.4873061966792387	1.50778669867556	1.921157002845361	1.4037828787287125	0.9539365696376418
346	2.1336751619040166	2.3001447646525315	9.510875416230627	39.39226991841166	0.6816012798699171
347	2.6704789561602897	3.415681451136842	53.60305180258385	122.27729119849637	0.17980323656391511
348	3.8067953663467913	3.816026863847146	407.1133321418758	329.6570149913514	0.9789680145574686
349	1.7848577227161535	1.7413818616973813	2.6102590334551303	2.5266415060307748	1.105289033435957
350	3.991192327644388	3.7651662998400166	356.33615163718076	75.91020286490452	1.6827749088258892
351	3.8394931355815944	3.5334094799802873	141.39575720753948	44.287607083817264	2.0234088985423324
352	3.797591502852846	3.6119196251971464	231.40632193961804	57.00070334002759	1.5334579721040718
353	2.1241735921921103	2.1781514614003656	8.636917850937067	6.6137338120255915	0.8831249015782272
354	3.7812075246201493	3.7086404908797603	147.5683524046387	137.36200476127982	1.1818627200313294
355	3.725928723417596	3.717201600035046	435.83501413132353	244.39477150976802	1.0202982068307105
356	1.9698230395799667	2.0882993140790282	3.0045711155652417	2.6932672260094495	0.7612437246028904
357	3.909160326877589	3.758359265724322	462.3354806890205	168.88159378713524	1.4151453906873586
358	1.6215327684249095	1.6437751979855264	1.5895322961986664	2.006461704375277	0.9500743001722216
359	1.8978007964017987	1.9076413574098858	5.067152829044805	2.8452095786469416	0.9775960519516865
360	1.8665821350984975	1.9338409156407128	1.908453050998692	2.210678956692305	0.8565273191614002
361	4.2824198145539425	4.312234566434475	359.47059262034304	422.02523247877645	0.9336524649191917
362	4.446687713349673	4.699999999999986	1959.6853678345553	2632.0725994902773	0.5580687618264509
363	1.9508749562815726	1.855703063208804	2.9066762415002145	1.9924307850934535	1.2450072861904835
364	2.3672497566141133	2.163559249031287	23.752309594125183	6.434672141314983	1.5984185374435285
365	4.610734125954488	4.570720878299732	4124.032734015047	3971.509285037615	1.0965116434623263
366	4.385591879277894	4.45298444901871	1857.9546256034948	857.1618380586629	0.8562634971254106
367	4.6027952972209105	4.466051971151316	3014.395582889001	2830.4254020254452	1.3700717958190967
368	4.237038022059719	4.271361145517496	303.0353392329969	357.2804006567318	0.9240104365664812
369	4.699889086033374	4.69976117751998	508183203069.1537	2415336792013.6597	1.0002945636115517
370	4.65037077560122	4.46519637531016	3369.4732837858196	3769.3152739328725	1.5317024262544496
371	4.619442752123883	4.699999999999999	5960.791038485342	5114.137497090609	0.8306972105514139
372	4.307247479819971	4.446394443882169	1585.3808163186504	693.3892094381606	0.7258602867390326
373	1.6630750872556053	1.6915748910642008	1.8714712048179345	1.2891403929520335	0.9364836429482792
374	4.699999999992633	4.443469741156702	2387.5413767018135	4580.99131545678	1.8052205088615767
375	4.586450221699261	4.557192336105508	4199.6753617908635	2986.6825824701946	1.0696898762902451
376	4.5342546319498345	4.618283205335837	3496.988346280415	2159.1895777613713	0.8240838945639255
377	2.3255045664022127	2.4273290875284625	17.456133631746056	17.06997227214212	0.7909981702355434
378	3.94701315794268	3.7519372136353693	192.18966436039315	60.005381117693474	1.5670250690506475
379	4.3677897236736944	4.461621615290772	1500.366046866169	839.8642830683533	0.8056902505363346
380	1.7541580752343966	1.8340485139931715	1.5626609959290136	24059.116375328573	0.8319736300133499
381	1.9971570858453729	1.9158498696071602	5.175507640531527	5.872187395325332	1.2058886741626569
382	1.8356512657193313	1.8579223872571673	1.5402554450604362	1.799321143056793	0.9500115349037852
383	2.158280242082737	1.9221255649726428	4.124549135050373	223522.5655128249	1.7224819401108185
384	1.8798997480711723	1.9365645373434663	1.7832252997731173	2.019277106569782	0.87767799660717
385	2.273163604748503	2.145313372075549	6.141885127804713	434.7932447398612	1.3423019857693657
386	1.8702682374416657	1.8992798729936984	1.6505491450375642	1.5485451972059858	0.9353806132360107
387	2.3269464015702055	2.3460033692003295	22.310342639875927	10.830985389253199	0.9570685216876713
388	2.67749233548302	2.4131284029225455	26.4208165928867	9.639142420866188	1.8380779812037917
389	1.8732550021959633	1.9004510420679048	2.0731749563438373	1.5226507536262792	0.9392992166091572
390	2.7333591696721853	2.4775892370884773	32.12656175133779	12.955671094427549	1.8020628455164363
391	1.8646391789904464	1.925969947297585	1.890152603170827	1.7045705841748053	0.8682988617199218
392	1.8866583691009897	1.9009701071937137	2.3268910291613674	1.4539261717048886	0.9675830724303184
393	1.704464132800333	1.7063101942778534	1.2976202623663617	1.0076713924197909	0.9957583078572052
394	1.8866622990231467	1.9460749412043727	2.4518391287519283	2.210852309736578	0.8721423140341721
395	1.8471267645071099	1.8942167237488285	1.5886289545629033	1.6293906406548575	0.8972429214205593
396	1.674230030527038	1.7190561756296263	0.6944745176128081	1.1619970827221908	0.9019321229318363
397	1.9308783704557684	1.888216468565468	2.4190591114783193	1.9859121569031482	1.103219429546832
398	1.8387365522696195	1.844911640713876	1.5886164810597776	1.5636223975562997	0.9858819412393695
399	1.7885404535532479	1.785602648876543	1.6207841602327737	2.698858748199185	1.0067874764682099
400	1.8730066473656082	1.9219728140113799	2.0598054171071247	2.1422604141639345	0.8933750786727304
401	4.077961177534441	3.95774404323767	222.86000580621314	114.63186832679744	1.3189159924248506
402	4.054903490172201	4.016621819599712	72.69962865687695	109.65654857319474	1.0921484420146554
403	1.7902920813057606	1.8239798176223156	1.082536736517491	1.3445773691956677	0.9253632836788929
404	1.587932039468828	1.6707989364850857	0.4461694388451024	1.2525074301192007	0.8262911532686323
405	4.699999999999998	4.6999991556720815	319156042480.17975	57635.681628339655	1.000001944138765
406	3.829195348231306	3.709374710992072	300.36670738454114	79.41081183667765	1.3177124135449283
407	3.3884998915980016	3.46034867984936	54.71565728728711	202.65431576250853	0.8475224513777299
408	4.699999999960696	4.699999943037379	4038064556277.8604	147314543970.90646	1.0000001310707891
409	1.842325835423597	1.8789992617817464	1.5123856271632505	1.4028450210073207	0.9190234088686937
410	4.422766818626685	4.6999982343232585	2198147636191.7322	1815.1959473791362	0.5281637424413
411	4.408662110736216	4.506992154438673	3270.4982380747488	2428.0528111456933	0.7973884786198058
412	3.625042857872241	3.4953162246404896	159.4120879517543	163.5955392262736	1.3481140447526696
413	1.8574323722077986	1.9136511133665637	1.6080288277660508	1.862337422040366	0.8785798909224133
414	2.003976410636519	2.0231891204315398	3.6490688961669853	2.5189181439720465	0.9567253692726976
415	1.8303495463148205	1.8776492358000836	1.8141561478367279	1.2729648649786218	0.8968097279223175
416	3.78647591006565	3.469051818756759	54.870136228274966	37.869701400065956	2.076940673234579
417	4.699999999933248	4.699838614212702	336812997112.3617	53138758751.723816	1.0003716734078039
418	4.699999999999984	4.699999146943716	6543345746.458018	351114010.8786536	1.0000019642365758
419	4.699999999977715	4.69999950362947	1565467920241.381	17938207868480.55	1.0000011428847235
420	1.8616943725118613	1.9169810794773614	2.0195001966797204	1.8348735274297217	0.8804674254012653
421	1.5854585361881048	1.6906721344685225	0.6427831223086353	1.5076308531526295	0.7848495285251811
422	1.8691541960758464	1.8751813948764544	3.5186978037200323	1.825693928535587	0.9862177192947791
423	1.8511042378877771	1.899572182672472	1.714001689920551	1.4690412702351945	0.8944005450761516
424	1.8845218902110183	1.9524527519893857	1.81694452140459	1.743314297880937	0.8552028474668534
425	1.845253231959905	1.8871784123722803	2.2490911190948286	1.5357117678629728	0.9079769415803242
426	1.487926614453007	1.6114395564950632	0.6668015272639116	1.3835309509011906	0.7524663062283304
427	2.3431277208235706	3.381400130963667	41.86384454572435	476.87390656869115	0.09156459732856503
428	1.873190360568168	1.9290646450199276	2.8512119783795544	2.193713630603371	0.8792770049674148
429	3.2666232862747595	2.965690933654286	209.78504510221356	31.79928091410576	1.999550387712548
430	1.8279748402185974	1.86206038401661	1.273311073355473	1.14772874165835	0.9245160523429281
431	1.712719821715477	1.7529404211490203	0.8978952795863782	1.1518692911352881	0.9115477020270061
432	1.294521889148769	1.386934272727165	2.617480259413564	3.5130929074878194	0.8083279882007651
433	1.858848854230152	1.8861140687226328	2.9934866987398823	1.7264142792219332	0.9391496165216888
434	1.5299343972840156	1.6009702565136688	0.8367011537438586	1.2297811143869786	0.8491103620097309
435	1.5200808975996056	1.6220121650901063	0.94865335900884	2.1605703137955024	0.7908037726406479
436	1.7866422364274703	1.8059407923206863	1.404860443661756	1.305379991305845	0.9565362740237212
437	1.8629241390976727	1.9319960957418618	2.061497993247581	1.8930667327901118	0.8529587787283496
438	1.7132199317943533	1.745349800910996	0.778084782340012	0.9687202064282916	0.9286886351333258
439	1.6325523683140526	1.6821403394716374	0.5211290973464158	0.8988806884931856	0.8920968971773323
440	1.8588380274972038	1.9804252726428222	1.906019794342171	2.357373799303492	0.7558102108485479
441	2.3605701901346836	2.2556154645892144	16.651521596689776	15.074811869328897	1.273370327425462
442	1.9273500570801332	1.9915201808643663	2.747681462807188	2.170343269730515	0.8626405641384174
443	1.8773754973883026	1.9566303294036158	1.6577787204009529	1.8350089436395072	0.8331921470012885
444	1.8695191519385383	1.92460147398232	2.4293573717280315	2.1435289363101115	0.8808818829281947
445	1.8871020398648717	1.9114254423120465	2.1713046068331794	1.8647894370102218	0.9455327971252953
446	1.8874751808783854	1.953182303724703	1.8142033380710911	1.9630769761790898	0.8595930137534494
447	1.8858877603651385	1.9536996088249068	1.9727373441743108	2.0438519016416747	0.855437237910088
448	1.8920368894358823	1.9166599040773051	2.0210376282471283	2.362079095163551	0.9448807154829008
449	2.5019133902039594	2.2813592090807018	12.827349818970456	3.4611387589079463	1.661705973700752
450	3.267226856070509	3.2529104464867333	74.57398458935796	112.71976382505581	1.0335141085630415
451	1.4403088793509866	1.90372502617473	1.5381139506100399	0.0007337274673952301	0.34402012805623994
452	1.8808160336401492	1.941433215708666	1.7991184705748327	2.1234015007905804	0.8697267302716427
453	4.6830154527993795	1.8931879963223686	770.0774011629118	0.0013049415670018003	616.3500797014143
454	1.878658154433297	1.912648997657223	1.6076754525004882	1.7524833763207162	0.9247176707168627
455	1.9708178293866885	2.0346829976984733	3.194560638502806	3.715856151343518	0.8632465109195444
456	2.047939138154844	2.1702147107585827	3.7782928342518267	6.219856387624361	0.7546132514486789
457	2.755296767218616	2.5449358789532672	40.45047503088269	13.954645137396865	1.6231583426312397
458	1.8562863241351053	1.9157226592950156	1.6648678925436264	1.647349362096339	0.872094735521265
459	1.8745169631139422	1.9259033292638121	1.3046028299811365	1.99955563643939	0.8884103999218369
460	1.8559175337203586	1.9940383488300253	1.7334509191896486	2.5195386557616772	0.7275773737631287
461	2.3976405929037514	2.287815118744467	7.412912611714713	9.30769647109248	1.2877319589634333
462	2.2294484140644	2.0072698612531243	12.542629454558051	15.489292788786903	1.6679328138956104
463	1.6362734921380013	1.7013834946483688	0.6660177233032064	1.1491337095340268	0.8607756985726658
464	1.6965716886201732	1.6480035859685083	1.847244214886915	3.176471890244622	1.1183251778112113
465	1.8919471572101787	1.7948011915204058	2.816998899981845	2.590831124566494	1.2506793109279521
466	2.2027818356763196	3.6646238176706953	17.097886526559574	140.7587880810234	0.03452693427013408
467	2.0806197358994374	3.4146652404274884	17.20223130623888	369.04805371108097	0.046339836321658084
468	2.2670427100531545	2.2144760019813643	18.333668855718656	7.2512210035583315	1.1286692889585868
469	2.4836291037671216	2.4108552203305584	65.3898398664617	16.831908183775102	1.1824257623509793
470	2.5235405770843404	2.2240717167507897	9.885565093589904	8.435083545242499	1.9928236121378082
471	4.104144115371934	3.479938536249074	345.4167915843313	0.0028050230310857557	4.209258321258729
472	2.236467129609027	2.038987363865678	8.594804391942741	4.560789273608067	1.5757226063877088
473	1.5793931396563996	1.6464890251524353	0.6846426222776428	1.1269852681608439	0.856848645433358
474	1.6473696050719584	3.6540872174817878	6.2649933709739765	126.18729761111051	0.009846511389537294
475	2.428803411029231	3.479982591751641	30.470652256716065	220.60414477730768	0.08888343279441849
476	2.190350404665664	1.9734900871317036	8.321013882847803	3.8859818228626346	1.6476323770352865
477	1.884861108817015	1.887390556626829	3.2622726904603665	3.2869013214043177	0.994192659352574
478	2.114009048133143	2.1188069969473733	11.28556486718693	11.682321569529996	0.9890131161484313
479	1.8732963587084717	1.8931419417283846	2.438172060879695	1.7070608482980985	0.955332201874177
480	1.8059084248705453	1.8684237442294962	1.3122984880800885	1.7178752534481996	0.8659337777628032
481	1.7662354624962973	1.6967563348583594	2.987507396985635	2.3201998803299815	1.1734892827837182
482	1.9370148869826254	1.994682370825855	16.694835338038562	14.231767991752672	0.8756539602372776
483	1.8639797030549194	1.906142144019556	1.8503355407800481	2.003966453284509	0.9074810377984088
484	1.7521251846507144	1.8292640433498484	1.6552130551241764	12886.055962778279	0.8372615383696338
485	4.699542487000097	4.699454695557563	46868.69512447644	134174.2508324328	1.0002021677000077
486	1.5676787737986837	1.6416248341876372	0.7431246058574592	0.9967748730716418	0.8434395069050471
487	2.3086814474811486	2.3057675133578055	7.795434953517668	5.400866464763418	1.006732140941899
488	2.3437465802224002	2.275682072314364	12.25975868475009	7.950945290145882	1.1696731154521842
489	1.8929689731080217	1.8697342382539224	2.4367920291548586	1.6245902969986625	1.0549569433605936
490	2.8577669241963033	2.878628830680866	80.12077354994216	93.10390955591333	0.9530991747642192
491	1.5837471043687235	1.6257308822272654	0.5310018584088902	1.1083150510368878	0.9078544405056712
492	1.8909833072766478	1.9115265299985154	2.7864042488959897	2.219695235309648	0.9537988122494174
493	1.608791326815934	1.5223499797183506	2.7278787378883926	2.248208772611145	1.2202290136621543
494	1.8438505270275807	1.8655984412618276	2.4277614066015665	1.7916582782040522	0.9511567313584968
495	1.4678174041393468	1.5093795838878112	1.864636042003438	1.7335578268498602	0.908736182209848
496	1.9862791545488392	2.0016699574064973	5.942823021242335	2.288726715122336	0.9651819625128796
497	2.0182284658911462	2.0203671092740683	5.145393238232532	2.9011397302215434	0.9950876966479911
498	4.699636809334606	4.634650818380769	561827442959.6284	94982647505.63065	1.1614111495724226
499	4.699625621509815	4.699999999996703	113705.50112183744	169704986567.58084	0.9991383331252475
500	1.8194065983136076	1.9293165913260506	2.452869470119158	2.7062526797396163	0.776408009543459
501	3.497355544468998	3.444533149486328	45.003383516443265	40.38309781761596	1.129333978342811
502	1.6377288549460736	1.7156725182243384	0.9882431088841529	1.5949950653475697	0.8357114197654797
503	1.9214130071798932	1.9202490656735884	2.197950371219788	2.8044913127530315	1.0026836689713827
504	4.255002740733915	4.4255095315709365	1150.841448067456	1163.3257667714342	0.6752944946835999
505	2.6957110980838532	2.668810215126154	42.71759649319422	239.8032439054776	1.0639001814445355
506	1.7301939594673492	1.8479347810553328	1.5721410205240913	0.613196883083379	0.7625339395351625
507	4.105740313361112	1.7441137698411895	226.76463557116185	2.2232653721528015	229.9463622984384
508	4.6998972740291505	4.699782822600653	409481320077.8136	19678.824546301275	1.0002635688813049
509	1.751541116382276	1.7466497035967865	1.276905933064951	2.422073625224313	1.011326559349598
510	4.159021472017157	3.850198350370408	925645.925456318	132.52287814770642	2.0362126053076497
511	1.8366614523376936	4.093187785352621	4.843002415243301	303.3116429357338	0.0055395395447197324
512	1.8852321435632249	1.9030187043128093	2.221478798855702	1.7903366181941192	0.9598722563872607
513	4.103460337767744	3.9475263043788664	187.90743562755367	132.4640906876992	1.431970375424392
514	4.699999999938709	4.699999965016054	3311131148639.1675	19369823458.1199	1.0000000804123879
515	3.8565528386306216	3.5507926574452737	63.31925627981715	46.93185233798943	2.0219023693394726
516	4.048604886608986	3.6788390050434048	390.30481713419437	63.17365320304406	2.342965434596983
517	3.5044985324591034	3.382496507594109	47.46427297191168	38.77785094624061	1.3243477098507521
518	1.7606205648597224	1.812978815438126	2.067577448931101	2.2189501933101132	0.8864244966336408
519	4.438214770499272	4.561196022411778	4053.4256443212303	2077.081514794301	0.7533880860923363
520	1.8422580230200523	1.9007624712635456	1.6073904174056488	2.0706995512189663	0.873968040962781
521	3.157164961309645	3.173760613022279	95.88055501609182	695.4617693442871	0.9625080008897389
522	3.428018026377244	3.4655831798557677	63.31154060769568	49.39996919114895	0.9171383346654975
523	1.8682168747115147	1.870925649776666	3.089146138889449	2.6118016034821134	0.9937822257762569
524	1.8457181574375214	1.8994912469516105	1.6172824461633837	1.749884735889377	0.8835414131803797
525	2.6024466437149645	2.345404510542414	20.12083733789106	6.51980251219984	1.8073494579021616
526	2.0437114497873745	2.074941748999925	4.146498985978659	2.6896630774611157	0.9306142551842488
527	1.9563131299519858	1.9529690858545359	3.149617205481857	2.7002692394505527	1.0077296669079183
528	3.265701880301215	3.3515014138016697	219.0919384058895	88.50078147574904	0.8207302987699744
529	4.229999693093805	2.333628406961969	453.9203906597703	357148.39679002616	78.77189369404078
530	3.3701383280526764	3.4554756911790747	81.02172073698182	38.64982019683774	0.8216041738680236
531	3.2532645942476437	3.2884311898427248	47.740497030931394	27.07396773215036	0.9222175961320686
532	2.3237044451288673	2.1710993151663778	18.985480024739438	8.08034133540161	1.4210361624249233
533	1.8701923999219026	1.91458701212846	1.5769408645105494	2.060568838359435	0.9028287652576061
534	1.9591454933996002	1.922481074136399	2.727157958618871	2.369810510623195	1.088088998563668
535	1.9700863260561137	1.8614266547932068	3.2307100959288424	2.0174140257639652	1.2842798577396637
536	3.181153820798785	3.3970284817606267	260.81047366137915	674.2114379425408	0.6083105366803806
537	3.333860282177569	3.3205240868300097	39.8950655822935	56.614133132712894	1.0311840701059543
538	2.002669621387359	2.052872098337943	3.5509551738594345	2.9440442684853645	0.8908355156044139
539	2.1057841630810725	2.0031926710316346	3.871117200641759	3.555887551254692	1.2664600423038892
540	1.856302299789172	1.9012482985514567	1.8907719773676874	2.863556941518471	0.9016832481354223
541	3.5304048285815885	3.54881955667905	34.56212372460355	41.52496391978062	0.9584848923261091
542	1.6286824849538906	1.646979683951219	1.522248961245842	1.9154562354028934	0.9587443133310996
543	1.689935801703505	1.8971427058896648	5.074467954585154	6.494447001182972	0.6205733136712014
544	1.7037315280581653	1.7792135607997426	4.953966823307626	3.63408168753282	0.8404617772437272
545	1.6410802617763136	1.6336102525259362	2.84554559600351	1.8039284387767163	1.0173491094372997
546	3.969766336124577	1.6666379423850994	277.90293556101284	1.2647438676026925	200.96868636138746
547	1.7590899574913372	1.7868929066939174	4.724935194416147	3.0103979156282468	0.9379874999208229
548	1.7567104182653763	1.6597419452795463	3.449147691629582	2.9096607209677474	1.2501682726669576
549	1.7355434915680905	1.680025113820158	1.6163967771259788	1.9549535333280683	1.1363663835029987
550	4.054661698347223	3.8318418013170077	223.90380802951498	135.4039345463321	1.6703977526755185
551	1.6264849035923084	1.7023065202998584	1.4114903075900076	2.4280235403835295	0.8398048594113905
552	1.9732549181068633	1.9522973919645137	5.4437802106251505	4.853633011266636	1.049439788766764
553	3.9544774421825157	3.4973403214329357	931.3074099594417	144.166067832532	2.8650824258762255
554	2.073200268504827	1.898399161960158	3.9282158981537467	2.907557152223957	1.4955505832727036
555	1.6195664169608377	3.36882459252697	2.536080171795317	68.22622434352112	0.017813195094659937
556	4.04524607269233	1.6917672726565758	363.5518463116006	2.7493204573906476	225.67258313651465
557	1.7512111866307383	3.4233730070585366	1.6024897579394939	27.578030407187853	0.021273462377962876
558	1.7621062853407639	1.7663649286375662	2.4272312018757263	1.4510908677995127	0.990242032389961
559	1.7109622023602602	1.7719536475256763	2.2038740979154827	4.182141829929213	0.868977546441272
560	1.799821145145839	1.808129630907563	1.7388904746841833	1.3409733289230672	0.9810508406186718
561	1.684001191554411	1.6419817293493093	2.4801216266611497	2.6634017406976835	1.1015886743508558
562	1.7111580165353537	1.7836589971354615	3.6425412984904257	3.577116904208478	0.8462506580428963
563	2.027941349668866	1.9760434948229078	6.7709276353867445	15.966970578144286	1.1269323728655096
564	1.9455239923307492	3.584030252657292	6.466347041464866	190.652517077141	0.022987605725419278
565	3.828774082773709	3.8876495765124854	67.45081661441904	138.92610735964138	0.8732216731634983
566	1.8786558785209138	1.9166763505997697	4.322470066009553	5.609494145947355	0.9161773016938182
567	1.5567051967216383	1.697839190780656	1.9755760288765847	4.884804180477268e-06	0.7225468398642487
568	1.8157476244908999	3.241359735261048	2.8307388066041845	55.56487360831124	0.03753080582218977
569	2.1230154110627706	3.3558962721153116	9.710885191402735	239.21317363918283	0.05849505301903379
570	3.63859108363076	3.6177651846524697	27.939546767126913	58.92183194206403	1.0491217698694917
571	1.7518619600733818	1.7300782426173689	1.496267796256176	1.5598381544607336	1.0514381178111536
572	1.5459703639906701	1.5750107835931155	1.2045710048525293	1.4500360005563724	0.9353186203909808
573	1.5977245009862515	1.5851931415302023	2.1731467895324816	1.6780446261035713	1.0292748461999213
574	2.0332280512524843	3.4266785771271824	8.883782809852725	311.0649382732786	0.0404156412736324
575	1.7385038524902545	1.6949240887174024	1.6070042017934265	0.8809107972182784	1.105553499871203
576	1.8783000500563551	1.8075866561175973	2.6906527452011657	2.2166685364693257	1.1768290866817117
577	1.7937526773242505	3.740852304493831	305317.28795373713	73.11483107276483	0.011295367691749564
578	2.03820906697056	2.0017600809969998	12.594101204346554	27.797624266982353	1.0875493820783904
579	1.6241172840598992	1.7145768431966277	2.5080596370377477	2.2574446364571426	0.8119708549469957
580	1.8617897892068558	1.8284532365729693	2.355667936795747	2.5610104955640023	1.079783166421259
581	2.4893114739211226	2.259013494227613	11.857588668081727	4.422516342376272	1.6994092573395219
582	2.5506300514056313	2.316459348600048	15.33868610759379	5.6779482175634906	1.714631124102141
583	1.7277601800768607	1.759963346746525	1.2376378582171228	1.586724832729759	0.9285319100001168
584	1.7255516641532576	1.7248229673526263	1.0815931095066704	1.3689471102751642	1.001679294829439
585	3.344707266917164	3.5454155948645356	262.7191836982734	41.27060611635086	0.6299291010335786
586	1.8085649797727286	1.854175597281475	1.7116462924113143	1.6739923080350743	0.9003044204026565
587	2.5331882347576777	2.264230289318584	15.45657377774576	11.881242021393712	1.8576245647840863
588	3.0442123253973947	3.222650126969741	31.151545868982375	54.805382979063666	0.6630743044977115
589	1.7808716854812339	1.7569844690617598	2.0797878820295694	2.2094382203492295	1.0565430959012867
590	3.2944948452292815	3.3482688811615517	76.19979268569497	168.46527791792494	0.8835394877616122
591	1.7876382294252102	1.7931319875270961	1.9283061753431086	1.9129207540905935	0.9874298274816056
592	1.7244679970029921	1.7710279380281662	0.697561957014278	1.1216546546840285	0.8983385959398396
593	1.8641548022817682	1.8591890257877732	2.0751515909185567	1.5192415088330473	1.0114997423755852
594	2.085061355894295	2.049178798452964	3.090548805718395	2.638278993757791	1.0861318705070873
595	2.0450460555853773	2.0165425061357247	3.8311500658317836	2.642735328821302	1.067833519810536
596	1.9537868762210346	2.0633585768584273	2.9847656148578445	3.1584801307387833	0.7770130258248464
597	2.718296489423434	2.482348403498887	29.024177054913206	11.402107337602942	1.7216627610131852
598	3.049603360373263	2.8356787865756	117.04856454731141	12.997366028495081	1.6365322715949775
599	2.9739897032974985	2.7942122523727866	112.44664655727331	34.674477606318646	1.5127858405511423
600	1.8684548437389557	1.899924332512688	2.061436026177117	2.3728489210286066	0.9301018564806866
601	3.135307479217133	3.219418746611746	195.01539889168936	39.935583145839985	0.823926995694592
602	3.3119113118877137	3.3152344960477382	41.92941070450477	67.27348842377589	0.9923772870585548
603	3.0728045370922343	2.7344086397318104	233.39777344072849	92.4192017898051	2.179695850160582
604	3.0518231739913007	2.53838739751247	436.81219611229034	57.505199670026045	3.261638136830186
605	2.663698746409172	2.379075289900797	22.504560050855726	9.609741670779222	1.9258544282074372
606	3.0935820914410366	2.6703271238044484	187.03474871284774	31.704916082895885	2.6500554889774595
607	3.1110513719681596	3.3214534650635135	89.53844162542009	43.384073374667956	0.6160243893719595
608	3.1132500124376823	2.4616861957903935	108.37445459988587	228.9771252749652	4.482949190741717
609	3.1200348045821706	3.327209785874424	173.5935429696788	55.27495771700103	0.6206189307006221
610	3.07631057254945	2.953197083158596	116.4015933527947	22.15874586446597	1.3277413764211967
611	3.040066040583586	2.4908291849834527	333.52094116680314	48.1896154802393	3.541904568709056
612	3.1982857859850378	3.3285875228581023	189.27381462746064	42.62904925601032	0.7407953764853284
613	2.8369350831098923	2.58803610153643	51.108110583077774	19.609568620285884	1.7737768461583345
614	3.3032815353283564	3.3023108427977155	327.53488337973243	2529.3813504942295	1.002237601853764
615	3.165764689870788	3.3303856017216638	89.45023014816242	60.1591486927948	0.6845088825613604
616	3.1396767130529812	3.38259169680593	120.71088455449167	63.171376521998106	0.5715905186476282
617	3.312809015589698	3.3631065382830525	67.50959084438293	43.16304079715494	0.8906405767728061
618	2.5823909948729025	2.3520719556185368	18.030804084909356	9.187357373950775	1.6994916661241253
619	2.7211055128376582	2.436523025410568	30.749971804267243	16.667160994297625	1.925672761692006
620	1.824249517848679	1.8734117892037263	2.4350474519973346	2.624545920632745	0.8929717682028571
621	3.132220208712448	3.2669754148157413	103.86038911999991	62.281397906421134	0.7332377125544741
622	3.069003477357504	3.319486601682613	239.09684907414703	84.12187839970271	0.5617161049147888
623	3.088728118537519	3.401340782421255	122.20294407995836	65.83648602994407	0.48684121332165314
624	2.824456025155613	2.787830276556229	60.93725956504922	26.603246698175358	1.08799211671886
625	3.110916167340337	3.2248567229808907	136.44647712619795	37.817994689198734	0.7692357227560216
626	3.0699248115140825	3.32335152009191	350.75665669273997	51.138271152392825	0.5579217489240185
627	2.953494615744807	2.97151525716259	106.90466751527121	67.10298453888166	0.9593550336106523
628	2.767882726505371	2.9242505931619163	201.7019840425413	5722937.70750156	0.6976412207280712
629	3.0204638924845706	2.745028324898132	99.24746151435424	54.24567734910321	1.8855392080388296
630	3.0420303491560494	2.6569442553629443	125.6153137569529	110.1803391082037	2.4270911897891847
631	3.055586956997422	2.7494861635026924	182.47642250516375	9.064470308016022	2.023488746782891
632	3.1737867260033474	3.2512309708760547	35.15344222135943	43.06778724863835	0.8366730017150754
633	3.117071822362717	2.9163547322114267	256.7990815882261	40.697119425278174	1.5875122680994382
634	3.062043758185999	2.7320366692162756	148.1827301584203	210.1462579378422	2.137996987648189
635	3.108347086377556	3.5449890479476607	177.0360922481407	76.06486358950725	0.365896317333816
636	3.1124068455892417	3.2448319592314827	40.764258247824394	46.50325174199826	0.7371822783494916
637	3.099600028692159	3.440166520023995	167.6682558366409	61.59381929379601	0.45649235498234586
638	2.7410569536184832	2.647941661573828	52.629691912860785	287.2949705799804	1.2391254931977278
639	2.827922641111316	2.6714299751857857	80.51943890898377	100.48997425058243	1.4338135025688026
640	1.8933607106140298	1.8614162599698623	2.5903397813442113	1.9596671380045647	1.0763275348712502
641	3.2544503021025086	3.5248128184402687	190.26228060404054	307.3859385620695	0.536583709697452
642	3.1451004485572507	3.2149113656436015	20.40216039300624	23.435281685591054	0.8515086869350151
643	3.104054979998027	3.013370055834827	137.85010388989713	17.838861476766912	1.2322105537632118
644	3.2238042081465967	3.192524523509295	44.416662152122825	70.46609512074738	1.0746812817847202
645	2.626491713838544	2.540125802823658	48.45609927212804	117.10882713849934	1.2200170807302544
646	3.1300825151103036	3.2003207399461107	130.46961871904526	33.893374970764896	0.8506712889639366
647	3.1705454125888637	3.226812745653239	87.97366591364646	35.195462449873595	0.8784815947554899
648	3.1058857426387467	2.8858845000749103	325.7935668672172	24.785396065757396	1.6595916557033357
649	3.1778761719499573	3.4741502160260804	110.63597672569212	72.53239599065338	0.5055055823638077
650	2.9148040306076304	2.70977963919094	74.96457669292094	283.16232999481974	1.6033354367905026
651	3.0459886230586557	2.8188786423993366	162.49920655233123	17.66449879746109	1.686980181868787
652	3.1889164553072913	3.4528515620274973	417.45764683932737	180.44850561597738	0.5445840197593157
653	3.1425048313194526	3.309348833248546	255.2580506401625	53.81394795254013	0.6810139341756416
654	3.1816723659767994	3.3331394907449057	136.72837872306164	54.24936536029755	0.7055582513910522
655	3.2419399973253595	3.404163222435248	119.99907952219579	55.84009276483859	0.6882984235899477
656	3.1803836575860593	2.976312714852327	790.2267021889849	20.43765465248999	1.5998193404500196
657	3.2620414543530165	3.2949520488674926	128.66306726140158	190.77885632574956	0.9270206436722802
658	2.911838771907903	2.8350260531699147	83.97878776745786	40.427055853689914	1.1934733307309073
659	3.021453189763858	2.9355145685048147	185.16242975535488	84.18144552692016	1.2188173315739383
660	1.9212061923880275	3.29611597010329	9.232787566916581	88.52679006754532	0.0421784117653104
661	3.5009944734455827	3.507808922566593	61.60839413944253	43.973910456033956	0.9844316110703331
662	3.5666551766395114	3.5297622564759785	33.986884268322164	43.939342638655134	1.0886616393521338
663	2.785920625928685	3.2473905844655584	513.5670650514959	8739.290218958935	0.34556523254364624
664	3.794848255595673	3.479168610399245	177.37316028803912	82.28795496275109	2.0686148841050396
665	3.2482498776317428	3.298690690974455	277.8519782882255	36.3420842326025	0.8903467682609701
666	3.4014800045722393	3.3232038466401033	40.944658874974586	30.499159230957257	1.1975017532472032
667	3.695748464973382	3.5197842959186363	83.50425025989354	58.42826862790837	1.4995611109079716
668	3.0765883934352485	2.9434157304753596	152.46893513373325	11.58969337935388	1.358853580200091
669	4.195102766475414	3.9427538507070254	164.65527622260026	326.95513431632736	1.7879234304147218
670	3.802989108199778	3.5821894843759816	92.43512037419583	42.10488019995491	1.6626453567465511
671	3.3450126353479095	3.3798275601578815	133.41498772993398	61.59880239927295	0.9229646660194175
672	3.141686935791192	2.939103727646353	161.16127181621434	15.879212335050699	1.5943483187582577
673	3.33864220413675	3.345868750762085	120.86914539177582	49.06347665134722	0.9834979372286388
674	2.7452255123768428	2.733250155069998	62.06633310571961	139440.46574948233	1.027957968185526
675	3.2797519203573446	3.396704120154185	165.39140110357323	66.03078140839486	0.7639198590530483
676	3.4359570835510853	3.4683456081629123	168.24064909703108	111.01573595600384	0.928135694879229
677	3.7469068085724513	3.6492205145871135	246.12329758166481	2133464.229938042	1.2522363143157855
678	3.755135986247828	3.4643678207852626	75.44596346096	574929.8388521505	1.953296471137303
679	3.7259492572282906	3.440239738604843	95.23104428980838	53.690927199867104	1.930676536440507
680	1.8622255061789208	1.929994635634521	1.6511408766392748	2.257254843714648	0.8555213863987172
681	3.2104248576411645	3.280564458799088	30.15348280172442	44.64202686162865	0.8508644893415357
682	3.222108780473644	3.2686754985568345	137.04623076667843	111.63856755686699	0.8983245776975282
683	2.845466460219494	3.2449236309361154	618.9695917427413	102.05452992446959	0.3986050800386102
684	2.968725210664136	2.8281791654183763	164.15549766555702	39.23205671465375	1.3821209348746686
685	3.2146258372029353	3.3271296287111194	106.86600205907983	62.08605573448524	0.7717847776659361
686	3.3616903219113956	3.395133725648835	66.80946153990133	67.52225681246941	0.9258840363469555
687	3.1223891125253918	3.2652069979528417	735.7877600132684	196.19895701344862	0.7197507309005033
688	3.4154051840943365	3.5085647668251996	138.81963216578848	43.79085746329896	0.8069384639532404
689	3.239507944624084	3.296707432544216	65.82283183093519	51.42060917322236	0.8765980739240072
690	3.206505430458964	3.2070750420706506	30.753060204155336	47.799060111976004	0.9986892805382254
691	3.2647650993820094	3.3575156973777465	168.04887541721268	136.33731187752556	0.8076987337072019
692	3.238548969038364	3.4742877280015323	123.3080683588832	59.48578820035236	0.5811138696694667
693	3.262997494187081	3.3348108477856226	53.33453805769585	43.15072678892078	0.8475916046602723
694	3.60638059316279	3.5815774744139297	67.3080553060898	76.45580504599097	1.058773636335366
695	3.2268536967350467	3.392444350102464	102.46537161761688	51.91907432505432	0.6829821393931221
696	3.220636106414674	3.259597511325863	51.49987942990981	47.79159225042854	0.9141944809308165
697	3.1664655058370617	3.2314147511831885	38.238859554280154	65.25990535039404	0.8610943797433397
698	3.096477752949707	3.211861385088412	36.83758050440892	53.78691250676688	0.7666839432307592
699	3.1486949019572776	3.103679391529659	338.9762416044703	30.33012707515816	1.1092144291272268
700	1.8395520431105916	1.8729613940785377	2.0429357455119073	1.9059999240256518	0.9259566372044272
701	3.496980722922596	3.485838570576692	44.22019020117895	48.006792911274125	1.025987695406575
702	3.3826749486652608	3.3676370307416983	54.94593965677681	85.5863925723565	1.0352325481064657
703	3.3142391185933113	3.248849990569568	580.0734316640869	280.9953402356487	1.1624897386019613
704	3.2365287578951643	3.373137529372413	426.85491979293784	133.97937767500403	0.7301149286127162
705	2.90622877248449	3.0939069125184133	86.4588442719833	64.4392062830107	0.6491153211605774
706	3.5110249147298744	3.460756436352939	37.77656446016831	55.62176303107502	1.122712294166301
707	3.6692990986345966	3.62256981575641	128.46897575133062	37.86318527830159	1.1136001554180317
708	3.2154890781864505	3.3391734532176236	151.25066763681798	41.820833744605515	0.752169337013602
709	3.9985332173462855	3.8939564794798587	46.8953610229919	93.78333442141285	1.2722625332488666
710	3.3103699626956824	3.334385655318898	53.23220247541456	45.002666043273265	0.9462029710281422
711	3.28756740048822	3.3697424727126934	37.23807416348008	23.231333315394977	0.8276084720115677
712	3.628926586756844	3.5996960959466677	143.2901246187308	49.536933491773965	1.0696224036428417
713	3.4294612460365186	3.4124998369451043	53.012649052238665	50.237583530463006	1.0398277638235927
714	3.566251204960993	3.555817154699833	58.37401251132833	40.05670485101301	1.0243162210769565
715	4.005215564766797	3.914166566578781	47.89479879638431	71.01213028625227	1.2332439630439762
716	3.546577898832352	3.5162401778705608	90.33933975105552	64.68825678073628	1.0723528762001182
717	3.5179296529261044	3.4736741843723484	42.858656303709004	39.78089248366346	1.107274933728392
718	3.315616262963364	3.35412845211127	52.592119265062635	42.851935270144	0.9151405740819076
719	2.877997219150242	3.65370499420814	195.7588609524988	29395.18705478335	0.16760702787784912
720	1.870119174725839	1.8258219831408453	3.297540392775481	2.2258954926814964	1.1073813156600691
721	2.93055360253661	2.772854297693649	79.59331117823746	33.38097150434918	1.4378027331731118
722	2.6947040284971617	2.422742782098617	28.156647735646505	11.257942778755314	1.870515220364018
723	2.4011460962471745	2.087341886818872	12.004222785706093	10.036928267401306	2.059701140291627
724	1.944937207614467	1.914996142108986	2.5658137663140224	2.8645695640860303	1.0713739081241198
725	3.187991312263572	3.524079781713513	290.20497868767865	203.51192062615402	0.46122360984950783
726	2.226615330901926	2.078380447722773	6.627046976472823	3.6935832661591674	1.4068081744494627
727	2.7645854843043907	2.569605608134726	46.34252246930044	20.22264843679291	1.5666784735093904
728	3.4090931517056156	3.419285033077295	69.69131907680489	28.241545837831023	0.9768055502614017
729	2.342899278625276	2.0565280760682083	16.66635696086727	6.725490014944426	1.933620325459459
730	2.8282257305281693	2.6000403539009445	52.580149934947386	24.72172457107996	1.6911626426962774
731	4.228202552118701	2.531225423524838	935.9287231182345	1573281.6561010752	49.771087316243616
732	2.5485788316471294	2.6618178346536476	20.723055675558605	165.84340146514978	0.7704793385133182
733	2.436636395052121	2.2905056846674925	5.4377232268376	7.761390704147346	1.4000086222612385
734	3.7430063133604397	3.614394526141123	522.0631095663817	517.6886836365451	1.3446578364990738
735	2.5550971367989432	2.2672994265760944	14.11702979067045	4.863726678128509	1.9399820439896254
736	2.7750164022128594	2.750999617366348	74.06940531047606	2326116.255875286	1.056858354453951
737	3.3314279742984154	3.3374481596380017	69.32258839295844	49.52660954605788	0.9862336459428755
738	3.8674139981167315	3.701633787116974	235.96397958549426	169.5274533134228	1.4648063399365963
739	3.4911692961387137	3.3249754334437074	83.01729029209301	60.24807230441166	1.4662021860783703
740	1.8590494798858446	1.9252132305782603	1.9280903439968304	2.434698148084819	0.858689691594013
741	3.1671150239872388	2.959931633686916	252.63454188716008	24.2385756168124	1.6113259089843595
742	1.792470128875577	1.8825666943810193	1.7427087565505217	1.4771634419263984	0.8126498031519438
743	1.8969504742467787	1.8975846213649616	2.7783728678920467	2.0515458202895176	0.9985408878396768
744	3.0043479352071674	2.839813079679546	155.24314294640214	47.58273188275995	1.4606119702677558
745	2.844662481355225	2.670615058132433	67.08330780562264	18.274049723653683	1.4929574256662876
746	3.2814325563261106	3.2142287855883946	182.11047281611204	45.63979267653623	1.1673572119623439
747	3.3372446902186277	3.4571317262675074	183.1610145931929	195.30167707195488	0.7587749136306825
748	3.648412432318785	3.6352311491885367	25.44063576131699	105250.5990667035	1.0308163138236461
749	3.3355739268051052	3.3401872821082716	195.1470172969242	342.1910135860084	0.9894335778759255
750	2.926155003215708	2.625957909711361	203.5257825454043	44.015875282933806	1.9961680195210452
751	2.6749525490270174	2.3745960995132553	23.299145780285425	9.218435264349433	1.9969006093896695
752	2.3380626811686316	2.2083594904889794	7.8147861397027265	2.792650918218004	1.3480412775817412
753	2.921945887610675	3.5097706771980044	142.52712346630207	4581.692129118593	0.25833021798147965
754	3.5421973226359516	3.5207418509910804	42.51657161176492	54.1356259828154	1.0506437264983732
755	2.9170467063415297	2.7396545240226278	63.50045663940143	32.438159567599754	1.5044999661987337
756	3.3383209451786637	3.197405290539604	56.57438681320425	997.9910133705864	1.3832976993565076
757	3.2980584290441164	3.2316565304330283	32.92544348096038	135.96545571813405	1.1652038169512264
758	2.7019811219702534	2.530146004896612	35.17635580887316	13.579263749901807	1.4853716035433293
759	3.654798459150364	3.653416167971673	131.02757186436472	59.59018200053808	1.0031879136854491
760	1.8181377258845783	1.8999745906138594	2.6142766285707575	3.139852989366251	0.8282532243993616
761	3.617445905816318	3.5902196294522364	29.641358892546794	46.28952279675782	1.0646976031024094
762	3.5166962947222786	3.262491922320587	778.2190427880445	38.285627777120446	1.7955784000322648
763	3.1074600528995666	3.0858083968159886	1350.1308692794066	74861.85011294602	1.051118442436035
764	3.550616975916723	3.4721441960882133	61.24887900445256	39.85746895789043	1.1980440313172604
765	3.440070947638527	3.400764231252283	59.23031181294416	46.125126890583346	1.0947292355330218
766	3.5552845923423178	3.5060471780480675	35.5005471449687	46.06394776434759	1.1200500100847388
767	3.552246087016963	3.6252721698657004	560.9567869484628	90.89263720028292	0.8452280809458376
768	3.7967922609190725	3.743058744911133	39.828321419944004	45.67519438010117	1.1317057331662967
769	3.5529234642286016	3.5430035655030006	59.93976161007945	48.166284037255565	1.0231042735250673
770	3.5351140494412534	3.54750268482391	75.92348148631908	57.40806516966018	0.9718771346868039
771	3.5705037555571755	3.565000206620557	176.59052153743434	139.77459097790685	1.0127530247235268
772	2.7525988371767394	2.6365761020633687	49.30941857019742	33.830345714683865	1.3062392673578243
773	3.560396734010867	3.5451478487541475	49.23172545370979	37.53465887076067	1.0357355554292276
774	3.817098157211625	3.795872744738539	23.45368761690402	53.007899537324704	1.0500873155232087
775	3.5409013763619406	3.474535511028975	38.542023576965484	43.29125951055335	1.1651071443633487
776	3.5523715512533576	3.522668589166063	52.12475158925189	53.843714776158635	1.0707866847446574
777	3.5379782659127397	3.510111410843412	31.34752714152223	36.4577924230564	1.0662691769426058
778	3.182494816043565	3.2128692178708573	149.84442950223576	47.539428216783534	0.9324500963673575
779	3.482006677843123	3.4496286225075448	301.6095109115489	64.27285842351137	1.077402689507865
780	1.8936205445627325	1.8192975364577122	4.423818511621609	3.671143972426877	1.186650996045613
781	4.033139630102126	3.6163871122056594	204.02400709265493	46.61802261040711	2.6106732419418868
782	3.7513783648132586	3.502432597961427	127.19738833347013	63.95178183415271	1.773967940259426
783	2.4848214808721405	2.2042294050969997	7.3081710760352445	9.143597975797013	1.9080602133584257
784	2.215804175467293	2.231365891544272	7.72391315520832	6.318566812350909	0.9648021973817374
785	3.304779556313628	3.2722046560772187	146.58374232176263	75.2269059456229	1.0778911352625475
786	3.3031619299501944	3.3486473788529025	145.5702180188685	83.78565611976569	0.9005639357656564
787	3.9335408738396116	3.788811227392021	162978.68098020382	94.84978269381747	1.3954993754165963
788	4.075853868473995	3.916306347229018	348.53487200846604	209.0574945996771	1.4439345934396113
789	2.1800297274075775	4.619953790726306	29.77507439847752	1090.084135708724	0.003631415447618235
790	4.026603848483897	3.88935350536252	229.24442743237057	97.93969146555723	1.3716722200331937
791	4.14853456679094	4.048642254947262	168.05300297533464	150.6508590859242	1.258613285908701
792	3.742562279901085	3.5402414220279	100.43141999627704	60.92494905168179	1.59338548957208
793	1.641721048939431	1.5690684629117049	1.9707593989824341	3.2060788196931016	1.1820955597815226
794	4.118244808142952	4.089813688430322	625.6781215789254	219.7553616454772	1.0676554460491854
795	4.359468691316516	4.455008135773529	545.173745119637	558.8808387653634	0.8025286685231634
796	1.8335833201356153	3.48909419337208	4.727743362717788	48.788757641900695	0.02210492912485416
797	4.09953311736348	3.827605672991382	173.22054812044144	94.60275096673578	1.8703696400099152
798	3.7636925565792327	3.4634334248583305	58.96753984009503	57.37998135941922	1.996453189042026
799	3.8186674909774907	3.608245308147584	526.8938698881683	117965597.01272206	1.623387444793849
800	1.8800483662660652	1.7819226336444574	3.1880764664748495	2.067670109698519	1.2535040244401898
801	1.868771657868787	1.9318394415886742	1.6972601860001761	2.7550594817097873	0.8648329270354791
802	1.8831210890422179	1.970489871114427	2.6906929073414143	2.3377830111873106	0.8177700820368212
803	1.8697895489698662	1.9164628417660847	2.057203542379932	2.209018780109744	0.8981041582770326
804	1.871775002100911	1.9362331449271393	2.3922478685392514	3.539496202221314	0.8620686606246393
805	1.727476407790551	1.6360351732765295	3.369319360110849	4.46641057563067	1.2343582797257293
806	1.8671640782937484	1.9413418370361222	1.7341482931269936	1.711533679960651	0.8429896475754137
807	1.8776493202999796	1.9450594197450908	2.4058184352030234	1.9693086299351017	0.8562289359149813
808	1.9090916235759547	1.8475005322426301	2.55701355427263	2.7109279164491302	1.1523677384801578
809	2.4023688131189362	2.22091709941041	8.499387052170883	4.624983697136366	1.5186290864593972
810	3.1603892622957352	3.088964606805193	16.465003406926545	25.955712073738503	1.1787580061434286
811	1.8738329050340072	1.8647319925288255	3.7525069155701964	2.1612693433476844	1.021176736391403
812	1.8694394649954058	1.9036049528735393	1.7988672084805306	2.148695457129699	0.9243458848959715
813	1.8648028171124118	1.9627521156368	2.5202792120510966	2.5963928016165116	0.798087854166624
814	1.8668372709963343	1.8904115809393045	1.966739366381393	1.852093607825448	0.9471651059842748
815	1.879855866884709	1.938863407915049	1.751471667024712	1.8454207268806289	0.8729562103635553
816	1.855250443315168	1.9091165856336778	1.7215150979655887	1.9100473819699944	0.8833521241092774
817	2.5554292117075454	2.346651617835717	15.355409943846558	6.291553691925897	1.6172516163750341
818	1.8608934582686467	1.82774432824012	2.5883002562844584	2.0753327790616622	1.079317279515723
819	1.8463284946104426	1.9114192871081654	2.3000377712506896	2.0850825498453234	0.8608137738383054
820	1.8305307905884656	2.006290953454894	5.1374950028466015	7.740040469854694	0.6671751118886968
821	3.692429576177226	3.401058884342224	71.38813728898283	50.5273455215432	1.9560082933441585
822	4.001505123604449	2.781995046892602	14492783.267770868	38.9570191403134	16.577157995310994
823	2.685625779248489	2.4765313866424346	9.89840006721508	12.779865013246663	1.6184317607188838
824	2.5192329673461398	2.3552111258408353	13.602482385606699	5.5614219745095905	1.4588876286969228
825	3.826698847767723	4.229890329591464	24655239.601104904	925.6359758515331	0.3951923400860878
826	1.718513248440336	3.405319747798581	2.932890821278192	65.13213115723586	0.020568068056144157
827	3.4333348083747857	2.648226112537125	1279.4840327940906	15.296655696483365	6.096894720901185
828	3.3774467461040216	3.420356545206678	214.4139223439291	46.51079215755516	0.905920736786355
829	3.886093193749558	3.516918534684006	455.67136440126154	94.69648151155042	2.3397780318241965
830	3.996698443076393	3.5091527198000385	326.189794289311	175.69965673769445	3.072880866465412
831	4.224287600312792	2.5933900837424217	1242.5362174666218	174998.34531205517	42.74620031259932
832	1.6956428714631804	1.7392778164067118	0.9953454676775702	1.255174786788248	0.9044093739897356
833	3.978643073939543	3.6569232830306104	197.89475611837685	65.00120437677622	2.097586073326313
834	4.072553269697911	4.057513957570031	410.3514577434025	114.75504582670348	1.0352358714920136
835	3.4477995618174573	3.2975999570023102	33.17696259726299	36.93466376467937	1.4131869060816413
836	3.270981811529668	3.236751752771629	70.9721380590075	46.05899600189727	1.082006970920287
837	3.7823925852250198	3.469721791331435	44.3811269350732	48.61167312840879	2.0543327698749434
838	3.524622699953042	2.7214567123578495	266.98578238389047	89.65951295941277	6.355738021007684
839	1.680995055655542	1.83946587501137	2.702535953038277	7.3372336330338905	0.6942712488683236
840	1.8096307494090325	1.8713007415934606	1.4014226114912696	2.3163731606556848	0.8676209053692726
841	2.2625739995103173	2.224829076255625	8.002735247243088	3.2818878524994517	1.090799482560776
842	2.1812421196602902	2.3162324066286586	7.737260119418283	5.593492020404783	0.7328409230028438
843	2.0770598219097	2.164509262925247	4.101831099605758	3.1410675726182484	0.8176182165432125
844	2.25769334889014	3.349448113962922	23.752770327301043	100.12049999056076	0.08095529038461763
845	2.2309630991271177	2.193595118023143	9.193844087586076	7.4602452211980195	1.0898531432985825
846	2.350957079357335	2.247324846740221	7.9755812651845295	2.4340226303469574	1.2694986185502273
847	2.5646201225956897	2.3508964802185086	19.36737091629359	6.3051001201100885	1.6357752859303454
848	2.418644507665639	3.2514987897634104	38.040591380714204	61.88569207591365	0.14694192260425273
849	2.288885484233263	2.2863654131597966	18.639606295481602	22.34511594955435	1.005819546234567
850	2.3984109007356325	2.2937398861068092	35.05105194905872	31.380029212414158	1.2725387463193003
851	2.4615630500385253	2.4072523653668254	10.114660310295259	6.221058369660991	1.1332107472530537
852	1.8658653982834514	1.911330135637593	1.6385365720603926	1.7794939076850345	0.9006068847766086
853	2.421879260280879	2.3247253439167737	24.399787314718807	17.7217202930162	1.250702207453999
854	3.8010149374116993	3.647839635567301	51.48040065485525	50.702850361347686	1.4229030223456378
855	2.337601750433359	2.300114813670295	9.70581651629022	3.2770910097891472	1.0901517009849613
856	2.380342036336921	2.233081135641867	10.886375143865115	7.022932085174201	1.4036566925410174
857	2.1741244353390807	2.139241943640221	6.190224579215565	7.368281186333367	1.0836336724867168
858	2.062898025290015	2.163353788562998	7.146508119924792	7.8852062650208845	0.7934950771396555
859	2.2353672220200673	2.2888082817336843	8.537669848895654	9.061639431009572	0.8842171626120113
860	1.8137205331863786	1.8883508436740277	2.578581041890583	2.3563342320837464	0.8421116770873995
861	4.699999999981197	4.699983111563053	12919260790.661207	36204076862.38738	1.0000388877759745
862	4.69999968499306	4.699999999970823	3670620915043.8447	3919827588624.6924	0.9999992747371613
863	3.5606153414379453	3.441925157810696	333.49669917681916	271.45993164955615	1.314286913578743
864	4.026875922452511	4.121443880347926	423.10927760935454	349.5888163772614	0.8043258787263883
865	4.699999999913223	4.699999799590916	143209172941.7868	6273006146755.496	1.0000004612592648
866	4.223024688150662	4.238689756118877	157.51506913543574	272.7029044855629	0.964572624425939
867	3.684381842451902	3.3828494744243804	1875.1197222168764	188.71974617631952	2.002314848829332
868	3.4341798573687483	3.4635630227167695	444.9289923851556	53.131203794684914	0.9345807569714729
869	2.489364574541621	2.4179019565113196	15.397655452241773	6.8829592584371095	1.1788610482159863
870	4.114527118076408	3.557872858003298	1384.6581639618564	346.6799898191922	3.602917021811875
871	2.549619960901256	4.6999983654706865	46821408.4026592	3240.278970061283	0.007073292136991422
872	1.8629904703124887	1.9386068941397845	1.9050110180011288	1.8225209019617203	0.8402017391793389
873	4.699999999999997	4.699839134723943	1312705625163.2046	11151.298783369295	1.0003704745953896
874	3.4216461710042267	3.4453050231616187	73.51757597968569	62.088210633027714	0.9469807434253271
875	4.699999984891054	4.69999999995769	1274852257094.542	4976385889386.956	0.9999999653077892
876	4.699999798975262	4.6996224343459	5480637479.839941	291183319984.0711	1.000869291785473
877	3.631620045912737	3.593927808316085	150.22030302569402	50.774327355543726	1.0906671621994541
878	4.0685448934300155	4.096688737220649	418.1878064133973	562.5812712764169	0.9372515260263024
879	2.583816788250158	4.6534945290901035	270.4308883431347	1693.4869536932567	0.008517698418065543
880	1.826844583086301	1.8854605163602514	3.311668036419057	3.3243120274850506	0.8737437188658816
881	2.633868145250509	2.4691006207130366	25.05384145090328	15.358375784148954	1.461394688455681
882	3.211842482016107	3.208117410032434	47.61165745879643	33.87901612492583	1.0086141856144155
883	1.858347590738625	1.8990717975134315	2.365668878959689	1.709055853946221	0.9104912850733198
884	1.8346226351706605	1.8794573031507553	2.1417037084472104	2.191587234668192	0.9019144230026507
885	2.2808173612402385	2.17793613279397	7.786574799219989	3.49418566947441	1.267305233786709
886	1.7796455135085696	1.7838761739017408	1.3651240423955162	1.2030499679471511	0.9903058387270255
887	1.6839576459140349	1.7270634070628326	1.0064473846915436	1.1514013477879044	0.9055120600864527
888	1.8579312672973618	1.8349185610428274	3.5358851510161404	2.030242673526889	1.0544177452848726
889	3.370981362548414	3.275106833099571	149.5169875036262	119.89334629835818	1.2470231889398098
890	2.1027691521027276	2.073827284744256	4.873068811364255	4.21297797987235	1.0689117900804064
891	1.8244493323431124	1.8293569059167356	2.533805918341702	1.5278862696971398	0.9887635006298942
892	1.751125222833924	1.8961896361874893	1.3609450699538812	0.39502390938960813	0.7160372016841291
893	1.5760969297830603	1.6854858955080094	0.8592503970524111	1.6736840646181241	0.7773400327034754
894	1.8144160727020557	1.8379456618996897	1.4267474974616619	1.6274346232508408	0.9472626437431101
895	1.668330349415895	1.7424424050582636	1.2679750496328817	1.5062433366310186	0.8431171905797707
896	2.7650462447236386	2.4698240946260874	33.830887110841076	11.710214131201521	1.9734319269009732
897	3.297852677854897	3.3735530479428237	62.555203256068616	98.91610251926957	0.8400393494164194
898	2.3631097952825537	2.303773211313044	11.516438895297053	6.257325636243083	1.1464010732436254
899	4.232265368132944	2.668757426328569	994.3147662412531	2056496.8524795687	36.60226338357612
900	1.873372084457375	1.8211125036699494	2.426951949888031	2.672714933661897	1.1278713912058491
901	3.4672849274993394	3.4779594334448567	114.84801659520663	67.15533994934918	0.9757206446673606
902	3.2651236181044085	3.3189271997435283	146.24899108468034	53.001201195307736	0.8834793812858707
903	3.579872309782317	3.4724662574129246	42.044745395961144	49.76196311276383	1.2805780468374468
904	3.084737560789874	2.878972955403133	225.4826740878173	92.55812117553374	1.6060705009400125
905	3.4538054793541444	3.4503463124653417	130.59168538498932	65.1877018821478	1.0079968313198444
906	3.169156724013396	2.712942230504522	242.9057222518934	16.073345966566844	2.859002226078841
907	2.8100788904944376	2.613817425364847	85.47735888935449	22.651156866038487	1.5713085191758427
908	3.3965030448557716	3.3561014904338617	107.03863226188287	71.17159249402748	1.097492483224632
909	2.970950132550459	2.847975623928332	133.40553740201835	42.50976213402164	1.3273165471826673
910	3.169443981642423	3.013376239181255	193.40518483052065	26.672997227722682	1.4324113133492646
911	3.6762569442267523	3.6703361142926667	193.04619309851498	58.44317761064141	1.0137265707817207
912	1.8353735685543189	1.8910408606163256	2.6921780255585523	2.006887057298067	0.879696183741405
913	3.2391136504648617	3.223541227284926	158.10391113230096	36.87147004614805	1.0365074385541602
914	3.5291980340616615	3.4669985667686407	55.31355006274705	36.858235009440314	1.1539831495248543
915	3.4556129110987013	3.444492234924546	126.50687017491143	60.618738846943245	1.0259369608380269
916	3.4205322172998245	3.342902719888591	69.01588961842837	59.163867591975944	1.19572001089128
917	3.0824926923637714	3.396628417474895	131.62447695225723	742.0068270603883	0.4851368621669871
918	2.574111461655222	2.447480137149192	39.91310784205738	17.991707653772618	1.3385399094922108
919	3.094909655072541	2.6074245298865204	91.11302317825387	44.59620082104423	3.0724521303669943
920	1.9058673418487688	1.8136670962722106	8.302964024306554	5.076961027617451	1.2365174385512665
921	3.3969763319897437	3.341608684945491	52.07183082244245	26.205909216504374	1.135972052948089
922	3.530366944779388	3.679219060532439	180.05003390473598	89288.72374261895	0.7098194317338455
923	2.547648328961472	2.440125080954012	45.320704837661616	16.929581529939888	1.2809236612048545
924	3.849558592271915	3.7378026204569856	188.2039228748056	116.9876286323139	1.2934688426897667
925	3.54623784523682	3.502320915629847	585.8934475240237	195.06788258034874	1.106412132931544
926	4.164708308823432	4.09400539051121	1279.5887201197634	289.21855031351856	1.1768007007043586
927	3.7368994641897726	3.725620768229115	53.25457515097498	47.10106819086593	1.0263103200298975
928	3.961134983431863	3.6518125339698795	396.8629059950742	64.59592663750654	2.038555076493434
929	4.0988009886172305	4.062151993552957	103.42328932734658	117.58587677228041	1.0880503551918514
930	4.114942935925946	4.14823103856512	404.82121842377506	162.1266843816713	0.9262151861223571
931	3.5682622603819687	3.445554005712028	92.19198545166846	70292.20979767607	1.3265030554565418
932	1.8541626442203503	1.9125725142427425	1.6007123730302077	1.6784666850086136	0.8741583895560676
933	3.570840334144072	3.521649988720888	67.94285177310243	56.59761228240368	1.1199286255520293
934	4.40781657263265	4.263878984465482	812.1613212034408	1369.6483012968763	1.3929566087781555
935	3.6948428669249322	3.438196347742041	56.0775475807135	38.589667108683415	1.805703829893108
936	3.9507121137318717	3.7889622869669064	79.45845652475533	77.92422937863489	1.4512753765956576
937	3.8189961103601653	3.737634820110023	15.813587594010361	51.28949847981285	1.2060388287257824
938	3.986926232072365	4.039245648366953	304.43053023456946	186.41768453578328	0.8865037635850574
939	3.4621756251004565	3.553014565925393	181.6083920642756	207.7143140018031	0.8112618605267924
940	1.8859541951140353	1.8627025109875175	2.3476391031275905	1.5976105825476532	1.0549981161184567
941	3.046644714538913	2.7524670209043025	169.99909958230847	10.621697597302692	1.9686916244012453
942	1.8792085703988517	1.9310763245348042	1.6846383289946794	1.499444213123228	0.887426198703632
943	1.82485739277479	1.9185179972976572	1.9940524236715127	2.0503749681560013	0.8060080799489767
944	2.0244792343186724	2.0305106686420316	6.150087420811416	3.9075449818386994	0.9862081011039139
945	1.9598649014097005	1.931835970420902	2.604454228389774	1.7903755039356946	1.0666671760319029
946	2.2534826605086993	2.161672550748625	16.357269191294794	6.114901870417484	1.2354071478474538
947	2.0684188144339664	2.3891295136020614	13.777710617216147	28.19501968539574	0.4778474808778678
948	1.9013838542994344	1.909484528948158	3.519983040318464	3.3859068429675943	0.9815203884953747
949	2.3463111935551995	2.264866878082933	34.99583941328492	22.15892902881963	1.2062694123911133
950	3.4231193719111324	2.7262414795164718	2800.9150937796067	133.08828807976948	4.975971593232487
951	1.8256889643657324	1.8765468727717056	2.005718655441003	2.1289273702292166	0.8894920924867075
952	1.8570576777958134	1.9167660067543015	1.653664066492345	1.6652282774389895	0.8715487232968536
953	1.9033000006765592	1.9830190044575828	3.6812451993809416	4.799831113009858	0.8323021111279376
954	1.8708188833217674	1.8694925112766398	2.3845462014376952	1.619330052459306	1.0030587529663595
955	2.228243625538997	2.2389321988304696	5.780167184870214	4.388886079211895	0.9756890403570583
956	2.0905442007986834	2.113963068253313	5.063427954766324	3.237904829074215	0.9475041755751128
957	2.5093837783491044	2.3445916708273833	31.577812686036367	18.735183785616695	1.46147741218553
958	1.8914397292492766	1.9418889309419787	2.177165694046131	1.9603015336393939	0.8903295714774763
959	1.9767520955186657	2.1439151142117967	4.839602899022146	10.710437426141722	0.6805138700569137
960	1.9257680228850689	1.805980785887472	8.316936513340767	4.3501123743681855	1.3176110762669107
961	2.579273980560268	2.487160406821101	27.72479167638329	109.44973293989086	1.2362706922777142
962	3.8089869580761455	3.6200529072124707	192.60638734982177	89.19195430779057	1.5450198050616475
963	2.3109225371596565	2.3637878535769032	6.708855340085249	5.4872117418698725	0.885390144813832
964	4.01327860639614	3.8959787797913634	869.7276575609761	324.2145984305641	1.3100860631955564
965	4.380608264946475	4.381330644656312	892.694837986531	835.4950935506569	0.9983380418332004
966	3.7603064467959615	2.150605566581323	651.6704829910058	10.174639276409112	40.709979174671844
967	4.021656702841327	3.8755695316247687	384.0123763992746	260.14071133137793	1.399868274736952
968	4.066826164925101	3.888528273537906	757.2023549265926	163.45049063661477	1.507640833008854
969	3.351387065320121	3.5305585309174066	106.347044237409	177.21734608118427	0.6619551028758915
970	4.699968609536251	4.699999999999999	4603.7368541194755	1856858266832.14	0.9999277233981904
971	4.031692856586154	4.05322506246666	315.68530870637136	158.24239042431628	0.9516292757330811
972	1.8557111253751224	1.9174342002515035	1.7473029258915012	1.8092596106706877	0.8675148647893125
973	3.9827276707897923	3.538062353042108	411.5618744156121	53.96197624741117	2.7839749150065867
974	3.4596784466612944	3.3091226960190654	37.45213109007239	44.026577862845286	1.4143462738937038
975	2.680165944866739	2.657722532062891	54.642111465187945	776.4108143775479	1.0530364708719164
976	3.217529242188764	2.720503901263119	197.88948824097218	340.9008210893311	3.140691946766805
977	3.468240273457052	3.602444036616965	105.1026178855032	183.4135096898923	0.7341693282930358
978	4.219652722854166	4.271612025198719	558.8332765535922	512.4473522712229	0.88723915115892
979	2.7686637976202975	4.699999999999999	2266.842407207581	4511.765754984375	0.011712882797206389
980	1.8262168820670255	1.9005471574552757	1.7286016817492345	2.908752588517241	0.8426936562934763
981	2.7674948325426603	3.3571362968834344	118.02604262108488	69.66634546868481	0.2572518671956357
982	2.844485067871338	2.5408616313250616	51.49674609842917	14.770943609996465	2.011978967944753
983	2.8988891555949867	2.6613041324744335	73.14499779685848	27.356866096311023	1.7281642752450188
984	2.2858127259990937	2.2668092326030265	9.25019199551306	7.3692761322903975	1.0447286228186714
985	2.7171927839016616	2.4869646911278616	39.94305805429418	14.479626749261147	1.6991358094192806
986	2.1139465606125927	2.1804000217195454	4.043870131396338	3.6381704305947635	0.8581170654157697
987	2.4915623252469583	2.359182835860222	15.813722270346084	6.8831161948078075	1.3563741033303907
988	3.0338134653770754	3.4828497114351737	1183.8943802949768	167.7020442308196	0.35560163894817637
989	3.186011252442064	2.788097855444508	248.35628105725297	15.933965315277316	2.499846815580881
990	3.067969019707636	3.1327530605673983	292.0068543356919	35.12140546146544	0.8614220001048846
991	2.6056603993220664	2.5828864947849324	32.07901882534961	15.726051113892472	1.0538381211704495
992	1.8471860189486307	1.8968659656371194	1.4883512640434828	1.6543146202272847	0.8919079875749379
993	3.1605176898117247	2.893763573338056	208.31337188028044	3098.1765211639054	1.8482219190709064
994	2.4437367616606376	2.333613358810228	12.836721294052877	3.313089637465062	1.2886156540990212
995	2.882861900234925	2.789841591558014	85.71742297679594	26.88517939883103	1.2388545170565997
996	2.6989750030296125	2.4973981183121623	30.179715189267895	9.93254055290688	1.5906582588623526
997	2.5760657181598385	2.402470425302072	21.728291095506457	8.98270348610318	1.491403963282456
998	2.0198881267583695	2.052596256742022	5.082173561665454	3.4542628793883092	0.9274529138571372
999	2.2995012865897637	2.2428810052757457	13.71337885657148	24.24119223324604	1.1392532634466024
1000	1.9010175193875953	1.8845464840267618	2.8311789789880435	2.028898171206132	1.0386543285719645
1001	1.9403628073563786	1.9881033500982392	3.276893832229701	1.9501266595596694	0.8958998363457388
1002	2.1267781684588205	2.1630952130156085	6.359701029670859	5.994709408458959	0.9197778684601616
1003	4.426837946637546	1.8772975558257308	367.4628690240616	8.794307563991899e-05	354.43809265375654
1004	1.5812920793950929	1.6106580398698003	0.8741312170422757	1.4373743433860697	0.9346177817615555
1005	3.7792605310368064	3.5043132205449257	340.6619372649835	99.90803110969222	1.8834205751340956
1006	1.6602651121716123	1.7064253154907711	0.6937614701030882	1.3160484363824307	0.8991658344574492
1007	1.8700179158788357	1.921289724085682	2.4146146378539477	1.8645643660972322	0.8886447752049734
1008	2.312723881425641	2.1159808517133993	12.975621476142143	43956.27200659854	1.573051820648346
1009	4.10073469507285	1.6844801951967598	274.9364188326743	1.486415459170374	260.7681223410724
1010	1.662881134072323	1.6310196520644096	1.98389391019237	2.019786747794254	1.076121930375182
1011	1.7229741727163912	1.7502451376649184	1.5636610354911311	1.0952722871478064	0.9391371814043618
1012	1.8521336718050878	1.898392938322962	1.5473132663371016	1.5405216433385645	0.8989607568217924
1013	1.839425997713788	2.0228299643406658	3.876197390302834	12.02307802591599	0.655535225043454
1014	2.0608888634676426	2.0587375796113836	4.308538288414487	4.958116925558384	1.0049658030721365
1015	1.816135085580937	1.8561125731250372	1.5395726366299858	1.2267187214038187	0.9120581163460919
1016	1.8852222442048938	1.896252806194082	2.4851260867010443	1.5188317835436307	0.9749210285694937
1017	2.282436570707413	2.385453964930137	11.373336626376735	9.629472052236148	0.7888285230798883
1018	1.9925018817843667	2.075378415279337	4.562716752849931	4.443725751451439	0.8262728190527909
1019	3.9846716751327764	1.8573288836599902	219.06133746109626	2.044409963622605	134.07345204127586
1020	1.9169094922593815	1.898851684371148	2.4409482151590045	2.706648250296866	1.0424561789798044
1021	3.9493964240895214	3.730063352163779	877.5353791911526	80.14644305777821	1.6570403043181996
1022	2.2354900103130246	2.1048457027115077	19.40812400187337	12.155621573128519	1.3509656528689307
1023	1.879066025064606	1.8861330193639303	1.7464677960280603	1.6810497164060578	0.9838593238414638
1024	1.806594436098821	1.8469014770940202	1.5741925201032332	1.6685951748522307	0.9113662864921814
1025	1.8213147915211585	1.8294420775699625	1.662006680491331	1.6546533898013274	0.9814602476632673
1026	1.7315013665406578	1.591402693113716	2.90231315491872	4.071765328550569	1.3806979290083656
1027	4.04754466449701	2.4573823122368954	1314.3418464829008	25.110269822110443	38.91906088872586
1028	1.8211424019516576	1.8356898211056507	1.603300678050397	1.8985838206314969	0.9670581310600924
1029	3.344313340296883	3.44432791220151	57.87078064555705	62.1136522711059	0.794301583036137
1030	2.1172101807345314	2.161225811184884	4.171623178951473	3.9128796897885256	0.9036169515635952
1031	1.8489637766919333	3.362089375486389	13.80145569705823	463.8109999499948	0.0306813454969539
1032	1.867843286159382	1.8935392692384165	1.4331908436182021	1.687832622490196	0.9425491734609284
1033	2.6651867814667662	2.182440099604425	30.985601097794394	11.731287170489116	3.0391118354766005
1034	1.3991095757136691	1.3968600229007109	2.404957445763739	1.3917418567091953	1.0051932250609974
1035	2.0486836176293384	2.3795865061540105	5.681693440019921	26.46870984868023	0.46676374048896946
1036	3.593805893704437	2.4923903357708928	602.7288557319052	24.858000281837896	12.630355015686716
1037	3.1406784374991603	2.7621950565650146	133.75184569127032	1175.8648642138007	2.390470457907666
1038	1.7294370257894744	1.7649647225944112	1.1445847393735427	1.7450991779912113	0.9214511220067004
1039	2.2333372357637438	2.3007086609528162	15.056003226517745	18.551298718481128	0.8563051871521793
1040	1.8738527779357719	1.9431321168067905	2.397557620002007	2.428984022145032	0.8525515751567099
1041	3.683391525969178	3.6738318289797305	27.82404517016345	51.119714858024665	1.022256067602128
1042	3.4735843635860797	3.481066725198244	62.8376343534929	49.640463913901776	0.982918792344012
1043	3.9638373511753993	3.592258839638058	605.498010394987	163.86121170596746	2.352764786576816
1044	3.772354279918701	3.5028770391972976	108.05279852246808	77.40905894575239	1.8598470950550305
1045	3.684202052110574	3.6742653201183235	33.96683604737446	42.099673725005374	1.0231439298447644
1046	3.558569706753513	3.630474247366453	213.52707190742694	55.733989354418156	0.8474136580420578
1047	3.105323640332272	2.9662657541392794	141.58792008742336	180.4450018833142	1.3773930464654218
1048	3.7183010421255758	3.6664023954187033	79.92649507159746	46.43774826767742	1.1269344276337596
1049	4.00197604229915	3.6569143404943665	192.280537671966	46.333090297454135	2.2134091543985273
1050	3.7685717702893164	3.6241811182970127	35.71637702397714	45.01158708605746	1.3944105244431304
1051	3.8536818623417597	3.8068871244413858	57.64036928540072	91.60450672321623	1.113768005158437
1052	1.7376930206263066	1.773794957848466	1.1597057292144344	1.474863941237551	0.9202335499853814
1053	3.558965498624602	3.5290045923085356	113.40282668613156	66.24738150032115	1.0714228551249074
1054	3.3045572034519624	3.2730372980091	59.8065596452039	39.37185589364158	1.0752758834323377
1055	3.753232772619069	3.728081864017275	21.073820014667806	52.64432211048876	1.0596218585082608
1056	3.5196501235675086	3.465743886186127	47.92397062970391	48.16498822788881	1.132155908454222
1057	3.533880891068575	3.3721509842547466	299.96226637852726	66.50906869794099	1.451208811919372
1058	3.8499983083176574	3.482710443300045	193.77384071539763	73.38608691407153	2.3296349065381485
1059	3.7071997789607076	3.5280788628179236	92.97123259443921	49.049848209772065	1.5105006487738184
1060	1.8623529926962357	1.8515612694435166	2.6628985073636997	1.9653672939833433	1.0251601672241515
1061	3.5619400681178073	3.557635374551813	27.858809006387613	43.03773283084139	1.0099612090505545
1062	3.7074507596227537	3.5809447199992914	78.79353407677338	45.922956649544254	1.3381538243912403
1063	3.501916428824207	3.4041833547450047	31.2711126300228	30.1358456146271	1.2523712063990162
1064	4.025581440160739	3.87596385119964	360.9498239044107	84.63410345937892	1.411294304786145
1065	4.099067486694773	4.052602944590857	208.23280653652907	216.8307700851583	1.1129215248115383
1066	4.073787358419167	4.048351759010794	397.7923068043695	96115805682.26724	1.0603166946391924
1067	3.7411945486574956	3.50912467177146	64.18899060882678	53.30469055750601	1.7063569154382972
1068	3.4047066874044076	3.181628751806782	405.2048672961718	897.0852412492696	1.671390524020851
1069	3.3025695944211746	3.1319463501468214	215.82333435854574	261.8040340092951	1.4812325404359954
1070	4.027585489623205	3.5479517374669283	203.62802931870547	28.811378895403816	3.017406017872374
1071	3.2427998407340817	3.41237844025706	151.88761877632467	58.338903611524515	0.6767393041423441
1072	4.000594268755314	1.6204510120948763	487.5272942549049	1.7350406709524246	239.9624330127827
1073	2.5015875531413188	3.834613962203598	50.04390209688518	145.5037787559966	0.04644870293196432
1074	2.148213663353772	2.230878979286299	6.791616930706362	5.009281367504745	0.8266747716087323
1075	3.4933703681615125	3.4759127610745444	32.001008610246586	39.95737754769814	1.0410164856199062
1076	3.4745167015984304	3.401907472749917	34.87735673009129	38.18950640870393	1.18197755282334
1077	3.367381529197228	3.416504371617268	302.70529122884165	41.09678462589936	0.8930528434308648
1078	3.8316014793087687	2.6285540752714676	713.3243557119939	42.32832646343714	15.960533498726289
1079	3.4869079289163145	3.5707957488993434	212.63691620448495	193.96511793886046	0.8243510207093669
1080	1.9154364408750133	3.2917665134786986	8.040881434695054	78.35781064805803	0.042040698910582444
1081	4.313699105374664	4.506595209167394	2366.6644612062614	850.3796290837428	0.6413629914111383
1082	4.066337870679879	3.8931279478281158	240.19312906129764	86.95267213668322	1.490081157086175
1083	1.325580611614295	1.2985949015212095	2.31939587390299	3.063930853561404	1.0641080045293805
1084	2.580294858923841	2.132668171284144	85.71273425746463	17.878007453783262	2.803023169701656
1085	4.103259232408091	4.089491822790653	197.8830172493268	157.73629269443163	1.0322084490269268
1086	2.213921274890475	2.3906041285262254	16.679882194935473	67.21003019269835	0.6657591536718976
1087	1.9038637188132512	3.21172911344776	2.020001670037588	37.83096122892541	0.04921920622025339
1088	1.49967756235607	1.607090584486235	1.8007747215589303	2.3939025264743257	0.7808848153621789
1089	4.044030620987982	3.9074221807147382	344.13083799253303	79.03724815415812	1.3696463367417717
1090	2.4066622562178486	2.1920416326790844	9.697094174382274	7.263411390289322	1.639157267378342
1091	3.9839139518460382	3.589800321934329	748.0970798565047	82.3618448246411	2.4780703414407417
1092	1.255026524030543	1.260676992158429	2.7534353819299957	4.6768700056208345	0.9870735893858767
1093	4.016865966738139	1.778429882162603	209.29963752499668	1.684963337179604	173.15541779504787
1094	1.5702822328892345	1.6101061344393963	0.5556697086991788	1.018925652197327	0.9123807180144423
1095	4.287906455852932	4.155437670403807	734.8774561402506	577.8615974290958	1.3566530185001358
1096	4.506085534166741	4.699999999999999	5427.192104541372	3068.929575526691	0.6398608434730467
1097	1.730097657415045	4.1922145668125035	5.260139364686969	455.66109370098565	0.0034505084127310955
1098	2.4706007582810114	2.2283746291183464	22.28592446797079	15.088405141079662	1.7467314071560158
1099	3.34464198709263	1.7851398529559388	5899944.155465655	296.694137612291	36.26620683732757
1100	1.8876032384055825	1.8756645753289538	2.1744253908921847	1.8669557215322712	1.0278711180540214
1101	2.1333899368902243	2.1927359266963133	8.247486757567016	8.32641024659628	0.8722761743986291
1102	2.2104107273899247	2.1644879390287475	8.521315033357988	11.872082452492897	1.1115340941037493
1103	1.9961633671843582	1.9048390000303872	7.839198267833977	2.77958526514165	1.2340261622529045
1104	1.8745591423735146	1.8796835268613863	2.0872361658027105	2.091406427847804	0.9882700077910265
1105	3.910578865968654	3.4910061786167144	176.88171437430196	118.48212741655486	2.6276812815642914
1106	2.099720035739647	2.1120037809015457	6.929815904377636	6.372342761176993	0.9721118894965044
1107	3.8464116630239715	3.5064260568682566	853.0585490751432	67.26901163089343	2.187689116055431
1108	2.0625729408420597	2.032083934160689	8.384239681190667	3.3127559975279506	1.0727264935107708
1109	3.224714741654518	3.468605059731127	80.39917140209675	116.0695246270447	0.5703082865710241
1110	3.2896527807542464	3.4630875713640554	87.66172678759358	134.5927868938703	0.6707569934179642
1111	2.1357709014181507	2.085533503197269	6.897109278004216	4.6103359727820585	1.1226319504681934
1112	1.5227410638261563	1.5589467475253542	1.3810616756082605	1.4797670375517404	0.9200137461645835
1113	2.6212256202818214	2.193373504191202	19.38056610932307	3809.5239232340186	2.6782561823607565
1114	2.2577326052823423	2.2334494580171964	9.25574493924952	14.478162739071463	1.0575067478924483
1115	2.0818600904070785	2.1373954827848167	4.242391513535655	3.050749627726757	0.8799633970621071
1116	2.420932036125454	2.2946893781608315	9.942975780291816	4.270061918338829	1.337342535418858
1117	2.2482404512565357	2.3281110677673142	15.632657352066762	7.129944852941915	0.8320116041637742
1118	4.02439866984606	3.9561317001056215	398.7486096984079	169.58275171938953	1.1702185273337322
1119	2.1973472968687564	2.209322639203089	9.403484511412868	5.029571895017377	0.9728024544044428
1120	1.8403412247706994	1.8819039513865383	1.751123465471622	1.5947621129051113	0.9087350379220941
1121	3.5083469152902382	3.4543820183963154	141.7095166424698	104.60434807756906	1.1323088374039227
1122	3.5754841978036658	3.445890314477977	63.85754710353157	57.38044609775029	1.3477020324624638
1123	3.5152008031552913	3.4842242753802672	43.26140311005395	68.78559527101362	1.0739313682238536
1124	3.9283699590922114	3.8503910560675356	855.2787797503609	132.33165746466426	1.1966823979592813
1125	3.506711364680228	3.5370368938647285	38.90423209135407	47.82792114578657	0.932555034068902
1126	3.7648732383994794	3.744996057390267	44.92780886136936	47.17781951481314	1.0468324607335948
1127	3.609669807565436	3.6287421803812636	177.11887005852353	69.12632861326558	0.9570345733935286
1128	3.855705757345856	3.7230541139104716	124.86900443172273	97.62433843979393	1.357224352196866
1129	3.7014852466035255	3.713663011654738	17.969969839517294	53.77732698822166	0.9723491411803513
1130	3.6977473666323006	3.7558129152506643	49.01646734963326	76.49600148655558	0.8748517227793624
1131	3.716982369073027	3.717670927776806	130.4187762883491	67.13426015332922	0.998415791178704
1132	4.017918036166199	2.141714987795676	819.7408657976866	3.589131541987891	75.19743870546186
1133	3.7320326353367737	3.7668492477245112	53.67356820141169	76.7062007500923	0.9229610795782182
1134	3.6327773499553397	3.637448062262579	30.736486712439753	42.253824936305925	0.9893029126228436
1135	3.558400479783971	3.600930501719513	83.36794543146	69.42653190925222	0.9067132830860428
1136	3.6382788884381703	3.6720488411486154	64.59205932361881	72.14748299208476	0.9251881195115318
1137	3.598823517006475	3.4701452773514365	47.8138145182672	133.62931671093995	1.3448636015474251
1138	3.5740482540453025	3.511570206781786	155.67038201087885	90.7226330877964	1.1547236141944117
1139	3.9703510089033007	3.6885822165127347	912.445089679407	61.70330033244666	1.9132370938742513
1140	1.8814099842757812	1.844122416059325	2.368045727372203	3.9514069083605965	1.0896513674784039
1141	4.037258282909884	4.091386441119725	373.93886540427775	104.8102070391464	0.8828193462393156
1142	3.8009139151597395	3.4908103309445764	217.86713671092502	152.83051688682417	2.0422249806669903
1143	1.7927569114452957	3.677383938260224	5.491074821008238	146.27033327053508	0.013042864220419201
1144	3.911897936720887	3.780218440176296	326.00262149839773	111.34026088151988	1.3541896698322773
1145	2.947835223018048	2.9200815934423066	133.0952024853945	39.80422296906721	1.0659912247176466
1146	4.028949196291027	3.875037368945799	56082901.12534768	76.16688201492617	1.4253181889419673
1147	3.7114051545153455	3.635684593463776	402.54733157534884	83.40491648601748	1.1904757713878262
1148	4.119675509274497	4.1112913687218935	710.8172388588794	219.78520310495827	1.0194927473248387
1149	4.01942361564646	1.8954831260374507	213.8485395810139	2.695070122179751	133.0272121307257
1150	3.8749173913902073	2.1091603393223677	301.583231535285	4.676087081576303	58.31188115213681
1151	3.396114003096622	3.224513425105719	27.179768612492936	45.576733780023616	1.484569650824974
1152	3.604435238591082	3.4696210894007757	109.78031033752056	243.87934170845259	1.3639993054909387
1153	4.157556359824644	4.028061396625466	288.4272391684151	202.73448680881745	1.3473950986201964
1154	3.989064625696707	1.6320125449520146	361.39462756232797	1.9701816865019983	227.53702776035885
1155	1.7726703889482731	1.7479061068726134	1.9027669891458785	1.0297302592367936	1.0586789600064301
1156	3.9949512240008893	3.7648143133827343	179.5667503538551	48.96794073288284	1.6987791053643124
1157	4.037859482317873	3.77566286841627	264.83095046669894	1.400597862285796e-05	1.8289280214773147
1158	4.107761111541338	4.15505630322437	831.644683569238	172.05148912735032	0.8968190158452605
1159	4.079226675682916	3.927429064873995	299.19846708944766	95.97017934830596	1.4183963689330894
1160	1.8487397588369667	1.8268342397037078	2.1966718034123147	2.167844539568953	1.051733044161889
1161	4.087293248974205	4.03614520054225	228.94302886435415	145.9254036880663	1.124988410533316
1162	3.581225833362202	3.383312722809951	217.13871933289963	64.05998082836022	1.5772956680373096
1163	4.07543216818838	1.8862625732174292	852.267017865577	3.7542328413520747	154.58579898226625
1164	1.8062157301778772	1.7520013713107276	3.1974682669480936	2.335512178684292	1.1329594308377482
1165	4.681836994380482	2.088200555909391	1138.0502602664785	7.395247148018531e-05	392.3163775542923
1166	1.5875144128630503	4.187513558463491	5.291275543403151	587.895149557551	0.002511891373218171
1167	2.7284152221305282	2.732938916581863	59.41663396389076	64.55555227473944	0.9896378692479647
1168	2.2339400289012032	2.1546397255564815	16.181256605421595	17.03680339716067	1.2003290125646278
1169	2.5303500456559043	2.6797541462068932	113.08549467999562	88.38063551983765	0.7089178300235224
1170	2.483739305390136	3.2315975436385647	51.38123213315314	58.544757978523855	0.1787070812623843
1171	2.7905998340832685	2.3906069516275035	32.579933837558755	27.646337229285294	2.511845265165009
1172	3.525127564854103	3.3282687633672365	41.320572261082134	626.4969091452049	1.573471211831506
1173	3.3909152629211508	3.200624408874057	55.032357844228244	716.8586572674885	1.5498542338972663
1174	2.197159214159953	3.61491353761902	17.073836795751205	111.8432016733887	0.03821603944542029
1175	1.5643948104562109	1.6548425682312329	2.017088724048855	1.6104631467173243	0.8119929194501123
1176	2.6217762707025183	2.280663998984168	13.127017977999127	11.239389323153501	2.1933718820030657
1177	2.452229766215102	2.4816731580647753	34.805132030090846	21.397040635984055	0.934451161433846
1178	1.9633946759844032	2.06199296823586	2.9535180458723094	2.971625859026603	0.796896111651933
1179	3.922870957522826	3.656015268457404	301.3501210478105	68.89024170048988	1.8486542309075515
1180	1.8527804450022678	1.899241125331605	2.6865517864559503	2.3026529400433553	0.8985439402598066
1181	2.1327181174092966	2.0966729874143244	4.7357577271147235	3.133404756550144	1.0865385261119742
1182	3.4010549539293216	3.34746264502886	289.6232124888069	287.1800013620292	1.1313378286154039
1183	1.7839336692839334	1.7907515281807993	1.4499070039153608	1.5814925522352554	0.9844238820336968
1184	2.0037076309709754	1.8811092913762997	3.010834675343647	3.2223996712561545	1.3261673748520288
1185	3.9696842323711103	3.495486680752623	613.5394956022133	59.02013116931606	2.979871603427732
1186	1.8427873785122415	1.8727475733723267	2.1690488480184884	1.301940780512512	0.9333398418803543
1187	3.2944323820850796	3.189908661855487	49.63941565188335	147.60136644833187	1.272107227946331
1188	2.3589312721264863	3.402279160724346	26.989416179980047	508.8193038739712	0.09050073605614642
1189	3.478528865835301	3.476899897478273	56.59974612802652	43.285564345583374	1.0037578814528738
1190	2.4433197500285173	3.3828043848329257	29.47964351986032	119.99548429464456	0.11495169122297882
1191	1.7442322387938467	3.226131893540361	6.94315133372815	71.03899114427355	0.03296858784489923
1192	2.1838305423522693	2.0030733069087105	3.788547852243418	3.0070380474832077	1.5162025944373678
1193	2.5721092633705567	3.3626793750058903	57.75032115774103	800.0486252889058	0.16196824944833718
1194	4.219230096561416	2.520189343543493	687.3176502838953	377281.461432903	50.008145906500964
1195	2.1355615071131475	1.9655939098737023	5.097129512791871	2.1838779024837858	1.4789980358403492
1196	3.7666117469541405	1.852604393146498	298.0651832622346	4.05869187804492	82.03654352696832
1197	3.995677110753795	1.8671477418280873	204.27860596746908	2.1375257499562306	134.44026780897536
1198	2.4516622828625225	2.266955107533011	8.320285776769614	8.059147392318966	1.5300554682154328
1199	3.951252664355133	1.7441855914899171	267.57114676768515	1.886280860447831	161.08944040775017
1200	4.576034106254783	1.8576678726291314	368.688934409677	0.00022971889452803545	522.8369031899156
