# Supplementary material for: Marginal specificity in protein interactions constrains evolution of a paralogous family
Source: Proc Natl Acad Sci U S A. 2023 Apr 25;120(18):e2221163120. doi: 10.1073/pnas.2221163120 (PMC10160972; doi:10.1073/pnas.2221163120)
Supplement: Supplementary file 10 — Dataset S09 (CSV) [file pnas.2221163120.sd09.csv]

index	mean_on	mean_off	std_on	std_off	fold_induction
0	3.2089602251608067	3.1100248875142062	31.06811421021506	24.219774665418687	1.2558429665977653
1	3.0594618370586115	2.987571401231978	66.00731894636735	41.84110364887061	1.1800229009373235
2	3.5272541399560136	3.5687934554139815	45.37032772571192	44.136939657951395	0.9087840256798185
3	1.64493848587045	3.585393396036036	1.2200663049649216	139875493.74465218	0.011469515954036436
4	3.044837255156243	3.000137811091306	147.7017289066062	101.1051202561628	1.108407470156091
5	3.3756235246986677	3.4806722376348724	24.0558045536291	51.519844951165524	0.7851475630599686
6	3.411690405474477	3.452653518017771	23.518765460092133	34.17285036110297	0.9099905607703939
7	3.001313894362771	3.0077296308526726	85.88496377382226	26.000529999212247	0.9853358029561183
8	3.3449818777872595	3.52569388470738	23.474136457317773	56.57791551907399	0.6596111572530226
9	3.077025762302146	3.1835204794169334	189.28040951096767	53.85501356710598	0.7825377240266705
10	3.199421406785152	3.0023871013835377	41.84989665249525	18.51007912041553	1.5741072000247216
11	3.365253383274099	3.5041512252204927	23.036963849554116	70.08739050087682	0.7262767776951523
12	3.327231654069154	3.4450667636012837	22.83080858726065	48.55123227588323	0.7623684068002491
13	3.4686317588347553	3.522304696892662	36.81369081093708	34.01706707082037	0.8837451877310176
14	3.3669524553118038	3.467791672577188	22.22250214062255	46.892565290727084	0.7927947814126802
15	3.3322774175017473	3.4199575558012048	24.161523951929393	40.21369167161624	0.8171840129775122
16	3.3181264335781173	3.458826945585398	23.00380595633686	51.18878869152105	0.7232683950860644
17	3.0920818121684466	3.0669823844696382	43.95922014399464	30.03347586644644	1.0594962592678216
18	3.5335542503020063	3.577541046890155	46.748165372826	47.40085936709034	0.9036769468725181
19	3.1852249540108315	3.210064967410681	42.58848147261008	48.26965540308856	0.9444087161028527
20	1.2920349571513399	1.3022098232137655	0.8738848164893285	0.7835248170297431	0.9768438214686291
21	3.106732667486021	2.9737741449030177	43.50260239057946	38.03005605751288	1.3581837266728625
22	3.0787712196968973	2.8155428872492885	237.8706475596783	9.92039737739759	1.833278023925912
23	3.1677919355167194	3.147449653387748	56.65398910478077	25.22608499614259	1.0479541506768295
24	3.4711216745061684	3.6925408648653253	35.08331517904807	89.28149816553884	0.6005937516358091
25	3.0986744219539015	1.6566373802429972	23.290526598524767	0.7980591043568526	27.671776526088912
26	3.233511491771917	3.0234528439093094	42.90821443445198	933364.5489866204	1.62202912413065
27	3.02592549040611	3.204308950690041	12.886288746841958	34.0317036968121	0.6631572771531252
28	3.116201942399703	1.5967471766506385	28.657583845678282	0.8437746082417008	33.071566433986746
29	3.1277994780252167	3.3812244071252517	24.704028132472757	66.21234205273176	0.5579240349567396
30	3.408776970366903	3.546559346461227	38.16923893859646	1140773.4648520425	0.7281445846094562
31	1.7658586710265132	3.1888761832007737	116945.79110141363	102586.62278721381	0.037755696628644454
32	3.1836410605878247	3.351354962839755	26.15990497234124	54.913492150642924	0.6796512152069433
33	3.148675872399825	3.038516714748638	22.773643218595335	17.391229281642918	1.2887217482231055
34	1.5153714843522437	1.5344055377088541	1.4650557904960484	1.1682986386044665	0.957119019931032
35	3.095144024162674	2.9986328463530527	40.91892881448444	25.49694332261597	1.2488525869670601
36	3.170752477077249	2.033178729618493	198.723160510192	6.174427906992976	13.726940381165583
37	3.299044549853883	3.3950808137955493	18.78904022779573	26.326474932457607	0.8016111254135562
38	3.8120478078520534	3.786450074970983	71.61117809612828	98.13546552368172	1.060712612452552
39	3.301764494844571	3.110547713166822	26.85140336124301	31.58502842132565	1.5531620901839833
40	1.2855316960845953	1.3209837462417529	1.1883889694814294	1.5312278363358156	0.9216116369623579
41	3.026361267389345	1.7307608869259499	61.71669054180156	1.2903092461681418	19.751513523900435
42	3.157359750612911	1.6003666263295078	35.53020174036509	1.1043205596495211	36.0572934413686
43	3.070636711390006	3.1540204597454795	178.88696706468605	35.81291856266493	0.8253083738847392
44	3.1226537678594886	1.6503235005674368	20.695091296005945	0.9394030703267658	29.67086908049251
45	3.185470797644004	1.6051991293129675	28.804199645491707	80957.58592476186	38.04272941856514
46	3.1304317700327555	1.6622925253179586	50.4975825696191	6.088783509002461	29.38591680441623
47	1.5834293388027547	1.5972086762332556	1.391104043702729	1.3268483821635764	0.9687699577689841
48	3.1819251931317307	1.5718665210677536	62.94173895437985	3.180073681738617	40.74353175463376
49	1.5490892876676656	1.564264438052633	1.3469199212569105	1.3174201115973385	0.9656613505129896
50	1.568071099019488	1.6298229110819666	1.1651806522975803	2.148835403437434	0.8674574633891928
51	3.111712429883081	1.7689707125612977	63.41018857366069	6.667860986497375	22.016167328740053
52	1.7217907864454616	3.167516573995559	5.712591792180079	114.95304263221598	0.03583226096924778
53	3.0600974781179167	1.7070504716260033	60.48064631785359	6.670600114612156	22.54483216201516
54	1.6221061896587465	1.6335739428064449	1.3773527920826716	1.4023494021108054	0.9739400987884396
55	3.1114097784107857	1.759521668593493	41.68714973019501	6.704922832500625	22.484752415397338
56	1.9319870630553988	1.7006069653399114	3.785238738669554	6.1975645895041005	1.7036489021110033
57	3.1475351106334033	1.6179284333887018	27.480495554440402	1.240415771035283	33.85374177624484
58	1.6523498093947133	1.6280612671728718	1.8758602791537713	2.3052536966982475	1.0575198846896767
59	1.6212666008106713	1.645085434236537	1.411617348969981	2.1378889106810677	0.9466319679138296
60	1.2412651186132684	1.242178973925458	1.8859170656310413	0.9858025144858018	0.9978979827201149
61	1.5592566348540424	1.5963074131217978	1.7203248827207696	1.9721274648903007	0.918225230135575
62	2.883558800654404	3.0542696313064983	71.50071978517119	86.51024937610576	0.6749773029918923
63	3.241358602521872	3.078706045283192	54.3389278123381	22.542617864728435	1.4542951549110819
64	3.399643101964363	3.467061929875607	37.45551742425649	54.802226923401065	0.8562117275679288
65	1.5236437333767445	1.6941243899314316	3.101148057576611	3.781564845775198	0.6753351327039654
66	2.8733617885747176	1.5455541824038015	33.77723298871628	4.075063014397606	21.27196482449122
67	3.4688462010232612	3.4620866932784153	43.99011656454404	48.1556932850083	1.0156860969964485
68	3.0156060615714835	3.1166394643125166	54.84940765224344	65.73049877171198	0.7924403794441713
69	3.3559873655013193	3.33096289270758	30.038847085336208	35.38486543520017	1.0593134165374476
70	1.553553844005915	1.5791749594828584	1.6101109081323266	2.7129368471619264	0.9427116725996375
71	3.179398277340985	3.22707153779001	35.821540702356394	26.092557296497287	0.896038642771192
72	2.7696743957996874	3.0735460649470077	37.05638750110869	124.10795346029627	0.4967390825426965
73	3.0014587227291143	2.9894903483176676	54.545792267123204	43.2469304547894	1.0279414400794662
74	2.9884692019560664	2.9712737909496054	46.043416434036125	68.7049892634009	1.0403881836814701
75	3.0349754350978695	3.0246427457791945	45.409586539116084	31.816286583987033	1.0240771815616279
76	3.251265637924345	3.423243500078292	26.54186847446184	53.2848773585045	0.6730109616553395
77	3.529825264649771	3.5401321355354494	38.00404112029646	46.36515239703221	0.9765469526242889
78	2.9532380271775227	1.118547082863284	78.49062793703207	0.8350123391596326	68.34251304071995
79	2.9725786100594846	3.0635635913931742	60.097511201473836	66.15110432101241	0.8109891027971309
80	1.3246652997858623	1.3573173987858327	1.9726443257961037	0.999306526267261	0.9275725779413568
81	3.2405963928471495	3.240919133960782	34.23879498978801	126.97741137212778	0.9992571371821615
82	3.4627168955152694	3.529630304823861	53.314434342602134	49.22337895713945	0.8572087405592327
83	3.456378229957891	3.5633063738898665	45.27644938247579	68.57810691361315	0.7817571392901281
84	3.4131588774138684	3.5353112019766537	36.03288454568692	62.82637892790446	0.7548274328552811
85	3.783584027873912	3.7859252381519957	86.57676053249637	84.16798681072758	0.9946236685944319
86	3.343083696877378	3.4070612582883495	24.531497861068495	46.0162022833686	0.8630231362248656
87	3.4728424545817242	3.522672491844905	47.374968048619905	50.22708649886873	0.8915998007139464
88	3.1830361617067684	3.2017149248755765	18.580777434138373	21.112510985180617	0.9579023458666636
89	3.4664659652712895	3.575802418858689	51.70476474075804	78.74262334271107	0.7774340294185056
90	1.6872391842187977	3.6757199539538674	1.6930762954169887	252493240.21193084	0.010268789001622428
91	3.576703003970607	3.632536023215825	59.684777632938065	68.82807083471165	0.8793605548916131
92	3.716766236506094	3.7678605476858724	99.0796450622022	90.67463005393277	0.8890080403380498
93	3.5001740792704683	3.6144163687277255	46.96240424757081	58.77538891376451	0.7687014681670985
94	3.6477477055478027	3.7430185068397064	67.54006082062435	92.5891816111328	0.8030252452578115
95	3.4681722845377583	3.5156948522787292	38.69032211422238	37.98606121701736	0.8963496066997498
96	3.5540416803855934	3.5781753380395007	42.95222708820379	54.13993667502541	0.9459459940014222
97	3.179418839849364	3.2115592622178033	29.237217521476957	47.26257171553443	0.9286660684963101
98	3.8416315892880246	3.850232420811599	106.49376706427219	91.62490415484015	0.9803906674939196
99	3.5687524241073287	3.620629187280486	44.93834531073866	94.80820137637241	0.8874077900591493
100	1.2492831660877977	1.1882013720563853	1.3481333255178918	0.9597259108460897	1.1510171484742593
101	3.061650043423643	3.2361752781444064	226.94148176561546	50.45449729052903	0.6690749422553934
102	3.0948868731000907	3.1467075715816253	303.2043155209746	24.57120463889154	0.8875223562294687
103	3.02742657421253	2.1722944501438692	139.1119687380451	6.296806435463497	7.1636131345470435
104	3.076204127932256	3.1014271601666934	110.60892058049966	10.724776548776378	0.9435761776330135
105	3.0153540233999565	2.285915402608387	382.5664168113699	23.9730089851524	5.363380649687278
106	3.0444176632892583	1.7252493664054322	37.48239493368137	3.7111303619834897	20.85298817152662
107	3.0744131626794027	2.9415695893310576	52.489991688827004	181.59587614952366	1.3578242896387904
108	3.216251555276625	1.6362693608300782	28.772441162839005	29903.40421971344	38.01738093303225
109	3.2194630590321083	2.9999363972176507	32.85155839774923	3378514.873866323	1.657779106602116
110	2.1335301056790534	2.2310903865224394	27.535148596045726	28.59673401248894	0.7988030586926804
111	3.1965703735175772	3.0105166525558946	334.75094908223275	25.435805678888077	1.5348068221885522
112	3.0616569947177483	2.040521593192058	214.50142634451487	4.380905203475961	10.498696992195395
113	3.037852218285599	2.9974075827376496	58.8046840309223	57.84728757002415	1.0976013576385255
114	3.165619354844793	3.40837816762515	695.412044401671	1463.1093548326453	0.5717960978173598
115	3.2175513996182707	1.7730178931688476	86.49316565385189	12.593129950543199	27.831300880942507
116	3.1421661099393425	1.8977249683514243	153.21349596519622	13.379623373943634	17.55662939217611
117	3.221224863657383	1.6050509448607497	31.710445305862223	27275.44049208058	41.321294528585504
118	2.945801167801288	2.214612774272404	122.595137112767	31.259708976162	5.385033303643666
119	3.22624776445484	1.6415924096962804	29.48941515531653	41588.93491913138	38.42867006921974
120	1.2464926161584917	1.3113819039642691	1.1120523804523332	1.007172032757019	0.8612132683482422
121	1.6107129176254618	1.613919896654038	1.2699379621269709	1.2326075821762912	0.9926428551635963
122	1.5927555937560296	1.659761167452633	1.018677344327035	1.1244843523918415	0.8570268461537682
123	1.328456000734302	1.3612088943732483	0.9330890297270104	0.9066407616255837	0.9273573242405067
124	2.9537400091805073	1.8824896373221947	88.09844251863733	14.835185392735914	11.78285062048062
125	3.163450536961731	2.9161984353467485	45.04027704778844	14.876091332602565	1.7670632774958321
126	1.2674744251891679	1.3257639171990137	1.0080919898349978	0.9352459114253023	0.8744007229015291
127	1.537031442493674	1.5086983417128164	1.6919049469109102	2.2728560883528215	1.0674145066821674
128	3.056417068480351	3.1466989527162093	49.77984649293357	28.73025944121607	0.8123031095848445
129	1.3977777570484706	1.4147064446493105	1.2506078349561147	0.3209498316960185	0.961770190841444
130	3.110220976471398	3.055300016969841	24.1382364217004	27.622590123089257	1.1348042653679025
131	3.0914376864757798	1.679440715547598	51.25446365233759	1.3449123325202812	25.82242180218578
132	1.1432187318875613	1.1643683769622173	1.4226275849581944	0.8387820133184405	0.9524679151114263
133	1.5743031436256154	1.5668416038440285	1.3537862461559373	1.2375713094212626	1.0173292696215206
134	1.499726845086717	1.4916629771857637	1.3010040319402312	0.9022335578577015	1.0187411944191223
135	1.428203076567382	1.4529793462426548	1.1213684049793085	0.5811077588259348	0.9445473421958828
136	3.0533923941666306	1.652571680842404	48.16505700246954	1.7753622178725923	25.166377877571584
137	3.0125928118628904	1.8346253963303116	54.47280694997035	6.154042572503379	15.06494031945445
138	3.094649161016374	3.014701465406692	42.983750142953376	32.043299083765866	1.2021196482470666
139	3.106724442346621	1.6319054319290764	47.19176986646508	2.1565827308866377	29.841387380868106
140	1.2835951849240788	1.326558735655879	1.182081139838322	1.5862847399126083	0.9058086199987505
141	1.6233285211630684	1.7587366393575912	2.1596636874970914	3.9988765796258785	0.7321362017058941
142	3.0702711490043977	1.684675056655576	50.86304651944164	2.4515238357478033	24.299430337080082
143	1.4845823715393234	1.4346634689797835	4.080285775817478	4.76097205179797	1.1218089551409176
144	3.003573549497612	3.094186882780462	42.594267792025796	39.727578800880984	0.8116834047776049
145	3.2672662729373863	3.095958999843308	34.09940531097714	91.03121195485262	1.4835673711205684
146	1.90882294381676	1.8492967745389453	9.716969957432147	12.11928603318812	1.146901628179157
147	1.714668628261552	1.7855172981778245	8.865737596706103	14.865817454365553	0.8494764238669412
148	3.105464893698547	3.004828428222164	86.25471220336446	20.815120445069233	1.2607717396058313
149	1.4395810585414632	1.5191931759634838	2.3814539508045254	3.603689172901772	0.8325069783188906
150	3.2453553593958877	3.258614066123214	215.00151236815725	77.96098147684494	0.969932012194089
151	1.4587724933724477	1.545624685600785	1.1129443889073871	2.3251010163726726	0.8187433918248846
152	1.1400535124620612	1.2081698161602643	1.4979464724101492	0.9129627281701125	0.8548377573941512
153	2.882580819728101	3.108409709716959	72.55279901011563	76.79224676040353	0.5945263531018378
154	3.0598211866552147	1.4426937017493822	45.35839841880869	6.167242018946268	41.41212201282152
155	1.4500136413576794	1.5281320157498912	3.056014847539593	4.622365823060057	0.8353752913675466
156	3.150892815063741	1.6289385849272229	99.76446276458746	3.1665155873340143	33.26244964818926
157	3.0645270311315898	3.0532259393688337	97.40884248560555	47.210164224959485	1.0263632464115031
158	3.4089598507585106	3.561152029820381	29.171571455879292	57.806089903605255	0.7043813051776054
159	3.0953354392762558	3.418924486027663	35.53116082041149	10283337.077713361	0.4746909514112935
160	1.312058001540977	1.3173374989729898	1.4178626469795734	0.9915060382013963	0.9879170995572025
161	3.4859243628314447	3.496929347678215	33.453540878301006	43.71765617229627	0.9749784468175333
162	3.0162248341309676	1.723599100236484	19.131214883698803	2.546961343274514	19.6166902193875
163	1.230074575156995	1.255272470746978	1.3745794887913425	1.0524460310937676	0.9436307927071033
164	3.1571158439767544	3.279646015091467	43.61367219782141	56.50294712074579	0.7541710005924563
165	3.976375674129295	3.7329680623226675	253.72539857176665	2.0766483577126653e-05	1.751489797212615
166	3.1303115347346573	1.614071905868168	75.33125118430685	7.403864516963487	32.82763748460817
167	1.3947509423906066	1.4291089845543148	3.3543426837926678	2.86980885687107	0.9239361460724157
168	3.080332292497129	1.5040462327792146	29.174585369973283	0.9993864924584754	37.695200678805165
169	1.240980816115731	1.2642931125275036	1.123601998741816	0.7999835654449126	0.9477367111070631
170	2.826273194768053	3.118086305990764	223.07848977461424	91.78449151583578	0.5107247314949775
171	1.4023824136229508	1.4093750306863868	1.6056914240708609	2.394115772246399	0.9840278339343576
172	0.8000000000714345	1.1298466425511384	0.9461366382393591	11820.835871573514	0.4679003364960505
173	3.0907703978444276	3.278521178891619	79.78041574217936	112.17804559126495	0.6490067578390597
174	1.1493555047135713	1.2011682722854213	1.2705517292945898	0.9063092305621439	0.8875385639507599
175	3.241191025116503	3.1332868313287676	34.133787950754375	27.345621390815673	1.2820477292211794
176	1.2830247042534388	1.271429759742704	0.9070285006771787	0.7158636528259776	1.0270579402892666
177	1.4609240356555635	1.5169455859233119	1.385293044868151	0.7716392143567434	0.8789788996508394
178	3.8642261999086713	3.8506025102760617	107.24190127409175	108.89648395606028	1.0318669193848438
179	3.344138973239102	3.4538009657402995	28.043900890676813	55.22314765551459	0.7768514979568978
180	1.3151416635448838	1.3093233868116843	1.208197268108562	0.7379246329400733	1.013487220213335
181	2.976407598920132	1.83511708055903	141.60976221045547	10.709910982902683	13.844922159901689
182	3.051447991671323	1.4158367433254453	31.558634838135582	1.8398214823255432	43.21268465288882
183	3.1791089432337523	1.4608744505502016	79.88629569706097	1.456398617043294	52.26783274237651
184	1.5622154314796657	1.5290033400392333	0.9498375977800345	0.9709766237274206	1.0794737638109684
185	1.5502768696679832	1.5444834893227852	1.4059720794254604	1.1659333440979465	1.0134291226576349
186	3.170646110095415	1.5741959532657632	46.91603176868153	5.460812496875794	39.486637866810426
187	3.1878298295858274	1.602805157899719	72.04574729574868	1.8192863600734601	38.46136308084447
188	3.0697276992575007	1.496580313070109	36.762818609900805	1.29462573402933	37.42375714431957
189	2.980262739169089	2.9457559906514974	53.80824312543878	56.557027629299704	1.0826965390570888
190	1.5881445929134037	1.5547591151388522	1.277965412851606	1.2668716602369157	1.079904815489574
191	3.1496852214023847	3.139663330222315	75.26688411739103	39.162844174164306	1.0233445739993328
192	1.1840645402688608	1.1801735322084688	0.9300222758204282	0.7588588023374585	1.0089996325072392
193	3.1081599428216027	1.490676069374355	45.85354206904157	1.4281032338651884	41.446119366417655
194	1.5189602792218657	1.4740217007188439	1.5321241356707995	1.5627634924378544	1.1090179577312171
195	1.4746021979110664	1.420762131265073	2.466539101260427	1.0577444491198906	1.131983422076343
196	3.1121583544734572	1.4784376254831926	27.410878521285948	3.5329612734227176	43.02498513876939
197	3.090260983669167	3.1848162529098043	74.64107641744685	71.73204445041817	0.8043493788234898
198	3.074479005142379	1.4871311621179117	54.85493637155319	0.8931264544042898	38.667655707152875
199	3.118332970608421	1.446366813330065	118.79705120289881	2.466488996875774	46.98574931827509
200	1.2777156430652277	1.339338117095219	1.3356176722177928	0.9927351184243418	0.8677158409519998
201	1.5675626100198754	1.580932239161669	1.4658873714140155	1.5396482948222867	0.9696843151429365
202	1.4184181500339557	1.438618361464349	1.1846062149218664	0.9362822114967991	0.9545524322218105
203	1.6630167695945626	1.6690441155448672	2.404203688960071	2.6338642331008835	0.9862173851399149
204	3.4648049245965304	3.5423740880213823	39.92875194022468	59.955433669527935	0.8364323793849971
205	3.0505809404047293	3.159671247046297	23.70984805328527	45.145932155111126	0.7778747839294825
206	3.6837219067418205	3.715405823354408	75.67781334651932	84.31158112874101	0.9296427428794567
207	2.0687262283158954	3.145810573297988	31.71210247392989	388.93948328267743	0.08373666401040035
208	1.285490556433185	1.3162141230840063	1.1739502865576614	0.755415874358082	0.9317007248181304
209	3.0695935863225623	3.2810449190814293	42.72424996686706	46.36493803953913	0.6145378932487935
210	3.547866915396555	3.691814568337068	49.76281545695071	110.22811165804674	0.7178808147861903
211	1.4444157159055935	1.4480679394560474	1.2446200826042388	0.7478735488553029	0.9916257058948669
212	1.2492199753589717	1.2244544922225733	1.0944451583121944	0.7742326239734552	1.0586818878343094
213	3.7443640833639322	3.8078071803226274	74.49599288726884	84.98308569640464	0.8640858693364323
214	1.3409436520555382	1.3752420407687291	1.110862360991905	0.7740176540777749	0.9240630640207843
215	1.5824456367254385	1.6097427627424405	1.3850652511411181	1.2738467119412913	0.939080611281648
216	3.095033972829875	3.042624317038984	36.27760334862385	29.089032763879157	1.1282612063176352
217	1.1956704358635408	1.213044134003337	1.2267513217576185	0.6596511693667406	0.960785194060687
218	1.418878997881409	1.4102493324344856	1.152737366754057	0.43473024283031725	1.0200692723059945
219	2.93878737054332	2.9611080595489696	23.49904094300129	33.55117138387948	0.9499031131277935
220	1.2428416260073445	1.2811108511608145	1.2634322481690288	1.837514549639205	0.9156526883856458
221	3.1445243967562924	3.068306170324322	42.76055526707891	26.502252565828627	1.191840739597579
222	1.5134209158375216	1.457343817716166	1.198728195081268	1.330699169658271	1.1378292610174952
223	1.1035901603191733	1.131219020897483	1.3294709959014657	1.1543260315590997	0.9383635712109948
224	1.0864792049243082	1.0962142052159776	1.4422559005721534	0.979269666633263	0.9778336978036071
225	4.202614778926252	4.055139235229344	439.15846873559514	454.1251015255126	1.4043505985506874
226	1.341086040575224	1.3778255265273605	1.851880012495145	2.7300571241130966	0.9188836288374919
227	1.7712733108543919	1.7095744536206174	4.927502317864518	5.16495272635326	1.152653722671062
228	3.0758104779091173	1.6241244669397705	26.57679753656315	1.2204117984376228	28.29345677538988
229	1.0573768066203957	1.1108853765000657	2.550428385215288	5.457097495010247	0.8840797235917699
230	1.233625319566946	1.2459040204373104	1.1088922159602932	0.6726918090783754	0.9721231805546614
231	3.0504379386125913	3.199118555248462	217.20343002502145	197.29602845242326	0.710099788611194
232	1.022690114598574	1.1344257543982272	2.808850645719617	6.208820120484568	0.773151068108904
233	1.1984440855002976	1.2149336634623815	2.4640767731329087	2.9545198436109845	0.9627431162483718
234	1.177901472741965	1.2835726118180686	2.162579157279453	4.254621204111652	0.7840231040641732
235	1.1110152532755448	1.1234055870347466	1.8429707358165166	1.7241199166664467	0.9718733340165873
236	1.2449655363483205	1.2976240866350948	1.4236852590886286	2.820472093843152	0.8858117764208198
237	1.3312698846705857	1.3549607796299	0.7422207794793436	1.109844188375112	0.9469108765532592
238	3.6275449840930434	3.7642846624166006	52.83084526477774	84.40240024927586	0.7298948875033717
239	3.374591351639734	3.588635609572161	33.46781516021451	972082.9733205015	0.6108797684084564
240	1.2836375792007784	1.311342987471429	1.455832680895139	0.941770207971409	0.9381981920982839
241	3.1615055900044418	3.4611076954881437	28.840395589971855	90.70010334141129	0.501646624756707
242	3.0035664497872925	3.067983019890849	96.42870383804369	136.51579907835875	0.8621511858655019
243	1.0935769381208795	1.160945496935354	1.4127932927106162	1.2044029029582126	0.8563108388462226
244	1.0267418587524735	1.2314136306798107	0.9194657526144109	30546.253072053685	0.6242064156535102
245	3.0598371936998534	3.5055612688239193	63.638109849215596	125.2107624915304	0.3583240225636972
246	4.192381352018419	4.170418788850716	467.0397016021276	434.19299374539037	1.0518711970484902
247	1.2717611085447629	1.6375024068964616	1.5607857593621726	3.59284324304044	0.4307831440834354
248	2.2637642030788565	2.1928736259583195	68.7013264477985	38.566613083203535	1.1773093066044444
249	1.0793634803292225	1.106714365973743	1.8970616179660311	1.3718294793179848	0.9389643733337646
250	1.5878424509446905	1.7459283872216356	2.4519126859084786	4.407312701320486	0.6948868028475759
251	2.3216135004478935	2.245786429001894	16.62421880335225	19.20622338075696	1.190767770478507
252	2.9775110019040953	3.065484759259783	56.34871289023697	54.05028947887205	0.8166317155917595
253	3.340755452973433	3.3652916787347578	26.46973983385494	37.07078864987282	0.9450695581622117
254	1.4652988248391712	1.5377771191233862	1.4480149947834853	1.5189837635078032	0.8462948649393555
255	0.9992508732400589	1.0816844183239605	1.5458380079857055	1.1093478483505945	0.8271160626128445
256	3.1852330368588224	3.476765013948188	25.66604207952992	73.00650359305968	0.5110554486550558
257	2.210960721798443	2.171694632163163	12.632507942565095	12.831512699986684	1.0946268321784127
258	3.362957868031302	3.5864709062326865	32.086727987849876	103.068299335365	0.5977051003749397
259	1.9539618878539997	2.0744465366970566	5.182239996419563	21.93124803239749	0.757731516189924
260	1.285359927239101	1.3049462956015956	0.9648683698816942	1.5171789401253482	0.9559025752889271
261	1.279078797130137	1.3223691656179635	1.051777603053036	0.6501509818195988	0.9051272321522094
262	3.136344189065358	1.3322715022077132	23.422995217373266	347.30118130375405	63.69021088130533
263	1.2609600075148735	1.268667660587428	0.9614922099768316	0.9118919113921921	0.9824090327403563
264	1.3077239775703675	1.3546412207839025	0.9606003764838119	1.19037366030024	0.8975998199287514
265	1.3328035058705667	1.2868126755791476	1.3081427652296187	0.6932909590953129	1.11170825438759
266	1.2844909073496218	1.297906435064715	1.2537014114281984	0.9835166455581029	0.9695818391118625
267	1.351919684518238	1.3093754950291463	1.3112568162729377	180949.4393310075	1.1029204503611674
268	1.3481316739692035	1.3588608688169024	1.2720915581146	0.720988615040018	0.9755977839507575
269	1.2594470200744168	1.3098297538121426	0.747190295650587	0.713642330132839	0.890465845174561
270	1.2885944195367685	1.305358245618138	1.2061284189716261	1.0226668602756877	0.9621353554948002
271	3.217096222844771	1.322483975178716	34.436196025023726	21355.594598973472	78.45348634060925
272	1.2385824838649073	1.2604828648590685	1.2438870379534066	0.9514658680597389	0.9508228695708366
273	1.3123472075232736	1.3171395431561488	0.8687864448479384	0.8840104042256037	0.9890258990551712
274	1.3352095938334154	1.3193625623404204	1.283900869770636	0.8643159108101492	1.0371630387936073
275	1.31080300356609	1.3025412803647063	1.3812635540281155	0.5165789048598635	1.019205416909706
276	1.3330825966164066	1.320316808218963	1.1504958070126021	1.0621736700399427	1.0298305911106693
277	1.2878432569688683	1.3417439873671593	0.9578819095080526	0.7662224127839591	0.8832817749835575
278	1.2668572959760185	1.3139636129474634	1.143121063593159	1.1944762391873784	0.8972091273443736
279	1.3511775352085484	1.3461819510221809	1.6900283268678435	0.7202661292892819	1.011569168788125
280	1.3197746830734207	1.2694881947815488	1.6896946375431943	0.8195320944707924	1.1227588532938486
281	1.510687680576319	1.4970699484397745	1.2888322618480026	0.786085841771045	1.0318527647013174
282	1.555757306756813	1.5930969644463944	1.5455105758407768	1.6597136665221175	0.9176146578534574
283	3.1133100483562233	1.5287359570417254	50.53831837195888	1.3638343100727908	38.42148012308492
284	3.043097547823183	1.4725294653415826	40.04954218078044	1.3757521792453653	37.202153681021144
285	3.168268543657197	1.580683474970087	33.98952749361639	0.6869120964244108	38.68878299835729
286	1.5295243753661096	1.5338231756504777	1.595665642451022	1.5084170209495686	0.9901504740113586
287	1.4222979666107463	1.4148692119484303	1.672497890708896	0.7687457690017404	1.0172524737976358
288	1.3628588282646397	1.3588185459105842	1.1708088796911365	0.7552654759036349	1.0093465022042027
289	1.493513657624542	1.4984724377977507	1.32418637038731	0.9093656008384887	0.9886469248178887
290	1.4540637643655532	1.4876092073877714	1.1072710026514294	1.2329851353661825	0.925666521617124
291	3.2139848472954315	3.1595274439260788	34.34790801984542	42.83720373591099	1.133593647104732
292	1.3461723388184699	1.3754882662418733	0.9688969409457769	0.7746821152134694	0.9347254609402703
293	1.4871630870887482	1.5210691395785754	2.4347465269252884	1.1625571222965398	0.9248982282600875
294	3.2058404891202574	1.3808243227858281	40.15286866051898	32732.34060260049	66.83687967067029
295	3.111534730076567	1.636768484856187	32.989840486309724	1.0648680025145405	29.837761981271697
296	3.0061921143242705	1.5419224148531356	18.503124711711262	0.8908691309654863	29.125252521812627
297	1.486833227561306	1.4846227168675268	1.3826379952759151	0.8544377116772374	1.0051028644615314
298	3.1940394704670783	1.4914687554444042	41.090863247639206	1.3059123328420963	50.41627039002671
299	3.07445638198372	3.1563809163131538	33.880814190421894	80.99713393164583	0.8280860445168383
300	1.2965188217115953	1.2863418009506797	1.45715639772827	0.5846265810908042	1.0237101770122061
301	1.216989216817178	1.2164253446893785	2.6240139253693053	3.252114289932674	1.0012992067946918
302	1.0209217793379421	1.0137494840850032	2.92220274515654	4.703275764838987	1.01665194359038
303	3.218928272421223	1.3044244819117004	41.95340170782433	55210.822796303226	82.13037211181035
304	1.2888044516809982	1.3025076572291274	1.0293246154550224	1.1208321281092186	0.9689397981618261
305	3.1057051635175235	3.0781951543704222	30.967036233785542	25.8017761463241	1.065393417413923
306	1.303409517687764	1.2782519625485007	1.872881241215096	0.7242808090574365	1.0596380753163765
307	1.3016891641847324	1.3632965728921038	0.7843136890915658	0.7196784540812298	0.867745941831402
308	3.201778587809187	3.076194415866152	50.24230629557065	15.058486815727882	1.3353163662371312
309	1.3774398980319054	1.2970678762334629	1.5329293028481497	0.7250594407850572	1.2032947498028634
310	1.5806154507720251	1.6155951336625947	1.282396252669828	1.2872317171330967	0.922614587783945
311	3.06962115760568	1.3139824378756797	34.44996307210793	1.4182778855778282	56.96901620730257
312	1.3009320043808226	1.3088487903645694	1.041169514365836	0.8467584102116933	0.9819360711677987
313	1.1282855633280848	1.1885418650841533	1.0373973532373504	0.6473585914334924	0.8704497366845068
314	1.3260174570684264	1.2893758349960525	1.630138146517531	0.763897617443126	1.0880318835817036
315	1.0090997862181383	1.0898168110158062	1.5065856889843872	0.9522432456522745	0.8303916532934315
316	1.222566170269582	1.2742320993286418	0.9560098838172362	0.805715252400335	0.8878386987271304
317	3.0493045751477053	1.7435822782117956	48.737604019015116	9.141850828155661	20.21726003034833
318	1.2074484048051728	1.2350378985444133	1.1490761723686516	0.4468900238692531	0.9384486334982838
319	1.0314240611551044	1.1033685942574731	1.3679365188260786	0.8728020900538295	0.8473356266075973
320	1.2975289995164758	1.3440998178892312	2.205403241060838	1.5358080322179406	0.8983160964166063
321	3.233619614310483	3.3568014302884164	31.000971705375324	53.40892818407451	0.7530402398767486
322	2.9590226407673317	2.8881348290108426	92.36398645928122	53.75600832633042	1.1773018101277442
323	1.046060724228768	1.1955918106776855	1.7013886403029521	3.6723600641453955	0.7087105757038742
324	1.0176613254035562	1.1758742745320323	2.3003904466272376	6.261024214864886	0.6946836074279833
325	1.5274327515489197	1.5777725710827266	3.4621646343328742	5.855058434125583	0.8905538396633944
326	3.3576230970481324	3.3274331006018314	32.3534032207452	40.321689947007876	1.0719881792564443
327	3.0486702195327204	1.513399642660819	51.31215294023998	1.4454599059941446	34.29814064210653
328	2.9962856147470025	1.7230979624277958	47.57268439731277	9.165112606044763	18.758048409349747
329	2.2454658963672682	2.5270686003673175	152.38735217325956	61.59112691951339	0.522874299788463
330	2.9668155588829426	3.283244961981179	50.942297593339056	181.48783069549768	0.4825814198871376
331	3.0517760415530755	3.180136189105086	39.07697260979471	62.276519931814605	0.7441146457369723
332	1.5143331211468751	1.5642289685001394	2.939522857186052	7.076131107302744	0.891464703861078
333	1.2727541157928994	1.2726526714103104	1.009065056624032	0.759281922133767	1.00023361160606
334	1.8400520876582622	1.9077004315498356	8.605112841704356	10.696276720305592	0.8557593562751408
335	3.0404725596466067	3.0251206318599952	53.895279707755755	43.83612784046629	1.0359813275455394
336	1.6899704560108548	1.7485670796833972	4.786713699753704	4.869309424128154	0.8737825681230705
337	3.043826882317629	1.648971800177822	65.63007605404852	5.969750647003559	24.823046575040205
338	1.473125387087244	1.6231371943911201	2.1475178657526963	3.895115982473859	0.7079265374958515
339	1.4695382153445717	1.5696995759009265	2.3522228761828656	4.389599976521918	0.7940331597394102
340	1.2858342477377658	1.288093355531821	1.409078957654367	1.0024823274430292	0.9948117179404038
341	3.851094694805747	3.5786408318745124	80.34533794741297	63.703039867862834	1.872638133624144
342	3.6175910049215814	3.4970098235625913	53.4972965762199	56.560836281050435	1.3200220363887347
343	1.3337907974401537	1.4361292219920885	1.4334601249095074	3.0484538604842255	0.7900627306292163
344	1.5355002777352127	1.671023225276022	2.8559028301641405	4.044889648309043	0.7319426473054012
345	1.28988837589757	1.3487915808869677	1.0348619721415915	0.9792054377692265	0.8731659568381744
346	4.030351044474225	3.5976098713706577	154.94127730266916	78.48597198952105	2.708576917609307
347	3.1459718155765626	3.1328551418391513	38.3921414926871	29.09778374238201	1.0306629721047036
348	3.0967288460512945	3.214412113343731	43.28552887986499	62.54754784781859	0.7626350000222694
349	3.230026168086072	1.5470231115026252	58.039327087845436	4.922142986386472	48.19511896066184
350	3.4722598810652765	3.531197412088261	44.52769816062759	69.13822069774129	0.8730969457391254
351	3.0982677947006945	3.278882477311141	43.183622551173194	99.59860297232585	0.6597589910313683
352	3.9516679466693487	4.041863931579288	328.7689152184986	279.0483717386216	0.8124637913191567
353	1.2348263118358638	1.257496621818378	1.1535374508580176	1.65158685568809	0.9491387184001897
354	3.9083893653669337	3.7567646527263814	302.0109080999324	184.29282705509172	1.4178317996495962
355	4.0836317676438085	4.03732215273691	395.33713446441504	348.508512129747	1.1125245797226657
356	3.1104453164274197	3.0119612621836516	34.90280123405464	15.78900817481547	1.2545386747925469
357	3.389287076015702	3.4807869762143535	41.32555753548642	85.40705786000726	0.810028127825682
358	1.7047773449888106	1.8748676980080412	4.5337981855811496	5.361542930995419	0.6759423339914705
359	1.3772676921516074	1.571971190858389	1.3496285816703895	2.326753485813698	0.6386993898748176
360	1.279432051010583	1.2826746226784602	1.106409041561738	1.2409295469929589	0.9925615063718392
361	3.686527024507873	3.759605337434058	82.69010058318574	65.38647145643169	0.8451264363810008
362	4.074010660660091	4.025587806346513	566.4079827564477	220.73378350929676	1.1179512202307855
363	1.1756150136244206	1.283047808102738	1.2492161390085799	2.1593417941038107	0.7808492644270085
364	1.7053089364729694	1.7945755091329032	3.1482060041534536	5.353088137594931	0.8142043668951052
365	3.316035381581995	3.5067572675577585	36.95436584498936	65.57521602790987	0.6445819115177986
366	3.394188466757729	3.5896798598722093	30.54989940798147	65.58930290653022	0.6375417157664481
367	3.2083248825609725	3.4488231152790227	31.77076521343158	58.749854673859275	0.5747801578034714
368	3.644508323072735	3.7223209364476104	63.4144001291745	66.74066041364316	0.8359636367082633
369	3.559474588146684	3.7006271768839336	50.31515527339664	120.31707631136217	0.722515904084652
370	3.2122232071453527	3.419554422008517	27.930545078174315	89.49040277800775	0.6203957087226122
371	3.382944670985433	3.5805621381013952	41.054804695135495	77.28592706905528	0.6344282788612008
372	3.3603463004830245	3.534908865713245	38.23373989504111	69.2985504629111	0.6690174332699821
373	3.270022591148162	3.3745417462381373	26.18127656532092	30.356424921636663	0.7861055182369165
374	4.082108409357037	4.255200277532854	631.0177030701605	283.55712312617175	0.6712868377198877
375	3.4067217920384083	3.5467509473932735	30.961871172391945	61.72364436124713	0.7243873283759288
376	3.6710637327722413	3.770595200733884	97.18786746332853	87.29810400625814	0.7951856461552416
377	4.198506765053874	4.291335225322307	780.800375490734	648.3659736728381	0.8075539388169088
378	1.452505140069854	1.692787924927015	1.8028910117250925	3.333747236206773	0.5750653695255383
379	3.22543565200875	3.5250188547671333	43.13114803343194	116.54308135536341	0.5016684594682133
380	1.2881255266346472	1.2365470112838906	2.068179687271777	0.6163841685497568	1.1261040369007107
381	1.2738092171921855	1.2966187567038632	1.121955944445752	0.8194690798012958	0.9488344848395532
382	1.205818488866641	1.2798856171433428	1.0784295879813415	0.8685052445497636	0.8432044147910903
383	1.258564926394986	1.2916841596643243	1.4821531872911247	1.3632391927894705	0.9265754020451439
384	1.2635793458496238	1.2870714686154958	0.9299371958531711	1.459064267578166	0.9473443672823305
385	1.4904198506193689	1.5120949292563466	1.2076335032523466	0.45867019522718727	0.9513162633837812
386	1.3356863603490328	1.338750657381336	1.2618698380238038	0.6574860662469224	0.9929690290809781
387	1.178327664491174	1.160957614503895	3.351776562953724	5.075247033017347	1.0408066298641516
388	1.412907070007174	1.4589749830701204	1.4439095371830517	0.8357320221442062	0.8993569330475865
389	1.2940996975261987	1.3137638452469713	0.9996633830240711	0.8084773454133909	0.9557313945932955
390	2.975877678899305	1.7367077823060504	25.388220995932247	3.6342341614405496	17.344823969278856
391	1.3229380995735907	1.2692370627350966	1.1313828183710644	0.6151140619676078	1.1316211005278791
392	3.1962211804150793	1.362579352749285	48.798287807404094	28558.59070767284	68.17761862081298
393	1.1040977691551055	1.1523137542811457	1.1985298573832721	1.1613929818892619	0.8949195897526744
394	1.3045881879505308	1.328426672344699	1.5576576048242228	0.7019857586753606	0.9465891356543381
395	1.3296009220243639	1.3412039127666517	0.9523207161293195	0.7779353740280069	0.9736368648853023
396	1.092965416299247	1.1363095407484087	1.2662411176765078	1.1388563898384367	0.9050152045410279
397	1.0602704610116913	1.1319568791520382	1.306479693082169	1.3473140432781454	0.8478393746822689
398	1.2698016415211695	1.33263664655656	1.074015011100621	0.6623244708833681	0.8652965954464217
399	1.1089739838452692	1.2048950431183698	0.9757330455728032	1.5737511925744858	0.8018237958425897
400	1.3143532086520604	1.325107350043616	1.0690188209565825	1.2014044584186137	0.9755417457210974
401	1.891648567211554	1.8210156232906751	4.8848631657898895	8.195600652847968	1.176611107507387
402	3.1490116266184778	3.0997532317492453	29.18906436845092	19.934808310573388	1.120104120514019
403	1.2608900960578115	1.2467857342108266	1.11447635474387	0.8582419267589126	1.0330096102477824
404	1.1934568058285706	1.226414501960241	1.4465085017741013	0.9619008295697202	0.926920108653796
405	3.033668871987415	3.148815131854745	80.36502038831667	72.42804836046469	0.7671031041012496
406	1.3806404168808217	1.54236617271804	1.9523058311920483	3.0484436615194346	0.6890872972993639
407	1.211064819484332	1.380735503896211	1.2639428417503915	4.147771159492884	0.6765958280909286
408	1.6186316505591674	1.6170286458315144	3.3035060234871034	4.927163137539663	1.0036978751214478
409	1.3062613538768886	1.322333904227235	1.228111038424661	0.9495873373042176	0.9636680261996899
410	3.1120523898817476	1.8957003666588303	97.83843302587928	11.07291817814279	16.457051311244943
411	3.002908960054559	1.94923403576229	163.2917557065009	11.308620504037084	11.315530623160356
412	1.4242266588036379	1.4449786937903992	2.209678016400326	2.8003612378001317	0.9533403283722984
413	1.2986682056818293	1.2659625648729214	1.0706228515033585	0.6877654357095371	1.0782156738512345
414	3.13125806483438	1.7677994224196976	35.011465889195364	2.3353846722629803	23.091845462832087
415	1.3112512113920909	1.3035989170792837	1.184725134176284	0.5490878797537206	1.0177762078181454
416	1.7449388962509986	1.6954292714933785	2.6586183641348575	4.70281025813256	1.1207522637751899
417	2.0141359133216756	1.9723608103900927	13.933841319841601	19.27402779159938	1.1009690309878986
418	1.4465726231498217	1.7230009692121597	3.9009897215806144	5.85110208183767	0.5291412926534818
419	1.373526408079879	1.4594497406828215	1.7145947034183855	1.2998823547688925	0.8204963764011027
420	1.308355241412576	1.290743409380606	0.8042104513495293	1.339837924026879	1.0413862329396963
421	1.0090143336473654	1.078914269127515	1.4739361642462483	1.4341575168180565	0.8513341690195052
422	1.333456407622344	1.4056781988915805	1.15731597936224	1.7961654223850771	0.8467948512646574
423	1.3182179396265803	1.2890105622188945	1.2822796504877632	0.8591626145425058	1.0695654792371814
424	1.3490676937182058	1.3324482014315118	1.1431764105068256	0.7348113397062361	1.0390094373581806
425	1.3225077294122904	1.3018660191543032	1.8639102886765748	1.0732062253273118	1.0486769209632463
426	1.0639924273745869	1.0944338019432993	1.5789717653211777	1.4731096200407876	0.9323063139180822
427	3.0770459676711255	3.0740738349590515	40.62807458840053	24.072311603505796	1.0068670593399376
428	1.342265399834727	1.2525386006019061	0.043455359763015136	0.6347981646903	1.2294950914541443
429	1.3947843497746666	1.4156273845049272	1.1529299656952507	0.8299096880459518	0.95314059146418
430	1.3091407466147633	1.3023442895875583	1.0867344042574338	0.8951021896755286	1.0157725140946439
431	1.145665410786679	1.1708469948483469	0.9743622313435025	1.1084747381020386	0.9436662349014945
432	1.1277222356711896	1.1845560642602249	3.4043290805949553	5.3973080033656355	0.877336446747579
433	1.3419530420255399	1.2726773691475277	1.1822599890101149	1.0986596693196833	1.1729396647832928
434	0.9239583917094938	1.0844042617332628	1.487823968962119	2.694467548997423	0.6911210645898475
435	0.9211677019444012	0.9671419264818224	2.4261318324726173	4.804453586719543	0.8995509684719568
436	1.2370558912547727	1.2864359314169909	0.8265940817078857	0.8443953950859329	0.8925241165320641
437	3.196886135794856	1.3181326394711703	35.45926546944988	28452.18040119409	75.64034418207923
438	1.1511252346492535	1.187242919094167	0.8423535443780183	0.7390544511363049	0.9202001835472037
439	0.8816739448541914	1.1088139419730352	1.2806878637505419	26791.215922668798	0.5927342227746136
440	1.341460026184311	1.3494471475842467	1.1469299600397338	1.3296617881687143	0.981777056276351
441	1.6261153459943714	1.5710184628218284	2.303102012844589	1.9901814107526918	1.1352640441143211
442	1.3518508321662424	1.3875505744987229	0.9460275301486241	0.6028709900520445	0.9210861619299581
443	3.7408355111562193	1.3130582226547516	135.99814807177907	0.03636762321408944	267.7794766897729
444	1.2695743249094193	1.2788263559233746	1.3751706996225335	1.3185092740053272	0.9789217298850135
445	1.301855317051421	1.32535915015729	1.4370515025660526	0.9149835334310304	0.9473188233817456
446	1.2799340570363735	1.3058454741347574	0.8507434203834346	0.876549167388624	0.9420817330261918
447	1.2767076245874094	1.327968018914364	0.8455731144842605	1.1350710474359826	0.8886681303670565
448	1.265843841644479	1.3112714485223094	1.3886771339210635	1.1426870945060936	0.9006838864276262
449	1.5323412859883017	1.5661408172610336	1.5936610810769596	0.962177418526173	0.9251251097251306
450	3.265701621893412	3.3125278391924873	247.79832414244274	128.4782046262099	0.897787972002726
451	1.3032145258878265	1.2812888550416435	1.4333475786906262	0.9973659222149607	1.0517818467946334
452	1.3234389769678032	1.327760281484667	1.458229872256523	0.5941073028777002	0.99009916781224
453	3.091501750271989	1.3438757454799046	36.68807620881061	1.29698084848277	55.9275770490808
454	1.3028358560730708	1.309344121435457	1.2357133821450235	0.46048077484457717	0.9851258940049322
455	1.305977000234466	1.3075931895426336	1.605050400863865	1.2610377801927142	0.9962855024688293
456	1.3955097940326997	1.4274588313599132	1.2192981138045433	0.9842890163565179	0.9290754035641943
457	1.6293697447585092	1.659126449287198	1.248217892232694	1.5392099064783324	0.9337772642833202
458	1.333573846733215	1.3137113531456104	1.3205750085837784	0.9523218608262503	1.046797058465414
459	1.3276599748365285	1.3076187790278437	1.3907705877566523	0.659006480828585	1.047227880082806
460	1.2871764916781034	1.310410191802663	1.6180464204641116	0.979959107402179	0.9479082429374961
461	3.1661391832823744	1.9734789113404683	150.28517930111659	7.482237175026928	15.583330156095686
462	3.1692035748985177	2.212636477345167	449.690156988113	10.892080285791964	9.04830221241908
463	1.1473938007667517	1.1769224849452546	1.1750514233655023	0.9450019671745808	0.9342676599316034
464	1.6717599272466181	1.8401584702956149	3.048107741825646	7.169350596484497	0.6785806274174332
465	1.489175209374346	1.4691940349971868	1.2335386784233677	1.3190962182467822	1.0470831585267708
466	3.1586541321942527	3.1750855041867196	54.119567683551864	51.66959704793372	0.9628721557693876
467	3.282062082825329	3.2543444348665598	76730.96263537928	19.942543766499195	1.0659029102198334
468	3.3061112926463085	3.1101178301041363	101.0856409152761	47.61798021843316	1.57033916575704
469	3.448507352901371	3.6299007718277934	42.72223225260899	132.35347620402467	0.6585770328139215
470	3.198295474702564	3.112806190757545	459.6813812420024	43.60449494599646	1.217556949709249
471	3.5040650874059573	3.0358093734442977	41.54859339687707	23.834931802503984	2.93937985867398
472	3.1681896178269184	3.27484208401909	69.11562697684812	53.6548722609492	0.7822535339381306
473	0.9532151296784163	1.102493382505201	1.3409189426592856	1.7045126842258267	0.7091232865208216
474	3.155358762565769	3.2770243609649614	34.03152161483595	49.48972044142639	0.7556738636238259
475	3.2881046928721083	3.321192149798486	31.457292240887988	24.304669625925555	0.9266431999476101
476	3.3307163493566656	3.4568140925006676	23.599118265388075	40.90239755066543	0.7480011350041595
477	3.418632370023412	3.3066016042740003	39.71697677516906	26.288670427654676	1.294287526509249
478	3.2088196956289896	3.154446343122184	52.42001012255711	46.016729525621344	1.133374279121818
479	3.067253050405164	2.878071594702571	25.54784310151104	8.753644841209253	1.5459002083124398
480	1.3129094821915153	1.323926595396135	1.5713565967150163	0.9315277632702627	0.9749512193880387
481	1.285570761773311	1.351319788011729	1.2206893297567192	1.2625902698375768	0.8595100789547119
482	2.9315229932821962	2.5653999618911176	347.0145982961389	67.07792727033397	2.3233948982505432
483	1.3608785988678282	1.346115540439171	0.9916020845320895	0.7724555471846216	1.03457756978154
484	1.2733072135664407	1.1711522144157616	20879.89710420108	0.5869604592926871	1.2651878108306884
485	1.4744025451734861	1.6972833003782744	7.503296833438157	10.569422191508986	0.5985759242616606
486	1.1730530728999995	1.224115646823118	0.9519104811337816	0.7294120333443102	0.8890730094050816
487	1.1709237548784666	1.2519044159046102	1.2749850637914262	1.750045025813279	0.8298877212872373
488	3.0727876474950717	1.597377349007342	33.397876024492604	2.8037450830897876	29.882043834501193
489	3.0752668332630266	1.348072170365242	26.642700675134293	160.25022120080362	53.357400464436694
490	1.4232811255347213	1.4128903782150672	2.183241703926022	2.479596820352905	1.0242140929220034
491	1.1211924685707522	1.1954794835852287	1.1684417476389277	1.056050764583167	0.8427776017723928
492	1.3420382468758516	1.2823550760566915	1.8967503346197554	0.998127609512714	1.1473163188613484
493	1.2736738050025889	1.3090811189982656	1.4928373966254294	2.4523976881541807	0.9217065759779314
494	3.72437746199211	1.3502711768340927	120.92990815653724	31413360.265747488	236.64987813381603
495	1.2417460456590965	1.304899232475775	0.9772938332176462	1.298878464138824	0.8646628761792502
496	1.312600476061133	1.385833476109866	1.5106560144304961	1.79800295998607	0.8448254726269376
497	1.5567845254561081	1.5387257339701828	1.4595306949837972	0.9315591280123113	1.0424585399553532
498	1.4976935326537473	1.7596356187625075	5.12018679254988	4.145154098426911	0.5470889132460346
499	1.4678249281226219	1.660778194488396	4.74564417530677	3.6971353140058616	0.6412785796865524
500	1.2637648429030262	1.3078756898078825	1.0736508635732802	0.955036094672501	0.9034188606947438
501	3.181937117947347	3.0724365952867965	41.310085438718055	39.24818584191392	1.286768801616895
502	1.246173828723706	1.3010659372122866	1.162309108686639	0.8717278718314037	0.8812677786286125
503	1.2401193405450148	1.253039854115425	0.869271192938088	0.6381947553776192	0.9706876103777102
504	3.6329902310055155	3.5456773832969244	49.82855965661647	62.35877086491313	1.2226801109809617
505	1.3860683177237638	1.3485515139855995	0.9181984829878217	1.2771800508737479	1.0902266746599019
506	4.191791265825386	3.7492055610168853	206.463307849733	4914844.665984488	2.7706757576143404
507	3.482297713731022	3.2091545047002867	47.69075235606927	40.71531853356593	1.8756128912933687
508	4.6999946535193065	4.699998996645067	1708487.5165036884	786047663741.9702	0.9999899996333711
509	4.33075205254058	3.9209900637607547	561.5185154750429	425.0956493664085	2.568987486206108
510	3.901241237944235	3.4866540574395968	127.57448999896442	68.87034637845714	2.5976891505641304
511	3.5196673979659296	3.4543722337844436	56.13264464817086	70.5511062799109	1.162238249828507
512	1.2738846835622097	1.3110736896922344	1.0751031495576517	1.1680723514144613	0.9179330226145276
513	3.470272998468834	3.1283666254632716	59.779436052898774	30.771010427528484	2.1973861001653057
514	3.171579446449972	3.1263044881544357	21.249992967395727	30.197735017389785	1.1098772726787975
515	3.091233770186341	2.224177356495051	338.6408042990399	23.82421860331858	7.3630273503845185
516	3.320717588549171	2.9653470817430674	45.14307910749621	26.529511148680776	2.2665771531152643
517	3.2271576680886733	2.9588806984902347	43.3392225080778	515974.60871955263	1.8547140829350055
518	4.027115046677477	4.456067088877893	1010.7407946881456	313.7580547719843	0.3724328305922195
519	4.297550599088156	4.699999387286836	626386720.244801	244683162.50438303	0.39586874273975614
520	1.2894781740797692	1.3142249860575845	1.5852493530527216	0.46111903638760077	0.9446114119334982
521	3.080855624808015	2.976683297419294	51.29848502896213	21.735471242297244	1.271078367116182
522	3.1061590207511487	3.048725929441453	28.601574820113463	13.311807571315248	1.1413874455522612
523	1.3308115259581372	1.3028173873864863	2.3631468089107033	0.9160327316450975	1.0665817260794688
524	1.3601619697526477	1.336779459297467	1.7440771495329177	0.8460678028151639	1.0553159703091834
525	1.395770211707334	1.4480944942231802	1.4182103745442531	1.0180048766953629	0.8864938304648575
526	1.3659218428802287	1.397460666939276	1.4580066309365853	0.7354917512404631	0.9299533772051843
527	1.2743139306196136	1.3157490819642483	1.3463266156869247	0.738828421664928	0.909002020702474
528	3.075816003757684	3.0614365460501203	19.378075605582488	15.734424835486513	1.0336641584905388
529	1.1559445947960778	1.2175158297169095	1.2103640133640716	3.116743067278501	0.8678182221966555
530	3.0590051139189853	1.6790604992595375	20.368336158561444	1.7172972076148707	23.985270166600312
531	1.55330096879406	1.6240265245584085	1.3437258193398594	1.8220281134762304	0.8497172682682379
532	1.3385603223631162	1.3581872069248604	2.7686919170638933	2.4180385948762533	0.9558134013889688
533	1.316563255871939	1.334440708617003	0.9385068361852092	0.8369737853859283	0.9596713890507211
534	1.2717105079149364	1.3412513963534791	0.9757768774063237	0.39964450941675905	0.8520382889570605
535	0.9194918835906237	1.098019708953179	1.2981433631676875	179171.16070959583	0.6629368717688912
536	3.0566102095042287	3.1171804683419277	69.27981267862404	25.117525802526817	0.8698207047395824
537	3.0038593548725228	3.0968961093554777	43.33223568651778	1.7223216879264298e-05	0.8071667165769829
538	1.2546072804635184	1.2917987426806092	1.3608803687717053	0.7586905249497911	0.9179278313971777
539	1.1349335444713455	1.1661512842010315	1.297305801985649	1.2355846630668985	0.9306411682657751
540	1.2641251749169797	1.3612920662573103	1.6059988648843917	2.158941369768924	0.7995269525389593
541	4.6999999839090085	1.6548647652013404	589569424257.1448	74003287142.00299	1109.5202134709584
542	1.2923248537023124	1.2492751696190474	1.6830379860684783	1.3593957956234153	1.104204935741329
543	3.2579111709756603	3.16142059818191	46.39063918286768	29.280007150071622	1.2487933368084307
544	4.699999999489862	4.042303995912282	1862.6134953021322	4060.8632367465325	4.546696901247059
545	1.1828532883684557	1.3044826298771186	1.1540802009985887	2.793205385961837	0.7557369533691354
546	4.309547099738833	4.699999999981033	1307194747241.7148	16719677.387145407	0.40695566624647567
547	4.306595577256103	4.262991647264626	2788510.331602462	10159477.072276361	1.1056150198583048
548	4.3016994581191605	1.322063272194476	1498.7871982041695	2.7676366325381525	954.1929114403762
549	4.289640885354185	4.5494057080736585	2087.383257490841	1349.9184830683434	0.5498385394568268
550	4.319924777436035	4.117689860416889	931.3006398418413	1096.7253042651575	1.5930702118804931
551	4.699999998708131	4.699999999937534	794217099538.6182	5168133619.341281	0.9999999971691965
552	4.699999999976515	4.264513877978897	25224879.46805815	506965201481.4866	2.7257506354082373
553	4.2362011933487285	4.242893707050201	5707679.22152572	22372937.564483695	0.9847080454697749
554	3.038419594847016	3.016758995582984	21.625413056165726	32.39962176864515	1.0511400877460484
555	1.400039942075264	1.482930343471413	1.4456730323339733	1.5510704578374077	0.8262464349117729
556	4.699999999936622	4.699999999953276	1473036514633.6782	103613589529.65619	0.9999999999616542
557	1.2875586690147673	1.2710616653672977	0.5933051064775198	1.0676837414677443	1.0387164359227294
558	4.699998997377142	1.0930458859555567	2662.052748178071	3139.848935932693	4045.322140427564
559	4.699999999989023	1.2330919385183847	1619.3500705066076	1455968045.6175132	2930.2728517020037
560	1.2157047830384746	1.3047185083002921	0.7633548112060204	0.8971073378970501	0.8146785368530222
561	1.2111834699812736	1.2604227151670755	2.1764954746022647	2.6444151361099064	0.8928135129873678
562	1.145864758683256	1.3342705392806244	1.3656441890521231	3.5959555750605503	0.6480286686676684
563	1.2383945677170352	1.3931199755832184	0.9212945661682014	2.4310233976733233	0.7002846262451488
564	1.295102150883954	1.3757951740153411	1.1950909482377767	2.2670122853913393	0.8304375468862157
565	3.5652458124047985	3.5978581857565985	70.6642732078959	102.02652294563251	0.927657428448937
566	3.020758520770274	2.9499648212138574	67.8991135801759	74.41401375931879	1.1770467148781019
567	0.8000000000000002	1.0719260889928928	1.122571800094676	4.887290360664257	0.5346553427137122
568	1.4329117309968775	1.501302362609114	1.4060647851628394	2.304079302018376	0.8542979582030412
569	3.403420725165857	3.514731157401581	37.24890076404092	773922.2656149754	0.7739084129152992
570	3.3961154608692214	3.3364222972639226	47.687306369044165	21.8295392732534	1.147342718042056
571	1.0572027639415766	1.0409350675031643	4.831262032434444	3.6772999365631933	1.0381681390709312
572	1.1253944701017893	1.104188080751427	2.0355150061215	1.5226787218079008	1.0500413202291947
573	1.1830040016720338	1.1516446255422004	2.4915930030547595	2.9828763835419894	1.074878500070883
574	3.3087624121621637	3.4081882770044225	17.37776250952608	31.295564181902805	0.7953790271412468
575	0.8425072571267176	1.008090942988235	1.5241645658869936	3.85689863999663	0.682993096751451
576	3.1085721249268636	3.1353459171088622	35.59001144200208	29.47967766412295	0.9402129049267514
577	3.069772294537145	1.222990303079335	56.33665314605432	0.49680112138806704	70.2719477945008
578	1.5555376473847937	1.6134470956255373	2.200619348369696	3.212929474693891	0.8751662311048021
579	3.5533268882823337	3.633702552460223	51.47760572105863	78.65839593652235	0.8310446075746462
580	1.2874064520179365	1.3129180785196721	1.4747770533186333	1.0819605394170881	0.9429493674154481
581	1.302979069896501	1.3565670680183626	1.078900034432054	0.7596296855574779	0.8839180487827191
582	1.4789854720792202	1.5038882677453742	1.9839606738486446	1.0970167320994824	0.9442722008199914
583	1.1474356000385846	1.1956445907330233	1.2377566859293294	1.348240996567156	0.8949340027938838
584	1.1469178445085315	1.1857039835128325	1.4805900922134991	1.0689178446947087	0.9145634919747117
585	3.22197701120595	1.7444676644922275	37090.48168537224	167167.72307127563	30.02682042698799
586	1.266209636984447	1.2895966562634607	1.039450155491842	0.5234674788104455	0.9475736615739583
587	1.2622318182766896	1.2757572358391243	0.8922132270041567	2.069942969464861	0.9693365361526872
588	3.086757362114083	3.038443668650174	60.953576031510984	19.166264144883215	1.1176702561053131
589	1.3196037160822445	1.3427712052840322	1.039140982837344	0.5313827943464864	0.9480527685222041
590	3.0834809445981333	3.238350591356978	209.19785474726189	21.438530661117113	0.7000520847058238
591	1.1864263947037876	1.2004606985619382	1.483745758239422	0.815228859973915	0.9682013773838101
592	1.18199103707696	1.2151596461821916	1.2378437436870648	0.9245562114391904	0.9264700637637048
593	1.3028759363946816	1.3408061024592453	0.6203010665712488	0.6364054897033119	0.9163678289202234
594	1.447177722841455	1.4979312829979414	1.0696830004187141	1.0546561815661244	0.8897058370727928
595	1.3373494255232896	1.3776160314617885	1.0367226256438125	0.6319404645040961	0.9114511433452473
596	1.3860790111589856	1.4077108149451756	1.1646279063213234	0.6184859145823977	0.9514110610895076
597	3.1261107837740627	1.5788737968020807	25.588919110867725	1.189376434575517	35.25632061920534
598	1.5886291997892463	1.6018694518613399	1.7541635610008186	1.5772035059619354	0.9699732287923803
599	1.5405628465379142	1.5757944190524396	1.6521020760364507	1.786624252773282	0.9220796289726908
600	1.2825439088985398	1.3390061168524494	0.9069190757801169	1.103707952934378	0.8780874944206561
601	3.0265251244061426	2.9852755943067177	33.35706939689607	38.22716113474649	1.0996374703781868
602	3.150082029345343	2.9991356050872677	34.849407197600684	21.888389114247108	1.41561913457967
603	2.023245710061691	3.0876196419355684	9.402675220014416	209.15813110207	0.08622358344309701
604	3.043414204441807	2.9944297847602255	68.90878359245835	14.031479998794525	1.119397724343439
605	3.061972659686361	1.585397174368513	26.920544461614238	0.9733865919523798	29.962323264102942
606	3.072600279126898	2.9676203588415384	38.783567045558094	14.75745351160738	1.273444201642456
607	3.080634408469378	3.109119814039736	95.00746428363149	21.85453566597425	0.9365146908631741
608	3.0831524820415037	1.7531734895264814	78.87304619599234	1.8656658653466995	21.378586755236828
609	3.097168236550719	3.079817900530221	35.3235037875815	23.314575705286277	1.040759385511549
610	3.117716632539821	1.731449665253733	42.419993333965174	3.6833891705828647	24.33699580729639
611	3.1091075877155756	1.7039406361137412	20.734668793337693	2.8882607613061597	25.419496947370998
612	3.036084474109689	2.188686445263641	270.8111704608701	9.032950434555097	7.037169777195828
613	1.5721199567871427	1.6288377889140175	1.6190039918235517	1.3338746132770383	0.8775708073487001
614	3.078109887321104	2.989858168607493	82.7814594017121	22.62353560104798	1.2253261971545921
615	2.9655229595392507	1.715440030305519	19.744329679317	2.813392496813817	17.786190077907328
616	3.081039577265513	2.202544297143079	81.72938882215448	3.1961359947817223	7.559538446485783
617	3.1002108860529947	2.9607119996820583	31.87332086895678	17.710134681286657	1.3787924174293988
618	3.0675404283536403	2.0899907746954645	219.50297632953996	4.067983116622204	9.496195646844654
619	3.134329089395353	1.6905045531216747	50.68704242872686	1.241219625579993	27.785904343973872
620	1.3049440860828647	1.307425761313705	2.068974848595158	0.9406568968165254	0.9943020269859475
621	3.0573490961817313	3.0261391233354695	46.999490291506696	10.904650425302673	1.0745087906581272
622	3.0512166708529715	2.9728101722421743	62.17669499927914	15.397078892232857	1.1978612020128392
623	3.067769837878847	3.1278117711421705	225.28835926381754	17.92458057271941	0.8708794982074273
624	3.1313286833929705	1.7164265501703744	52.77527880278686	2.3589251192839793	25.99573692107609
625	3.1542856556640966	1.8237873651549013	108.14861827330527	8.500379192475886	21.40416501544781
626	3.1152081668438822	1.8534770354360044	87.62106661304014	6.00768515383155	18.26968802700059
627	3.041690597509008	3.017173495294039	18.14372174359873	14.53281437157916	1.058076581496521
628	3.0626349118649077	3.036214059248946	39.167478183294456	15.384480505503438	1.06272489083091
629	3.0990330185870665	1.7038710828433619	26.42784339293308	2.3318806059973785	24.84059165835996
630	3.0535746106214314	1.785268578249912	49.29148848501528	3.041807261226157	18.548382036420236
631	3.0290143421865396	2.978607869884714	42.605226902203796	62.960184161244314	1.1230690845437987
632	2.9849203685794135	1.8796923941421524	69.99515255751338	3.930668662920552	12.741717571666289
633	2.998056474840004	1.8588994391255358	75.29192334172104	5.319314707046225	13.777075414856307
634	3.002845879806496	2.097509456238191	99.65878933773357	4.298338388498413	8.041488099387786
635	3.030625808720843	1.9699146449581009	82.1453893466279	6.785809119923471	11.500352805669097
636	3.031988500088733	1.7081071823081972	31.845364869948387	3.7452634803348475	21.08051991386865
637	2.979146044439021	3.0807457052838703	50.98412491575079	45.17243551351435	0.7914078234361998
638	3.0011074715484565	1.7203587038318535	33.13756443790567	3.7943559809237994	19.08748759064752
639	3.1525570337063016	3.0158584671119457	48.89440198217331	31.583354065435238	1.3699306000701355
640	1.2537815620605328	1.3124173414119835	1.5037602253927436	1.62443594937989	0.8737037920648647
641	3.048859068047376	3.0656178958245097	102.81296814764208	38.72684812530714	0.9621464287943631
642	3.0724657018784725	3.1067751333679077	71.30503254689077	14.60659881881339	0.9240395682308379
643	3.1372286094644037	3.1323505089043526	29.812032464481458	21.068911177099917	1.0112955601051328
644	3.09578455077993	3.134091848756559	31.941107422023077	8.893595247110078	0.9155724203732828
645	3.1541445958072534	3.0129846082463954	154.01798888219182	19.141656062291595	1.3840761579262097
646	3.078670685522552	2.9786843871941175	43.10359021302131	15.001221005667318	1.2588856942496505
647	3.072825403504022	3.041737131570039	15.953728208359612	37.95401629092945	1.074207726783744
648	3.077535768789833	3.057506133128192	34.331985492002595	71.34149909658029	1.0472000051093335
649	3.068557711666694	3.1359850232918567	47.7244766944384	18.62023423324381	0.8561950020862439
650	3.11659978746465	3.0068128687083866	76.012412773277	41.98912812791334	1.2876176429337642
651	3.088134066987028	2.2733584087119243	398.0293190553297	8.414726667511447	6.527932547940138
652	3.12940338626039	3.141044111097919	275.72143429661537	23.400908990875358	0.9735522731815117
653	3.133687628047903	2.009114621715915	215.69773536200688	28.861437547062533	13.322109725406936
654	3.1512120844630047	3.2837676562368374	369.40811062968874	63.197944077917356	0.7369608687216547
655	3.096747658221128	3.0341995711190575	95.64027548991328	26.38709858763185	1.1549098545931085
656	3.092564680787081	3.1239706057014796	163.23498924807166	21.296297296293115	0.9302379972624515
657	3.0598374826722927	3.0358598828707732	27.487329072304195	13.534085106855999	1.0567630017021525
658	3.861723643588097	3.948179191540703	184.09510837474716	280.33956188741485	0.8194914976299481
659	3.1578176986104456	3.1363409742086916	38.52809154799324	21.832387117402625	1.0506951423532371
660	3.18923571542808	1.4059159699613835	60.301030207504105	62207.91836819275	60.71831983200043
661	3.216172913598207	3.2055115458560106	3832930.331184796	3314005.701584829	1.0248525068026753
662	3.2081239275593316	3.2003704431822517	2894702.7395850318	3249137.2101426483	1.0180133760144794
663	3.076022855078278	2.9239218336045107	61.925028657414835	22.65336782445672	1.4193876478188112
664	2.9285112299840033	2.9388808560781725	97.87985879049154	60.63988803810508	0.97640585255814
665	3.00983856607658	2.0731946148538305	136.49353146330765	6.26000007924286	8.642590804760575
666	3.1130169856573517	1.7143754696795308	34.79022024297183	1.4162379275370238	25.04041463831967
667	3.000124216499057	2.9755779505824353	62.90382756833731	47.030024681397	1.0581476357399553
668	3.0908439058876986	3.037470396281112	19.046537979954014	11.356039266851237	1.1307679996536617
669	3.4049284866616456	3.2808184680885395	45.87164839728967	32.30742914637483	1.330791500866903
670	2.914665985806935	2.909072145244106	52.60412057178071	47.99494951756753	1.012963602172063
671	3.0930032659518103	3.0214916695672533	26.323788713678834	20.248598251700443	1.1789940039231346
672	1.510232422471826	1.5598402476266162	1.536355523054332	1.3523591356282816	0.8920561154377568
673	3.0953406567387587	1.7610063510984046	28.495580891126412	1.205462561620914	21.594060094308915
674	3.051205324144695	1.7628145453355875	191467.36691402405	1.0066871036986258	19.426330754878425
675	3.0624214053043133	2.9583299581037736	34.23674460178897	10.055317028575978	1.2708416717642277
676	3.061033339286432	3.207511831077774	2366447.2634192915	14.83961910318569	0.7137095503420436
677	3.2167864065723886	3.215068060842295	4486483.652660282	3586576.014655516	1.0039644750856698
678	2.125637017963773	2.0646215491226885	26.30370705302851	32.86461571836312	1.1508413792542662
679	2.7884603559514796	2.9922011549971543	63.80384971474964	80.43478633123769	0.6255459273708969
680	1.304728783626869	1.238312695491679	1.3837779723858545	0.9515042550297079	1.1652418877958615
681	2.959536008272372	3.073700217992118	21.195200732882345	69.82503514387056	0.7688396817687896
682	3.1294628345220588	3.0271088738780705	53.26885099056675	42.66960999593291	1.2657675587575075
683	3.0804913202001285	3.188007587832938	267.2935672695221	14.549966514610016	0.780699196465115
684	3.067451160390372	2.952474290946569	54.69295578698149	63.46450684048019	1.3030973735416564
685	3.1743715604163287	1.9364184629724992	268.9887357998849	16.315756720945494	17.296295541060434
686	3.067072703390158	3.05790583662432	44.03267441113966	18.505875960037294	1.021331829476511
687	2.9940966168467327	1.8428591666958856	81.1077857819766	1.8185296743155992	14.165680756955135
688	3.0701380842254613	3.053481526896778	23.486222717071293	22.099252558040735	1.0390981158319819
689	3.090046525142358	1.7221309341179396	32.96211170237307	1.8503104021381387	23.330045781288437
690	3.079844669833661	1.7100855502840646	24.419014594112117	1.0373671155028177	23.42928954634556
691	3.1255692820393293	3.1294073161438236	127.06058419429264	24.091554661752298	0.9912015349257255
692	3.1309221459079386	1.6527414871203636	31.472832868472203	3.1651894099379594	30.073270370793388
693	3.0766922691604623	3.0457530291163657	22.54901801968473	22.691272568457986	1.0738391663964342
694	3.0867223459484165	3.2060177363884943	364.59761766773636	22.28716304875224	0.7598093080160785
695	3.091213751570841	3.022951465393934	57.22159219606449	26.657887275213024	1.170205907409939
696	2.990238219399422	2.9890484577035368	59.22691364157982	54.051438489931456	1.0027432834797914
697	3.061956432870276	1.9899977213641658	120.69922947984912	6.9166723909206755	11.802084275834812
698	3.0639147501249155	3.0598079236363387	93.79412268911358	13.119639139016726	1.0095011696895055
699	2.974296021459959	2.912458125176362	40.966732844786705	24.127667684176412	1.1530228029655885
700	1.3067554534456076	1.2902348407926505	1.4834498907057998	0.7049652178742778	1.038772903894642
701	3.210734968417297	3.0986663682335327	24.393949533862347	20.477071949581603	1.2944002858731323
702	3.1202758548630976	3.1917871479207456	3170296.185122116	21.849146620255286	0.8481813267147527
703	3.0434943107840846	3.087178334919417	171.81220879142546	1.2534376520858014e-05	0.9043071733517528
704	3.148920552633565	3.159925253716294	52.64408829676903	43.076392029176745	0.9749790838597385
705	3.2060731297799183	3.0606118798849176	67.99398910845207	253794.88000320576	1.397852185818179
706	3.2016647266284166	3.0688937011318385	37.50035330088381	2510419.6327573764	1.3575974872911805
707	3.226989199522664	3.2215873160529664	3306145.451858193	1412771.573947949	1.0125159736832725
708	3.062295039050145	1.7733703644898435	81960.45032323233	1.4212596682739673	19.450227013367073
709	3.33855318582664	3.3856583902775594	27.38632942676858	23.221046645046943	0.8972114257038737
710	3.0385629470379234	2.9531899307650695	31.95628066792226	30.599665524468104	1.217231033607225
711	3.1200997282111014	3.1080067473184134	39.516607675115296	20.460109242466487	1.0282364162953836
712	3.010353106412638	3.214582513539729	2025835.509182041	0.0006613350514404908	0.6248425453643291
713	3.0936538149156174	3.04339083366549	40.84336569280903	10.901262708602939	1.1226980834105864
714	3.1027495106805034	3.0388959766089707	533.1262879953287	7.5719363101458805	1.1583866240773528
715	3.6065742004402694	3.647286041150418	70.97018443026202	59.47135861822946	0.9105172106949175
716	3.1510895262662366	3.137672906007166	23.04458769273307	16.306077117859843	1.0313750478192159
717	3.1900255720414257	3.0754628824460903	65.63460035101804	28.697567800804883	1.3018552223808342
718	3.032774749723949	3.003158324539826	44.451169723319076	35.07098176150389	1.0705733425627424
719	3.05014225521945	2.2143981487982294	197.0542800961193	12.379438520662163	6.850844442839267
720	1.3303300116170091	1.286480220493801	1.3772043895423371	0.6686574793568906	1.1062411036077864
721	1.468606062601734	1.5037357848027402	1.3844795071139628	0.9906167258681982	0.9222958995365507
722	1.4140659449008628	1.506871277295448	1.1082362283592977	1.2355953403979363	0.8075969453567593
723	1.113423133417093	1.1013284590681849	3.3636256152716766	4.1535577335185705	1.0282404257332707
724	1.316110448709343	1.345247821899737	0.9308331078158119	0.5804392638616409	0.9351098395326066
725	3.0716711450551353	1.6047637145554445	61.88511832089851	4.956235206594983	29.302685944162857
726	1.1535329038114668	1.1674747983807714	1.2548549008237506	0.9603640523689513	0.9684074134352847
727	1.328952036552035	1.3661914616375894	1.1240296532276164	1.03128257685336	0.9178264623431126
728	3.2148044528921758	3.0253438845455287	23.133982247056995	15815.762068856138	1.5468940477331299
729	1.4109850421610677	1.4357571575493597	1.7130293994411707	1.627523080586551	0.9445563774004667
730	1.5848654200742915	1.5777969628967599	2.0887467411310165	1.6725773520544345	1.016408895229786
731	1.0307074975551773	1.1479432272169818	1.6897602230040865	4.038187823137543	0.763421295481597
732	2.7887360903742655	3.1384132054196465	10.461775718293437	41.360131438161496	0.44701581152068787
733	1.2408073392346297	1.290609674320965	0.8278969752768391	0.8516301666368858	0.8916566746650135
734	3.116249319837262	3.210526679737392	252.59210955601247	274.7976581517078	0.8048642546773127
735	1.2906569661373566	1.3474960016756812	1.0223466566550994	0.663171563167166	0.8773259280346021
736	1.3952684134385056	1.4461837182801733	1.2937986020075203	0.7290421792516285	0.8893745448218591
737	3.0938845259212737	1.7115798050414277	22.122198074696303	0.8951141799322475	24.11596921946826
738	3.135264406931496	3.059272873770746	96.54832806268067	75.88805325371013	1.1912187842548108
739	3.003708470359839	1.8767434034663075	125.75391115223404	12.382215682461153	13.395689329225275
740	1.3019854578343721	1.3012252086851124	1.5265652587511074	1.02374528094902	1.0017520714447636
741	3.0782188966641937	2.9683963749564937	154.45254448539868	21.734695766504956	1.28772320464235
742	1.2342458726555343	1.3162645943729254	0.9786692928120527	0.8005649174981193	0.8279064732632139
743	1.3163502159529699	1.3207468291365403	1.025390817340462	0.572280949001986	0.98992749493375
744	1.57347667298151	1.6116685357746676	1.2642471887315674	1.436520936552211	0.9158158112567611
745	1.5467651777822224	1.5937326012895032	1.4149164132259557	1.4580808156453586	0.8974961132908773
746	3.0721678722935732	1.6696899866135102	24.888716581789698	1.0227023321497886	25.26259069483621
747	3.1621131699902074	1.4616898349751353	56.20657619714131	4.615854759048951	50.16760115315277
748	3.085006733657362	3.0594157542360816	37.552510071529696	13.272745139652912	1.0606961180585905
749	3.0370679987941154	1.7082246308908393	46.990108168907646	1.111922758724946	21.322757505859666
750	3.034095498810415	3.184333282321557	18768232.067930367	35.95095810451762	0.707558278288994
751	1.4158289436330123	1.4648629553796568	1.4830351930687484	0.8943002810091528	0.8932355273065634
752	1.3697545892325558	1.4017296056276969	1.0153290194467177	0.738572176522671	0.9290198288513487
753	3.089816629528574	1.7659087912743798	126.69628875620701	3.001561582678634	21.081807248768275
754	3.079099387343602	3.043621587904465	28.873432619120553	10.319428214798847	1.0851200783083954
755	1.7110333200668124	1.800778696371865	3.452147016911547	2.5906278652104557	0.8133072125099672
756	3.092696905247445	3.112703715510055	64.43596064472767	61.2025630978058	0.9549776107003597
757	3.0656594039174516	3.1926673186186787	177.14591795560187	17.331960552736277	0.7464351550480234
758	1.5473819039715868	1.5958761857091768	1.596017573738066	0.9736303474388868	0.8943463075212821
759	3.0535987286949884	3.1097780933700108	16.300974288982967	31169.976245170936	0.8786595533556764
760	3.0776764210674314	1.3518632343970507	19.330084208475135	1.0528677754854465	53.187942021138966
761	3.147556416166542	2.9814180287404937	12.657223275035598	18.762201290768004	1.466014910463976
762	3.110303056275543	3.0086234488755244	56.031361191844155	31.498883868280796	1.2638036560567973
763	3.0967912883659223	3.0982745397568365	39.25960713827873	22.78574274206156	0.9965905130040904
764	3.2216887792037676	2.850751057115346	79.9438317561521	1124510.4312295795	2.34929590721075
765	3.009943296557135	2.991731950905157	27.709217557396414	58.62094947855032	1.042824787592616
766	3.0786827952373486	3.1958422637924944	2921974.250084939	14.316892192216903	0.7635553622661349
767	3.052535567767388	3.037552016213767	29.650612834767983	11.77967054344654	1.035102962501748
768	3.224780786953137	3.209595293069572	2188143.382161859	1105669.0866577795	1.0355843863255565
769	3.087322869746825	2.975456732849908	27.601879784399397	11.393359091394712	1.2937969914034677
770	3.1072949382367057	2.9653846632266267	51.91708348698928	18.25519194890566	1.3864693555096872
771	3.2159718902140173	3.206746167913897	6564790.943671718	1398583.24255151	1.0214702496184005
772	1.1818812304599529	1.2389859865551367	0.9927611728343744	1.8659929018068366	0.8767893054415044
773	3.140383770391585	3.06665349896375	29.10919106643389	27.25899404992358	1.1850325278729084
774	3.219785352443143	3.2082272873758395	2356668.248940858	1537299.9486067866	1.0269707282278682
775	3.088894098658891	3.037976906740197	21.956076094158302	38.10433879592415	1.1243905629940982
776	3.213625832152872	3.1669468546320747	5661357.36015946	298743.3857173067	1.113471171947601
777	3.0972344593025514	2.9793623645665632	24.77861342063409	11.96937575275265	1.3118134963158992
778	2.9858009633604428	1.874112352322122	78.63188929836099	5.175110363794805	12.932682361596068
779	1.7584717509620846	3.0091365331017648	1.544554642956712	24040.79867196371	0.056148119798768666
780	1.3681022807517365	1.310308121654266	1.232121169464299	1.0189931740979388	1.1423367774456519
781	3.196875464107772	3.162008938126354	64.3455851437599	54.571020166838714	1.0835938362195363
782	3.321839333389049	2.897359689802917	163.7399991478577	72.23873926086293	2.6575389814709007
783	1.3526146940068504	1.2936390249993446	1.1023762235272716	1.4970648701979208	1.1454487668192896
784	1.6338533079025308	1.5124201361755063	2.7217257788091187	2.974315893105103	1.3226141714111592
785	3.0706831552572953	3.121956672243017	81.09924541519554	26.862485706616365	0.8886412787423296
786	3.0796226157069873	3.029195017666748	18.112864461251604	16.791435408834136	1.1231237162320922
787	3.263368974652907	3.2245043062200875	1598895.1056215821	43.18322392645035	1.0936155289568137
788	3.6954638438663006	3.1648560599967035	88101.50684670922	213.17343441614508	3.393186917248424
789	4.385963489218145	4.537098312556233	2461.5834749053242	2143.7028255325004	0.7060983175134682
790	3.5612183393289403	3.420628547103714	50.290087856269835	31.396927615045673	1.3822601645081651
791	3.7400105456355544	3.433268162517207	643167.3682649805	39.8096728504412	2.026480285638289
792	3.1026749649777727	2.852250966269566	127.88764547735654	35.707361994329545	1.7800163797234443
793	1.083943123315389	1.1428467438108099	2.4116465679730696	4.35301828189518	0.8731651214475444
794	3.2745153942089438	3.058567579694419	72.39059443010848	48.958086212984675	1.6441741448785965
795	4.364064958061268	4.521774913179819	1810.6539570209295	1812.1059492344907	0.6954886467130422
796	3.3097466966746514	3.1011966698122744	51.75848433150572	20.117451541836644	1.616404410797339
797	3.097625305772075	3.3482771998535177	20.147562591634152	27145416.033973075	0.5614978606671697
798	3.3139032640267576	2.225759784490983	433.30750398713434	19.82606840551594	12.250208472604767
799	3.181611535773536	3.0463524960855524	442.1565920202731	55.114102305224975	1.3653972998916708
800	1.281573456211147	1.336629066357119	1.1163947077208765	0.8431337378272331	0.880936064483472
801	1.2765761949237404	1.2817337707302148	1.2599352112264062	0.7238098160063341	0.9881944813161729
802	1.2366585792585314	1.3593919396323124	1.4001262601192852	1.7574835951763486	0.7538182362552416
803	3.0781048176923265	1.3083367764782783	36.622791308841656	6.160678482065043	58.852923508182755
804	1.1402526931787595	1.2885183276639653	1.9019749803957293	4.074314017538387	0.7107786357576394
805	1.2638476982236848	1.2579113722981763	1.6114422178995014	2.0943114454334055	1.0137627420414388
806	1.302205996833912	1.2822163023945645	1.4456380390071812	0.7300177885603167	1.0471037005817776
807	1.3346802063358205	1.3204149241001082	1.9044687343261937	0.8893520467029166	1.0333924452043408
808	0.9995206651847537	1.346728138395874	807.8154715712583	12.858761058898207	0.44956503525305563
809	1.2934587146091792	1.344768161517878	1.1866955498230998	0.7144648651682202	0.8885677629752555
810	3.077997485274932	1.6976520290151833	19.447527339753698	0.7633380248286489	24.007418116217426
811	1.3371622390195288	1.362476107576023	1.1948413379621103	1.065719136847727	0.943378841424133
812	1.3049662060251817	1.2985502893814553	0.888330433378541	0.6931340663610427	1.0148828570112682
813	1.2834872386586569	1.2763234491286268	1.3714012325212626	1.236314947897116	1.0166320325037606
814	1.3014077515705356	1.298088825768728	1.0224165708821011	0.8600953344802075	1.0076713845194205
815	1.3081472946876562	1.2392185768204573	2.640922537344511	0.8810308402437909	1.1720029851878713
816	1.324257186621849	1.3013736996402578	1.4167107369704846	0.7822051145406114	1.054104062214637
817	1.5573669340571477	1.5917239473386489	1.4366358788951863	1.3663901000755243	0.9239383349618139
818	3.1147932382849124	1.2945176208687545	40.805351218554016	0.7817449248203422	66.11128786558879
819	1.3459077510973778	1.3164922424114713	1.345715854710878	0.9722036563040485	1.070078180618267
820	3.0843750868831714	1.1862371533384473	174.0887148334045	24148171.99173161	79.09297903594296
821	1.887816162672934	1.9083410693117007	7.358069478522986	8.131784454444338	0.9538390389329922
822	2.1240970674182433	2.0781219384937937	18.977515081969972	14.76255428143134	1.1116680627101487
823	3.1146817040777006	1.7617372672590117	39.53380223337921	1.1949035949323927	22.539508255961312
824	3.2125505978834177	1.7211311727362093	21.509762924884324	81599.32628136568	31.004121142985806
825	2.247893196689954	2.2849464245266793	54.32757921336997	16.966922667814384	0.9182200510467735
826	1.5882520491248584	1.6608587529157472	2.8616609355747826	4.897847993763161	0.8460446746964659
827	1.8430327557595862	1.7672320394557586	2.7633149561998893	12.159840065163408	1.1906955109795307
828	3.0820474654889107	3.0261119939959173	25.589687755259266	8.773176190959077	1.1374582670125961
829	2.954599889774467	2.8911066450474108	70.53040410114065	84.94255801851882	1.1574260286639857
830	3.001985858744302	3.107194002406446	72.62888044266114	141.5112500817598	0.7848593860795438
831	1.6001096295284831	1.5523657855099477	2.1752149351018057	2.327212715453508	1.1162046926788758
832	1.137961884477265	1.1644008974716094	1.3599487786363096	0.8148907609195913	0.9409379545781482
833	3.0860563415588262	2.964622967930189	67.66829929022241	30.915944611368605	1.322614786288868
834	3.379066180137181	3.4043364066666673	118806.53488857449	58.261472616704246	0.9434736458374645
835	1.6969838191352768	1.7285378802273774	2.968678018597744	4.999749254040971	0.9299207507676623
836	1.6130080469069896	1.6837620913143074	1.8145400110479086	2.9074830024588816	0.8496615307469537
837	2.0801681102229237	2.0162251354665703	16.858425497771716	24.79937256438497	1.1586252123317387
838	1.6611774670567552	1.5655888676769012	1.9778575486599899	2.750554275559707	1.2462024461238255
839	1.199807656843352	1.4469998162670343	1.6349307366253487	4.04696882144213	0.5659888042826255
840	1.2961726584091589	1.312385401503613	1.3992726707929712	24572.12872749967	0.9633569988494279
841	1.644757321255287	1.653673669388807	2.1876768648317513	2.9910418696858696	0.9796786685729771
842	3.1657298838702435	3.0847199249981934	31.322757872861636	47.47311034220643	1.2050635735489228
843	1.5966348024438943	1.5859674025280905	1.5054764045342306	2.4173348709048095	1.024866741685765
844	3.1081601497370412	3.0867303778959485	37.45371441791263	37.15869642577634	1.0505815554604314
845	3.163888481477247	1.3016896543473748	37.09636776210423	2.3984633450125634	72.81130703377019
846	1.536477419577948	1.5825483116866985	1.1965893725078012	1.3457671334681218	0.8993507639240533
847	1.792193635155149	1.7492276121678483	3.4105382535445665	4.153706628850256	1.1039922457309401
848	3.071702935135159	1.6111576238656176	45.56846788773253	3.629049816320074	28.87655041341569
849	3.1133892546867656	1.7125403798024617	88.98746854607512	1.3204967565741026	25.16800982886492
850	3.0469670435730545	3.0436601213540286	221.3814646866849	157.8615385896229	1.0076435336020622
851	3.078285547337135	1.6410290984127067	18.035752990975222	0.804228861920586	27.36884367067534
852	1.3244684461453295	1.326601813762916	1.0135249409017035	0.6823441963400323	0.9950997849458673
853	3.140791302031867	3.0921105938773654	63.771496027344696	31.55936157935734	1.1186151789541854
854	3.186178600703243	3.111289100861756	29.060403579773556	23.731432096637825	1.1881998681303443
855	1.637385882977155	1.6819844132196402	2.481625639424448	2.3155113902606113	0.9024049517824811
856	1.7347189882835123	1.6997204640685204	7.277139147104202	4.38996114910596	1.0839232307131297
857	1.6219734660084992	1.5894148180089	4.180506328449793	1.9145553429186688	1.0778507990046937
858	1.2656452581878759	3.7222555955585555	935242.0140112003	491.4779906816294	0.003494537156944486
859	3.1560350188481996	3.081082583153897	121.34384505797117	49.333920420629994	1.1883720687771375
860	1.1779606041923685	3.1676178397536483	139421.22023506652	68.40114830023408	0.01024100939220658
861	4.36198884864756	4.699999999980196	30878965005.668427	47808955.50464843	0.4591862222103259
862	4.223514296486034	4.256238839097343	853.8260342200489	970.3344950024473	0.9274178647087998
863	2.9622428795031985	3.008425727629782	83.87393467959006	78.12757911258267	0.8991189517380436
864	3.1352947375437377	3.0613993538498443	89.30005974839683	88.36822249007596	1.1854831451684271
865	4.2962549515496695	4.27273706007005	1067.9931956539172	5077968.290028625	1.0556449913618753
866	3.2814283033210163	3.415033258672741	31.56890743897007	37.70414831234533	0.7351823035061306
867	1.7233707689582018	1.7623897429451878	3.96662777671802	5.740765696055465	0.914073305448508
868	1.3094664260477495	1.315856448701969	0.768659042568876	0.9084548124344712	0.9853941447358847
869	1.3744086667730044	1.3919945663887794	1.2390276926915489	1.2228547809677306	0.9603158575994345
870	3.137582304004499	3.0400975768910565	38.0393270001651	69.08599578351966	1.2516552551460376
871	4.269406609615246	4.632709237138184	3631.56955744086	40645817.55073149	0.4332089021242173
872	1.326840582297492	1.32515812907782	0.7794205787423797	0.6247645489030826	1.0038815053085501
873	3.4520816495364612	3.530540750198173	135302270.0359945	36.66735897831444	0.8347201536842176
874	1.5610536455370574	1.545545246470954	1.410912270896743	1.1047693280644935	1.036354646884675
875	4.699999999999999	4.398314287113185	3534.030169929837	34606478.702709585	2.0030219701837857
876	3.8237030152700417	3.638956518943193	97.81583406427964	86.66541720734477	1.5301940056207466
877	1.4380083124520306	1.4586639813470452	1.392256039262164	0.8943845798109605	0.9535518896024451
878	3.053449138985757	4.6999989943118665	15332.04768527432	1228043.512338057	0.022565769343272
879	4.110243817564999	4.1086227864080485	561.1558713369126	504.04817020984405	1.0037395368625932
880	1.3691340701259354	1.1869374456349653	5.811056829306149	1.0453007939380023	1.5212361053114947
881	1.5158180042864895	1.5231026455764192	1.458293756102512	1.3498358692044006	0.9833663855652778
882	3.0384932716634885	1.7305122878336674	41.02808417051767	3.452592743814662	20.32268023389091
883	1.3075399782006005	1.1996080939955427	2.632999442925503	1.071712297584941	1.2821294746034
884	1.276921749540944	1.3284891588729093	1.3116093010445955	64090.400527357764	0.8880401278309821
885	1.3207974376787017	1.330881994508231	1.208478115093179	0.47783667998409896	0.9770469720789241
886	3.2036434226721062	1.2602475541060627	33.66697242621381	7273.130047688759	87.78005903086724
887	1.1534043716010005	1.1665297690011	1.3962842511509552	0.9879727475722581	0.9702297844115167
888	1.36230163531853	1.205108848831982	4.549103322916588	0.9038430090801768	1.4361267990330893
889	1.3707189345062263	1.383263793723038	0.8032910216977742	1.0323516108284536	0.9715275952065706
890	1.284208346164989	1.3441716874798975	1.2332784031750381	0.6851056606776398	0.8710371108707408
891	1.3024598791099566	1.207480714987408	1580.9870163165217	0.8828478411342066	1.244454905896683
892	1.2732734214672188	1.2736762540705235	0.9881631755577436	0.7342514367751712	0.9990728737000726
893	1.1283503462515396	1.1307083076408178	1.3516141231435965	1.0569958435877578	0.9945853058450717
894	1.2905799196324388	1.2661394210540762	0.7051558824197998	0.7859510754563169	1.0578899676447049
895	1.1531536538035165	1.158140989719215	1.2977832602673052	0.8925555149970623	0.9885819214156943
896	1.5493430348041244	1.5621817307255377	1.5008566249017294	0.9109214008111918	0.9708704974807307
897	3.322421999513215	3.3476687357272272	44.16722214073293	26.937812733310523	0.9435246782449298
898	1.284590634481949	1.3452012161483606	1.056018391758891	0.6995390281727283	0.8697399484680586
899	0.8662735945599483	1.1387851380466976	1.286907896458386	10.147011443424775	0.5339350814655787
900	1.3801408199605045	3.088038751237653	0.8362934718148111	22.887219020577025	0.01959305099044477
901	3.0830633396807547	1.7755158906334803	357358.824115445	1.391872510717877	20.302403226013706
902	3.107998206005951	3.0371438051393165	27.543137268097958	39.428776255294906	1.1772112421151522
903	3.1386760910434544	3.022150586948246	44.21994525362822	18.5187389176932	1.3077523348781064
904	2.950095323811511	2.8844682011613827	99.85480376896479	59.41568975786696	1.1631269609093209
905	3.109328514913122	3.0301737563083013	16.472883554630826	21.79151514028325	1.19992681472265
906	3.097161179493781	2.9882191632407706	79.13081278608442	27.230797348239815	1.2851150695486948
907	1.721009530311094	3.0378388942228725	2.6035270940237303	35.7760316511332	0.0482137194101988
908	3.078756646575478	1.788545880989443	39.14234949381576	2.641618916111663	19.50791100102064
909	3.0861180099736365	3.026341889004332	18.851684154364033	11.461946698425173	1.1475619002388502
910	3.1132361785911957	3.2085380030867725	9576642.353119865	31.296193012240458	0.8029678843494737
911	3.0995611409919324	1.7743801835715431	145663.79311215505	0.9381933504781641	21.143698505070294
912	1.2936450351614057	1.3053924222979332	1.0783842174828433	0.612506775850781	0.9733131990570193
913	3.1152740838431177	3.0517931884731833	34.72353193570846	79.65096187342088	1.1573931172070206
914	3.0712217616971658	2.9350309660726883	28.851625167657637	7.5417349599509125	1.3683298325550037
915	2.8129012447499013	3.0410503296246985	8.415354515653432	34.96448950663705	0.5913585973879549
916	3.087896655061905	3.0206293983987904	25.738720629744552	14.187401457702467	1.1675278707504333
917	3.092293841502942	1.6441994860370577	33.86283118056427	1.2786626356225	28.06043216858326
918	3.071082764925906	1.7864471800885184	1655576.8314692315	4.290611722068477	19.259082113505738
919	3.0943285027056064	3.2157680209540795	209.7625064779902	29.807531306247444	0.7560673462572717
920	3.064927090154407	1.2050391815717463	52.302967444209436	0.7155439376143731	72.42490072617126
921	3.032136380655419	1.6956720979109832	17.606737163112516	15.599659335458085	21.70022729176226
922	3.0639010166960814	3.020146657785524	35.85870680158453	14.248449240468181	1.1059980440195145
923	3.209410158999163	1.7055124568865343	52.86735863570466	1926.7922816593484	31.907861781979758
924	2.783738669283089	3.061886680587049	39.631907117357606	144.55917001008388	0.5270502075557576
925	1.5715275816631553	1.5392364371661016	1.601430907584924	1.7963110911852156	1.0771871016836962
926	3.265743287129762	3.1275377146221195	75.63677317478474	45.995018621697255	1.3746925292537964
927	3.2168646208866125	3.0767811715816196	21.506267761994746	610685.6680368804	1.3806495297168684
928	1.9394061417430277	1.9527197508223648	10.242090002317143	8.93064084010137	0.9698094037218171
929	3.196512835397709	3.250146247538695	45.17646683251241	61.56465097140079	0.8838256226200901
930	3.1528357676489405	3.185906516980704	59.825256167307586	63.33205461222962	0.9266788492072403
931	1.6621708185772173	1.7591907502177169	2.825955951543035	4.263009999977834	0.7997975480174712
932	1.29286663446949	1.3265586556850621	0.6516529679251982	0.9736593894678488	0.9253541537708935
933	3.086582549158137	3.011557331242374	19.641474403566367	15.31853703768425	1.188571241482768
934	3.623207046173572	3.5759968851014743	64.77117703514972	68.87729269989705	1.1148338865296499
935	1.732593349536579	1.798517212443588	2.6305765311555103	4.388826226989383	0.8591641302015215
936	3.034121421420225	2.47730144804906	474.00782905576654	48.90930781392791	3.604292045464702
937	3.2259818491101395	3.1136625068152792	25.574327728246367	341544.78660394944	1.295147830189749
938	2.99603027885779	3.2337827802690335	47.71390897935302	73.27921788589474	0.5784255904662681
939	1.6163666321545584	1.845371744835744	8.85778391647901	17.85193898631575	0.5901941321392937
940	3.197705697515667	1.2041161433483378	68.66210754878381	17335.092508355105	98.53478065756929
941	3.0561405145641523	1.7457050669863556	8704.10910581793	0.7670628642944105	20.43786130275788
942	1.3317225738831802	1.3062252368176608	1.0714835367424118	0.9191481138878316	1.0604674359550188
943	1.3124502369686732	1.3755164718725863	0.8171915497651796	1.2023952653890864	0.8648360112778462
944	1.4482574915400628	1.4408857485351008	1.4397984551720002	0.5826736418464574	1.0171189435654504
945	1.2024305699335012	1.2679567978402209	0.9593696003543355	0.6645419230999945	0.8599511311630584
946	1.370063824949358	1.3988355732535245	2.089317231339623	3.133344239881344	0.9358974235404546
947	3.0445979435668025	3.1377129186581274	259.3542338540558	51.55620770820313	0.8070213511882843
948	3.1066986199171454	1.2709072638279673	44.982568228901975	51.270223747437385	68.51589830469044
949	3.1825232276973776	1.7078825578498864	214.82345899268367	289388.46957165946	29.829135699813566
950	3.2709917387876692	2.941375701898062	103.2885871506743	7605745.19407627	2.136072736002457
951	1.3121833889675012	1.3515939263459718	0.9894918754873171	1.344161240016961	0.9132495410300668
952	1.27737818871215	1.2954541845344645	1.291461573089257	0.8087521361439498	0.9592327637116046
953	3.18153305110045	1.2358119016184825	48.492538324115145	150158.06497399055	88.2513077076326
954	1.2984542299787032	1.2698804025247727	1.50644777938133	0.7341897707181011	1.0680063317712603
955	1.4996312441815864	1.5255719250764543	1.731336061223274	1.0994057229853744	0.9420182554540661
956	1.4406702288212725	1.4891559017352913	2.1017144322025447	1.1225387706820666	0.8943640359203381
957	3.1333077046190048	1.592160231932964	36.16478397818461	1.658970718361954	34.765419378333654
958	1.3442814588186254	1.3291581396466685	1.020018458866131	0.7052268744831541	1.0354361400213714
959	1.298644691599217	1.294964412203736	1.3000884335227232	0.48186699083285267	1.0085101637767002
960	3.102267884289053	1.3655823202541386	74.19038442813489	0.8071103037470436	54.536286691284594
961	1.5469019080576296	1.5149010050647065	654.8172760723174	0.9806256968871135	1.0764674518380577
962	3.5467485131922145	3.2415300905470503	1317696.624704977	40.810571857148496	2.019381729564842
963	3.059292698791128	3.1733891565478918	90.55024344828742	17.461794781913596	0.7689596336982126
964	2.034931646406882	2.0766917575138937	9.920088308132817	14.375879565759135	0.9083221166087342
965	1.6246232735113215	1.6593270231859676	3.0342125459851186	4.951399546168345	0.923200966181434
966	1.4906774673732843	1.4100229109509164	0.8006862668731645	1.0839168433119188	1.2040778199407471
967	1.5435087068371605	1.7703031064664123	6.437361845599498	9.590799979272491	0.5932060892040478
968	3.763938778699473	3.57918601398725	72.20674445642942	66.7283307439416	1.5302160918211165
969	1.481880374997021	1.4411603545516611	1612.0755311246592	0.9516195418559192	1.0982975642497819
970	3.830298292961829	3.8334225847020127	100.57351972300249	104.8743514294793	0.9928318669140163
971	3.2156199920311246	3.2634186606846436	182.52767033442623	228.2219584295318	0.8957799372629448
972	1.2912042679436446	1.2495835807606566	1.619539618997395	0.6033257185472223	1.100577645086584
973	1.7168840029309183	1.7010489841991454	3.6584439520117167	6.685613340140707	1.0371343508407527
974	1.445820930749758	1.4775501550357184	1.013700467278292	1.0814386491733152	0.9295457631698302
975	1.6034742541419291	1.6646790020218478	1.2321066213684337	1.4759606668813192	0.868550854953657
976	3.2227711855032637	3.109046778014439	30.17518128036179	18.304629915120202	1.2993447843773906
977	4.23328672802041	3.7241516044304372	294.804231307788	210.80402218053734	3.2294987708769543
978	1.5493748537642607	1.6535640265119038	2.6629677149566557	4.301471557631604	0.7867030379476972
979	3.1006859759004923	3.120385972937414	56.48111587462573	35.19741086347505	0.9556525059491279
980	3.157446959840269	1.3095469064243748	33.30140338619366	0.7758777759110393	70.45309127247151
981	3.082442841531425	3.069219065497628	73.35824563101394	25.175796870543167	1.0309171774610721
982	3.084004018564105	3.024112392447559	23.397149810338977	8.196648807738239	1.1478671468854866
983	3.1128732186262114	1.7168783581524885	25.094988997840655	24.064372162612937	24.888278648298794
984	1.6547445643258478	1.5756185693020361	3.1645045282386297	1.3051180439396923	1.1998473454900076
985	3.1134482588580505	1.762897964865821	89.13349691373384	5.0570641191356644	22.415596172461647
986	3.2073254051028406	1.5183864713383743	44.41508340827091	224656.10992401798	48.85836546654869
987	1.7369971986389658	1.7488212151139026	2.7282336168618424	1.8333383015837745	0.9731414774027857
988	3.1553875279917656	1.7646666528534931	214209.9581751643	5.875199804956864	24.587868124195598
989	3.0839334442120476	3.0320489158570174	20.493884255633027	8.87979267330976	1.1268977930486934
990	3.1115806328754716	3.0788296665112	37.676025312033325	12.399061850395395	1.0783282087246078
991	3.0509990690617204	3.0905694537277997	87.70699315970569	12.609802596227162	0.9129134704454932
992	1.3242710392242363	1.3350041843717384	1.0076015749735039	0.6554772467336575	0.975588910049828
993	3.1347529943033527	3.002763836170386	38.10698601534645	62.481037614620554	1.3551555813892584
994	3.0335481908069424	1.5585756497328784	18.33248088621323	35.60834302891961	29.851938695504572
995	3.0107157643984968	3.09290771326526	69.95038150189166	45.481104500971824	0.8275763118498788
996	3.0676590784312725	3.037104504767079	55.7460962885527	16.94816693937723	1.0728884590713923
997	3.035698199075608	1.7331344788489809	33.16599868404423	2.69803659564293	20.070755490372278
998	3.087406661399559	3.111348404025818	21.976214785826038	24.953154435752406	0.9463641005550846
999	3.1103615721434292	1.6426369884188845	57.337758257997415	2.2278287673380786	29.357872750079437
1000	1.2510382352277698	1.1597023698045787	313491.75291266287	1.3560368462744359	1.2340588344453118
1001	1.4421072115930256	1.4005348110778357	1.3636268201758321	1.1523579683665988	1.1004552850863636
1002	1.571280584296971	1.5133779152391849	2.1131337837631228	2.3375992996078434	1.1426222298520794
1003	1.3384009553828369	1.3055150006895717	1.3780083356054569	1.6906282142932034	1.078663429072353
1004	1.020328821027983	1.0115516109806906	1.870719997549468	1.4710666152135952	1.020415883391912
1005	3.0448992097978427	3.099204512574597	232.31938452353512	189.53308199417768	0.8824593260979273
1006	1.0936948568450602	1.1242274253591586	1.4652385356781141	0.867487432748059	0.9321105670945742
1007	1.2779600594090101	1.3360115602365907	0.9900166300368319	0.6816071920095302	0.8748800213952679
1008	3.112628183909501	1.4841562902949086	40.9157483654387	1.8533172647234866	42.50811957884051
1009	3.17071925212656	3.1652581372278417	35.366539864578044	43.66715451560313	1.0126540755022415
1010	3.345210890181898	3.249267062125187	40.59506668339686	30.11302769915069	1.2472221872452085
1011	1.108096886573454	1.1718830696724711	1.419748559839922	1.036639783807417	0.8634035239898105
1012	1.3486459336451608	1.331188791700899	0.9247601761223373	0.5628726562866193	1.0410153706599279
1013	1.3458118474612684	1.39105309018969	1.2426827173947166	2.306975068361399	0.9010704702169197
1014	1.4001107184440367	1.4320393647466827	1.6160143899341433	1.4649490668440939	0.9291190266009226
1015	1.2846319389580176	1.3333193351356118	0.9323683085676626	0.7055506472429255	0.8939487137222702
1016	1.3764762013562026	1.4085951507898946	1.1449692738281532	0.5931017157626045	0.928711985908823
1017	1.6585508325632765	1.6307504763834233	2.2236848435912955	2.988708178246976	1.0661059229965844
1018	3.195611725616656	1.4241642054541161	22.11546666542734	82959.34223440202	59.08095682514767
1019	2.9958966355701655	2.9242637466835726	71.61220083799819	96.01833027781953	1.179323326790103
1020	1.3295098623710324	1.2536178100713375	31355.980173677366	1.0853919817272544	1.19094595117968
1021	2.1330111794811684	2.065027179691701	14.2763190263964	19.64823385344751	1.1694563052967935
1022	1.5829877480892454	1.5660320205340996	1.935397098408995	2.790743470623506	1.0398141606562585
1023	1.242732745010832	1.2747472502032926	1.0052989885811088	1.7528063234666855	0.9289353603410393
1024	1.2845602526049504	1.2973698618242409	0.9402144974119153	0.8665645366281499	0.9709355233279843
1025	1.2378511158982552	1.2665204955447864	1.1703885121789244	0.8702718067831925	0.9361180523055356
1026	1.0562857421423895	1.1436593469839729	2.9589774537507982	5.49196483973263	0.817761000883887
1027	1.193261373771306	1.2870390289427438	2.8619991204363	4.893879126999674	0.8057908746657848
1028	1.318678772856409	1.2945846353489243	0.807045987912386	0.6616602915252181	1.0570466094058106
1029	3.2121198492024248	3.068645097466209	37.039423135005066	2286742.988334504	1.391472897441005
1030	1.4106360938121443	1.3226958496585315	2784.9681325925953	0.7015071509277065	1.2244477123365227
1031	1.1589274974416273	1.1780996389146001	3.632124486466497	5.704377629109681	0.9568147430901276
1032	1.316925447145459	1.339720848071697	0.8184625137762256	0.7189051061680328	0.9488653749299434
1033	1.1608356268733897	1.339631771250832	2.3702246925447907	6.452279646103399	0.6625274177279896
1034	1.0150657640483083	1.0467332467845267	3.5738620959156875	4.728796426689794	0.9296779215971235
1035	1.3675092298810791	1.4323685161432433	1.4626261065136115	2.6730054016756006	0.8612727639692488
1036	1.6279232355414064	1.689695202559947	3.2590626342469413	5.848909570904794	0.8674172069224361
1037	1.579295666244781	1.6203312800140597	1.4438109440203934	1.7959823390598966	0.9098386594053788
1038	1.0954595098965485	1.1148428391017	1.4603931866753856	0.88067551341887	0.9563495785033822
1039	1.10463854968185	1.2282657751716788	1.8614460150684842	4.437026046540665	0.752268322754494
1040	1.316704850201869	1.258077642411912	1.9895022298641662	1.157791929192239	1.1445300713205668
1041	1.668803019959335	1.6962694354012007	1.7374746936770469	1.8148726537435134	0.9387146258904753
1042	1.7751521990380954	1.645910466544023	1.9960367552862979	32687926.66209423	1.3466096814216049
1043	3.0465649285120326	2.9238819782810377	78.73710909463098	30.000202465013274	1.3264257681800244
1044	1.3204945414407154	1.326632213250162	0.7186526304497527	1.2629015473059844	0.9859668835428129
1045	3.046138835975263	1.9455334004154903	137.63606583968522	9.696569409006743	12.606816619142945
1046	3.031064494185755	1.6308838381486754	23.99098514589428	686.0655624155875	25.129315330769103
1047	1.5207396499429702	1.5273338019824723	1.080203349396084	1.5190938616027794	0.9849310934089347
1048	3.11590592280201	1.5963968925958898	36.483867574319014	8022.336131563824	33.075698935763675
1049	1.672417490038391	1.655565333093961	2.752831998160112	3.968085042879604	1.0395662151913836
1050	1.5001358056373788	1.4948179288114696	1.3777781579061474	1.208460670842299	1.0123201391831576
1051	3.1718826121239463	3.0573836862225456	18.739192373326023	16.668441407892196	1.3016640962951844
1052	1.1316641142391388	1.190457552054399	1.0569229399365756	1.0850146231378188	0.873386675905474
1053	3.038278116920092	1.7155648199137223	30.990593768722366	1.3973947897956467	21.023900718382087
1054	1.5200818824289708	1.5048110117427178	1.8600919048435094	0.47602494291195463	1.0357879891312474
1055	3.075669773398865	3.037388706570241	25.18064689271725	13.471560702668766	1.0921469237419388
1056	3.115112447951561	1.6451510126660842	24.910387408313273	0.853242210800948	29.509471752404
1057	1.4514642957065815	1.426398603660851	1.004327408077589	0.7736031071816741	1.0594139616298617
1058	1.3660774983227728	1.4543500624936683	1.1649620931047313	1.637001061012623	0.8160700432544076
1059	1.3608627116868401	1.3739822503686623	0.943530730996802	1.2219733973970044	0.9702428730910866
1060	1.2839221161564427	1.2696445912809549	1.7992893924546864	1.1859294882254052	1.0334215766584638
1061	3.114796908178599	3.001169880705545	39.7322322029077	10.509062276522682	1.299053470450416
1062	2.013733895070231	2.224193496559569	59.550042673964654	61.69155435966926	0.6159428220730181
1063	3.185584016807892	2.9671852802292222	67.20232168782177	24.527018033993134	1.6534792019697364
1064	3.058606496159051	3.109052951958882	64.5792902114231	49.13604519053702	0.8903352007393104
1065	3.329451943446257	3.4380822676819744	52.36262091658508	112.39744620782625	0.7786991054041972
1066	3.1932736564985795	3.2939152877697153	30.0383714290584	65.04738587193789	0.7931555522503924
1067	2.3036012186372634	2.2687374576249897	112.0921301280751	53.45674774273493	1.08358693745819
1068	3.16260251738056	1.7530452188429904	33.757570409623256	5.200603640758243	25.67776964792371
1069	3.202568739885696	3.0829358991376217	92.20788446927043	147786.86150723888	1.317142734946064
1070	3.0690913311637633	3.0606747341099614	58.61205948973703	38.869853151427414	1.0195689407959172
1071	3.079779299659985	3.0156549810217035	20.331505807876194	19.415227966504425	1.159109108570855
1072	3.042259127917517	3.0731040295551075	95.92640730629901	83.70768675718709	0.9314404587788295
1073	1.5359294295285972	1.6439081215300813	2.081270255706574	3.4493771223495884	0.7798683726407191
1074	3.18903333402303	1.551171781517298	25.17254885812887	126824.69270356855	43.437172997770006
1075	3.1277204267650163	2.881185366050454	70.85106567518355	16.117976098681375	1.7641481789019113
1076	3.134934460549936	1.9136881161633492	135.43137993743977	4.0097525526501085	16.643564537695223
1077	3.0619435697973816	1.7338662335129906	25.362746291135377	16.59310700792281	21.285180446301297
1078	1.2707248443541292	1.5457459198171009	1.997260755598715	7.864141440371029	0.5308586820708968
1079	1.8124998676859305	1.882427765287801	9.167800601149361	21.867830398260956	0.8512793574934107
1080	3.12459918571997	1.2947455848406306	51.7720793849653	0.5430091098796067	67.58551086413514
1081	3.7228036343626965	3.7547662790348793	125.97748993097507	90.81248228822325	0.9290462941649419
1082	3.354974334619468	3.3292319967328887	33.344697738197134	39.200848240511704	1.0610658517826146
1083	1.1900746558208073	1.0955985130491341	3.276184446380703	3.161033915622996	1.2430143510909395
1084	1.608253566035026	1.6815936396503386	2.479313592893757	4.323492135332285	0.8446172099616517
1085	3.7139283681491664	3.6972641366548027	72.33142958068777	83.76963696726088	1.0391164772938135
1086	1.4789733928237874	1.5705463320103388	1.1212690312851066	1.9981166997590976	0.8098919099773194
1087	3.2715311320905185	3.12573783147074	130.5592317406168	139.94201439944888	1.398921357400507
1088	1.0529929491993697	1.0646367346094527	1.4199275316687048	2.2981554621078333	0.9735454123601283
1089	3.235526736287246	3.2684465183328304	34.29475516937396	45.44571364927711	0.9270010326910955
1090	1.4393880401436003	1.4137379943999795	1.2249240637321372	0.8381829148054112	1.0608403880921253
1091	3.039380615839555	3.079711006429916	180.97428212298118	185.24455167046264	0.9113172887206779
1092	1.2306848972616133	1.1596958342340098	3.3578275574608267	3.5617617527608716	1.1775763178784016
1093	3.040317573603497	3.177982195849846	31.258564110894707	49.788158663092915	0.7283420392290484
1094	1.0239729645711733	1.086658123925106	1.487834334113461	0.6240344346958069	0.8655952023470437
1095	3.5434234106542566	3.566493181324969	59.762190997245504	60.30685230770163	0.9482661093567484
1096	3.6635802593747817	3.8531119532132694	807981.8353918487	120.55550356367957	0.646350823043073
1097	3.7937635710654867	3.8262221531171114	146.2629401190003	135.67859194395743	0.9279859864002129
1098	3.1457267515242284	3.1714296132751776	89.62525807505305	128.19192564226645	0.9425342447997247
1099	3.0348491151101276	3.0895472314920287	140.5680636919964	17506.529910732304	0.8816615141882436
1100	1.3319088242200658	1.278203739226973	1.6654039548990618	1.2202766724248835	1.131631648666765
1101	3.164491098167126	1.5731292692054666	43.07900384439225	1.9722908030241435	39.02669990847471
1102	3.076592701763742	1.6071481926331224	31.06316027517905	4.811101828647235	29.47436851322182
1103	3.4461454797091533	3.5163773143114043	58.16352781158039	74.13075045773772	0.8506838058814554
1104	1.5074538725054394	1.5640322089874397	1.6843477499974278	1.1235257412206514	0.8778527288861745
1105	2.2562369273937195	2.2090902408044117	19.812852649780112	44.126735105948676	1.1146709594460458
1106	1.5484117461856866	1.566257089303725	1.119097406275164	1.6078302628651913	0.9597423451204525
1107	2.0042922749389214	1.9250991436592755	13.029839946006526	27.718572866875085	1.200032840559062
1108	3.0950525266649924	3.1488553208107297	62.71484508662322	37.63515459966094	0.8834809832744432
1109	3.091301087982224	3.127937552227441	38.92703839428767	12.729591923703513	0.9191016288185401
1110	3.1644296384256103	3.153397636786251	71.34171512461438	28.744766669847337	1.0257275057343134
1111	3.152183857745789	1.656373393701122	48.76712269929945	1.3637181621839947	31.319185857553464
1112	1.1674347360967714	1.116130969568221	1.4920498656994519	0.980397683507823	1.1253918521402986
1113	3.179577338932349	1.934374483408273	86.67460868542805	774601.1735186112	17.587449179987015
1114	3.2949824045349034	1.5739120112516485	70.44239972957635	3.3279663585246237	52.61025336114788
1115	1.6667780987211263	1.6363245918466174	2.942724257567952	1.576802891018539	1.072638811008356
1116	3.095116358456837	1.6423843030623233	21.2427932884671	0.8731997616192521	28.361686710167543
1117	3.157150142649739	1.7935471042736417	59.913655922739906	3.2217655496942026	23.099524408199887
1118	3.056447911026243	3.5104471643018234	85.15295421121077	566.259774142579	0.3515610450006147
1119	1.4089175532520049	1.4687657857115874	1.4195338273279365	2.2466593352433333	0.8712680080557743
1120	1.1752768879184894	1.0189265394436022	5.621814278819295	1.4063727033657987	1.4333437216711644
1121	3.1488483939110345	3.056460651659886	199.44301420200688	87.80051670873769	1.2370513918274282
1122	3.139870430586012	3.1398113707541944	73.26081554476562	13728222.364851482	1.0001359995354362
1123	3.0776917021576713	3.073024278663881	463121233.5755659	14.199355591529931	1.010805097707302
1124	1.7107488544969898	1.7256561925377474	2.1442846279848577	1.6324654991686158	0.9662570195724388
1125	3.0863895793021014	1.7562693510799838	58593.85559571326	1.3524077502562464	21.385540356916618
1126	1.5591499519966991	1.6665196681491827	1.0681437731159247	1.9929454866930012	0.7809626857194893
1127	3.0578725257614265	2.9669716089359213	26.696203631411112	33.412653364314814	1.2328235356071544
1128	1.4914156391196614	1.586813960446673	1.6244093620054807	2.918044138130745	0.8027894909958929
1129	2.9621476986263424	2.089885106069714	174.23396664547488	4.341749634830034	7.451824060788358
1130	3.209710280487622	3.019987474023664	41.921440521434334	4011303.950062254	1.5478283839879676
1131	3.0720430308800397	2.9953598970865993	22.324360657075594	16.037784784556813	1.1931172748496162
1132	1.77932071742924	1.800901336772623	3.1534622334586135	5.692160755292005	0.9515231977084158
1133	3.0930249498307405	3.027269070660919	54.03368181457235	20.746846226512698	1.1634718475882833
1134	1.580648487319505	1.6057787585720429	1.1359012927669863	1.072237501408902	0.9437777376447135
1135	3.1405812710420125	3.165642067427139	71.46231659310656	57.895080526130364	0.9439287275393188
1136	3.0912168239708646	3.10928400496177	153.8438415104865	28.563907257778737	0.959252233360097
1137	3.190383193978684	3.210182577919094	576.0473487261621	57166.54316575527	0.9554338329511876
1138	3.20404575961469	3.121624465936332	154.78122493706263	6694365.530426529	1.2089860609588823
1139	1.922736261998525	1.938728444810168	7.028464852749078	16.516855222568143	0.9638463724532672
1140	3.1973517215257106	1.3257784705226638	30.842506067703653	1.036826859423125	74.40005404172238
1141	2.9810338684691016	3.0716004130156325	53.07942934024316	58.795630643879605	0.8117708562378889
1142	3.1741933832373825	3.2760900967413655	48.681369091685674	51.66163346031568	0.790866694255171
1143	2.8457211703823093	3.0583659153261693	55.43356901510667	153.9365793940208	0.612851502332348
1144	2.996517912128542	1.9706893979893916	75.97414364914617	19.09167548261738	10.612764180118726
1145	3.0713324455354414	3.0307340131868346	46.57099777883571	15.4239901693628	1.0979901202816131
1146	2.9239845250650998	3.160995050622375	45.495582323066124	37.637543254945435	0.5794146535682206
1147	2.91966086290707	3.0203401961552623	42.54298030755648	51.45077971762644	0.7930866998110369
1148	3.4526776374689065	3.509048963027089	71.37817728058633	165.41263345331188	0.878271266144665
1149	2.8775508339664637	2.9992684213209717	94.39754547372286	109.48040978532505	0.755583408080469
1150	3.2394890104890437	1.7103727727305569	73.27474061426358	9.590084506052344	33.81553304664703
1151	3.13475023151178	2.029412770783558	189.0823670179977	12.575708364583956	12.744930182732226
1152	2.8622290761476687	3.0276760701685506	34.03851853604688	78.88588893280858	0.6832080989704082
1153	3.3874271270901772	3.4314372097409205	45.1780689218182	54.556685852495136	0.9036284946938887
1154	3.019846089669651	3.068427076739247	84.6459258280733	119.57707128330803	0.8941677723187444
1155	1.2754392136869799	1.2476523267037714	1.6506322971095406	0.7673523596686845	1.0660728593306903
1156	3.00859516172842	3.0677424093058905	54.775511952570376	78.28223957412268	0.8726754375490824
1157	2.866411297609461	3.0256973231561157	34.70499083506175	82.6804887094778	0.6929692674109146
1158	3.219261938661476	3.510808722695739	32.87144770409636	157.784501785452	0.5110380248995485
1159	3.1730492570458484	3.149663416010783	78.37380624144276	62.65263774806901	1.0553240634988663
1160	1.2825890541579632	1.3485194320770153	0.5945523456368585	1.2084034313757073	0.8591512416595208
1161	3.4966811845507157	3.5158024740105063	43.323060886044956	70.10542581183448	0.9569267841283099
1162	3.165852793984997	3.0636980207868287	60.435794116517535	39.623764404423135	1.265187152585419
1163	3.5696281540728783	3.551446623573173	71.91548339248254	121.5519030477186	1.0427531981207396
1164	3.4616703570424603	3.530805666869535	43.734784100931684	70.63458733049117	0.8528343615079035
1165	1.3595957895681274	1.2955302812286864	2688.3554962849544	0.6147541257275138	1.158952157606398
1166	3.45215388593991	3.5232377767565692	53.0280292674061	60.99263442847399	0.8490164582998835
1167	1.9581368013238856	2.1500178864981785	20.293506402992605	12.711535934350945	0.6428637167023777
1168	3.0455760557302365	1.5088298621060907	45.88729674926067	1.5776443207903592	34.41487477450402
1169	1.8541995626458265	1.8271950415566993	6.63283515801671	14.681521828445193	1.064154096215569
1170	1.6482286733462703	3.2113792148328373	123831.1340757129	26.48773361280313	0.02734320751882648
1171	1.5939935341099187	1.6020176223913551	1.767446694033563	2.874681553904454	0.9816934915684705
1172	3.222694246815303	3.3097889685185353	37.12726999315915	2196041.832870461	0.8182862965163706
1173	3.0347089547193753	3.150988689079794	44.95001302119321	88.21939956854524	0.76510363560219
1174	1.7389092218014184	1.8246971442717101	6.683286403072904	11.7513407253251	0.8207522416037901
1175	3.755294318040409	3.830078361000858	156.54682130408025	115.19364997670499	0.8418136373808319
1176	1.6919575940088514	1.6281102499033688	1.9089158316613164	2.1527256391282625	1.158370113799015
1177	3.0183891891918746	3.007866671009955	79.79035792019795	33.53308593392897	1.0245249005800658
1178	1.2741262109463587	1.3016291005763956	1.0100420245201172	0.8432451336418785	0.9386357913263786
1179	3.0114270800026848	2.972932031054407	60.880080735275705	48.489349625148975	1.0926851702688771
1180	1.306208937373444	1.2497160613400211	2.060819764379675	1.5435979749223059	1.1389190994183358
1181	3.065765652190381	1.592413938008474	20.786318182546513	6.410405037638101	29.740736156802225
1182	3.0958471193976975	2.901337271789579	55.93679038505798	27.944351211113478	1.5649838047609257
1183	1.3372460415521183	1.3747823390587146	1.2828795459472029	0.9340975413505394	0.917199274415758
1184	3.1997975347693757	1.4250399366046285	38.79608208155259	1.568822569842145	59.53297669626374
1185	3.1169015404132345	3.316384541523158	40.75052144366449	73.75199015035777	0.6317089047687862
1186	1.4057666698028803	1.4324404744065453	1.2468673498077334	0.7251508714455742	0.9404293949770333
1187	2.874008904689228	3.0390100872889736	103.03003794968306	64.54217075494651	0.6839097849675555
1188	3.282595071652861	3.421506202295963	36.048073423113394	44.969648542411164	0.7262545551605075
1189	3.114773609254649	1.7213753955543691	21.839052400594205	0.5750217847506386	24.73991559979364
1190	3.1977115806192256	3.1458674813446925	46.76369804038627	13.740991379302953	1.1267928934403506
1191	2.9050599055183706	1.7965352678718374	61.92107993141514	8.501733929589863	12.838806033096168
1192	1.4717134523029496	1.4041614766853663	0.9660683972707123	0.9026095420775505	1.1682935408591173
1193	3.095851711232734	3.166695720931482	140.9863824496403	73.91487739233054	0.8494855392628816
1194	3.140644337067776	1.719972908018161	41.6718545984186	8.720042372151264	26.343375904811282
1195	1.4910280072334356	1.4875534176669307	1.343086973524109	1.0454597074162326	1.0080326279669136
1196	3.126479250773068	3.1244599173046548	97.91400733438083	31.46821082610062	1.0046605137109608
1197	3.415136647111174	3.505828951719647	45.4244467056404	49.12980392330328	0.8115358231490164
1198	1.4569528118661592	1.408751833666797	0.9951045933372558	1.0119200156230919	1.1173802175318388
1199	3.166836446083789	3.1027799986322857	57.30089176415021	42.10795445837617	1.1589279781002826
1200	1.2105109202942463	1.2926000360880265	1.9893516411940224	1.8439675449835562	0.8277722901432937
