# Supplementary material for: Marginal specificity in protein interactions constrains evolution of a paralogous family
Source: Proc Natl Acad Sci U S A. 2023 Apr 25;120(18):e2221163120. doi: 10.1073/pnas.2221163120 (PMC10160972; doi:10.1073/pnas.2221163120)
Supplement: Supplementary file 11 — Dataset S10 (TXT) [file pnas.2221163120.sd10.txt]

((511145.SAMN02604091.b2786:1.09241,(((((511145.SAMN02604091.b1968:1.59164,511145.SAMN02604091.b0570:1.36239)0.90:1.88499,511145.SAMN02604091.b0400:2.05366)0.94:0.25249,(511145.SAMN02604091.b2556:2.37007,((((511145.SAMN02604091.b4112:2.07432,511145.SAMN02604091.b3026:1.97449)0.78:0.38257,511145.SAMN02604091.b1129:3.11153)0.91:0.15606,511145.SAMN02604091.b4399:2.43016)0.89:0.16984,((511145.SAMN02604091.b1609:2.33492,511145.SAMN02604091.b3404:3.07999)0.22:0.10461,511145.SAMN02604091.b3911:2.28750)0.96:0.18868)0.68:0.23493)0.96:0.32108)0.93:0.68347,511145.SAMN02604091.b3210:2.02165)0.67:0.32879,(511145.SAMN02604091.b2078:2.81845,(511145.SAMN02604091.b0695:2.65893,((511145.SAMN02604091.b2126:1.96078,511145.SAMN02604091.b2380:1.99563)0.59:1.93581,((511145.SAMN02604091.b4125:1.93920,511145.SAMN02604091.b0619:2.06035)0.33:1.72328,(511145.SAMN02604091.b3869:2.09507,(511145.SAMN02604091.b4003:1.38225,511145.SAMN02604091.b2219:1.45607)0.88:0.34278)0.80:0.30163)0.88:0.07869)0.94:1.14262)0.59:0.10318)0.87:1.26430)0.87:0.10397)0.88:0.02846,((511145.SAMN02604091.b2218:1.73583,511145.SAMN02604091.b2370:2.38768)0.72:0.19516,511145.SAMN02604091.b0993:1.68126)0.29:0.04179):0.00000;
