# Supplementary material for: Marginal specificity in protein interactions constrains evolution of a paralogous family
Source: Proc Natl Acad Sci U S A. 2023 Apr 25;120(18):e2221163120. doi: 10.1073/pnas.2221163120 (PMC10160972; doi:10.1073/pnas.2221163120)
Supplement: Supplementary file 13 — Dataset S12 (TXT) [file pnas.2221163120.sd12.txt]

>sp470453_1
AQKERTIMLAGISHDLRTPLTRMRLTAEMLP--DEFFREGLVYDIEDMDAILEQFISFMK
>sp573983_1
AQKERTIMLAGISHDLRTPLTRMRLTAEMLP--DEFFREGLVYDIEDMDAILEQFISFMK
>sp34061_1
AQKERTIMLAGISHDLRTPLTRMRLTAEMLP--DEFFREGLVYDIEDMDAILEQFISFMK
>sp480_1
AQKERTIMLAGISHDLRTPLTRMRLTAEMLP--DEFFREGLVYDIEDMDAILEQFISFMK
>sp349106_1
AQKERTIMLAGISHDLRTPLTRMRLTAEMLP--DEFFREGLIYDIEDMDAILEQFISFMK
>sp29433_1
AQKERTIMLAGISHDLRTPLTRMRLTAEMLP--DEFFREGIVYDIEDMDAILEQFISFMK
>sp1123034_1
AQKERTIMLAGISHDLRTPLTRMRLTAEMLP--DEFFREGLIYDIEDMDAILEQFISFMK
>sp1945521_1
AQKERTIMLAGISHDLRTPLTRMRLTAEMLP--DEFFREGLIYDIEDMDAILEQFISFMK
>sp480_2
AQKERTIMLAGISHDLRTPLTRMRLTAEMLP--DEFFREGLVYDIEDMDAILEQFISFMK
>sp1002339_1
AQKERTVMLAGISHDLRTPLTRMRLTAEMLP--DEFFREGLIYDIEDMDAILEQFISFMK
>sp1123033_1
AQKERTIMLAGISHDLRTPLTRMRLTAEMLP--DEFFREGLIYDIEDMDAILEQFISFMK
>sp480_3
AQKERTIMLAGISHDLRTPLTRMRLTAEMLP--DEFFREGLVYDIEDMDAILEQFISFMK
>sp1028416_1
AQKERTIMLAGISHDLRTPLTRMRLTAEMLP--DEFFREGLIYDIEDMDAILEQFISFMK
>sp494416_1
AQKERTIMLAGISHDLRTPLTRMRLTAEMLP--DDFFREGLIYDIEDMDAILEQFISFMK
>sp90241_1
TQKERNIMLAGISHDLRTPLTRMRLTAEMLP--DEFLKEGLVYDIEDMDAILEQFISFMK
>sp1699623_1
AQKERTIMLAGISHDLRTPLTRMRLTAEMLP--DDFFREGLIYDIEDMDAILEQFISFMK
>sp554343_1
AQKERTIMLAGISHDLRTPLTRMRLTAEMLP--DDFFREGLIYDIEDMDAILEQFISFMK
>sp1926479_1
AQKERTIMLAGISHDLRTPLTRMRLTAEMLP--DDFFREGLIYDIEDMDAILEQFISFMK
>sp261164_1
AQKERTIMLAGISHDLRTPLTRMRLTAEMLP--DDFFREGLIYDIEDMDAILEQFISFMK
>sp335284_1
AQKERTIMLAGISHDLRTPLTRMRLTAEMLP--DDFFREGLIYDIEDMDAILEQFISFMK
>sp1699624_1
AQKERTIMLAGISHDLRTPLTRMRLTAEMLP--DDFFREGLIYDIEDMDAILEQFISFMK
>sp1926478_1
AQKERTIMLAGISHDLRTPLTRMRLTAEMLP--DDFFREGLIYDIEDMDAILEQFISFMK
>sp1349775_1
SQKERAIMLAGISHDLRTPLTRMRLTAEMLG--DEFFREGLVLDIEDMDAILEQFISFMK
>sp1354303_1
SQKERTIMLAGISHDLRTPLTRMRLTAEMLP--DDFFREGLIYDIEDMDAILEQFISFMK
>sp1112209_1
AQKERTIMLAGISHDLRTPLTRMRLTAEMLP--DDFFREGLIYDIEDMDAILEQFISFMK
>sp56810_1
AQKERTIMLAGISHDLRTPLTRMRLTAEMLP--DDFFREGLIYDIEDMDAILEQFISFMK
>sp1055815_1
AQKERTIMLAGISHDLRTPLTRMRLTAEMLP--DDFFREGLIYDIEDMDAILEQFISFMK
>sp1720344_1
AQKERTIMLAGISHDLRTPLTRMRLTAEMLP--DDFFREGLIYDIEDMDAILEQFISFMK
>sp259536_1
AQKERTIMLAGISHDLRTPLTRMRLTAEMLP--DDFFREGLIYDIEDMDAILEQFISFMK
>sp1849383_1
AQKERTIMLAGISHDLRTPLTRMRLTAEMLP--DEFFREGLIYDIEDMDAILEQFISFMK
>sp478_1
TQKERTIMLAGISHDLRTPLTRMRLTAEMLP--DEFFREGLVYDIEDMDAILEQFMSFMK
>sp1122244_1
AQKERTIMLAGISHDLRTPLTRMRLTAEMLP--DEFFREGLVYDIEDMDAILEQFMSFMK
>sp477_1
AQKERTIMLAGISHDLRTPLTRMRLTAEMLP--DEFFREGLVYDIEDMDAILEQFMSFMK
>sp45610_1
AQKERTIMLAGISHDLRTPLTRMRLTAEMLP--DDFFREGLIYDIEDMDAILEQFISFMK
>sp476_1
AQKERTIMLAGISHDLRTPLTRMRLTAEMLP--DEFFREGLVYDIEDMDAILEQFMSFMK
>sp34059_1
TQNERNLMLAGISHDLRTPLTRMRLTAELLP--DEFLKEGLVYDIEDMDAILEQFISFMK
>sp34062_1
TQKERNIMLAGISHDLRTPLTRMRLTAEMLP--DEFLREGLVYDIEDMDAILEQFISFMK
>sp1690037_2
LIGDVKLLSNAVSHDLRTPLARIRFGIDTLQEEDDPVEDKISNNVDEMTSLVETLLSYAR
>sp1816686_1
LLRGQQEMIRAVSHELRTPVARIRFAVQMVEDQPAIQLQGIDADIAELDALVDEILTYAR
>sp137658_2
LLSVQREMVRAVSHELRTPVARLRFGLEMIADAETEKAEGMDSDIQDLDRLVDEMLVYAR
>sp46680_2
LLTVQRELVRAVSHELRTPVARLRFGLEMIEETDTKYMEGMDGDIQDLDQLVDEMLTYAR
>sp1926881_3
LVSSKKQLIDGIAHELRTPLVRLRYRLEMSDNLSETELLALNRDVGQLEALIEELLTYAR
>sp1962264_1
LLRGQQEMIRAVSHELRTPVARIRFAVQMVEDQPAIQLQGIDADIAELDELVDEILTYAR
>sp1446475_2
LIRAQQEMIRAVSHELRTPVARIRFAVQMMTEQEGVRRKGIDSDIEELDQLIDEILTYAK
>sp1925589_2
LVASKKQLIDGIAHELRTPLVRLRYRLEMSEHLSAAEAAALNRDIGQLEGLIEELLTYAR
>sp1509403_2
LIEAQRELMRAVSHELRTPVARIRFALEMLVDEDDYQMEQIDKDIEALNKLIDEIMTYAK
>sp1294143_2
LLTVQRELVRAVSHELRTPVARLRFGLEMIEETDAKYMDGMDGDIQDLDQLVDEMLTYAR
>sp1117314_1
LMSDQKQLVNAVSHELRTPLARLKFALAMLAAKDPKEVQAMSQDVQEMELLIDEMLGYAR
>sp28258_1
LLGAQQDMIRAVSHELRTPVARIRFALQMIEDDDDFVLRQIDGDIEELDKLIDEILTYAR
>sp1346287_3
LLRGQQEMIRAVSHELRTPVARIRFAVQMVEDQPAIQLQGIDADIAELDELVDEILTYAR
>sp642227_2
LVASKKQLIDGIAHELRTPLVRLRYRLEMSDNLSESEAAALNRDISQLEGLIEELLTYAR
>sp1499686_2
LLAVQREMVSAVAHELRTPVARLRFGLEMTAEAQNKYLQGMDTDIDDLDRLVDEMLVYTR
>sp1121939_1
LLRAQQEMIRAVSHELRTPVARIRFAVQMMTDEESVRLTGIDGDIEELDGLIDEILTYAK
>sp29571_1
LLRGQQEMIRAVSHELRTPVARIRFAAQMVEDMTDEPAQGIDADIGELDELIDEILTYAR
>sp1118153_1
LLRGQQEMIRAVSHELRTPVARIRFAVQMVEDQPAIQLQGIDADIAELDELVDEILTYAR
>sp1805819_2
LLRGQQEMIRAVSHELRTPVARIRFAVQMVEDQPAIQLQGIDADIAELDELVDEILTYAR
>sp1608473_2
LIESQRELMRAVSHELRTPVARIRFAMEMLADEDDYQMEQIDKDIEALNTLIDEIMTYAK
>sp428992_2
LIMVQRELVRAVSHELRTPVARLRFGLEMIAETDAKYLEGMDGDIQDLDQLVDEMLTYAR
>sp1610576_1
LLRGQQEMIRAVSHELRTPVARIRFAVQMVEDQPAIQLQGIDADIAELDELVDEILTYAR
>sp1367852_2
LVSSKKQLIDGIAHELRTPLVRLRYRLEMSDNLSEKELLALNRDVGQLEALIEELLTYAR
>sp1603299_2
LVASKKQLIDGIAHELRTPLVRLRYRLEMSDNLTDAEASALNRDIGQLEALIEELLTYAR
>sp115561_1
LLRGQQEMIRAVSHELRTPVARIRFAVQMVEDQPAIQLQGIDADIAELDELVDEILTYAR
>sp213554_2
LLRGQQEMIRAVSHELRTPVARIRFAVQMVEDQPAIQLQGIDADISELDELVDEILTYAR
>sp1121863_2
LIASKKQLIDGIAHELRTPLVRLRYRLEMSDNLSADEALALNRDIGQLEALIQELLTYAR
>sp198616_2
LVSIQRELVRAVSHELRTPVARLRFGLEMVEESDDKYMEGMDGDIQELDTLVDEMLTYAR
>sp1811612_2
LIEAQQELTRAVSHELRTPVARVRFGMEMLTDTDDYEAEMIDKDIEELNKLIDEIMTYAK
>sp1977880_2
LIEAQRELMRAVSHELRTPVARIRFGMEMLAEEDDYQVEQIDKDIEALNTLIDEIMTYAK
>sp1121943_1
LLRAQQEMIRAVSHELRTPVARIRFAVQMMSDQEPVRLKGIDSDIEELDQLIDEILTYAR
>sp1333856_2
LLAVQREMVSAVAHELRTPVARLRFGLEMAAEAQSRYLEGMDGDIDDLDRLVDEMLVYTR
>sp999141_1
LLRGQQEMIRAVSHELRTPVARIRFAVQMVEDQPAIQLQGIDADISELDDLVDEILTYAR
>sp1977878_2
LIEAQRELMRAVSHELRTPVARIRFGMEMLAEEDDYQVEQIDKDIEALNTLIDEIMTYAK
>sp590061_3
LLRSQQEMIRAVSHELRTPVARIRFAMQMVEDMDPAILHGIDSDIEELDQLIDEILTYAR
>sp108981_2
LIEAQRELMRAVSHELRTPVARIRFAMEMLADEDDYQMEQIDKDIEALNKLIDEIMTYAK
>sp134533_3
LIEAQRELMRAVSHELRTPVARIRFGMEMLAEEDDYSVEMIDKDIEALNTLIDEIMTYAK
>sp1500895_3
LVASKKQLIDGIAHELRTPLVRLRYRLEMSENLTEAEAAALNRDIGQLESLIEELLTYAR
>sp1123773_2
LLRGQQEMIRAVSHELRTPVARIRFAVQMVEDQPAIQLQGIDADIAELDELVDEILTYAR
>sp1799789_2
LVSDVKLLSSAVSHDLRTPLARMRFGIDTLAEEDNVYLEHLSNDVEEMTSLVEILLDYAR
>sp214092_2
LIVSKKLLIDGIAHELRTPLVRLRYRLAMSDNLTESEQQALHHDIGQLEALIDELLTYAR
>sp419597_1
LLRAQQDMIRAVSHELRTPVARIRFAVQMVEDMPGVRLQGVDADIEELDGLIDEILTYAR
>sp1123016_2
LLAVQREMTSGVAHELRTPVARLRFGLEMAEEADGYL-AGMDRDIDDLDRLVDEMLVYSR
>sp1292027_3
LLNIQREMVRAVAHEFRTPVARLRFGLEMVGDAQRKYLEGMDNDIEDLDRLVDEMLIYSR
>sp1492922_1
LLRSQQEMIRAVSHELRTPVARIRFAVQMLEDLEGHALEGIDEDISELDRLIDEILTYAK
>sp1353941_2
LIEAQRELMRAVSHELRTPVARIRFAMEMLADEDDYQVEMIDKDIEALNTLIDEIMTYAK
>sp550_4
LIASKKQLIDGIAHELRTPLVRLRYRLEMSENLTAAESQALNRDIGQLEALIEELLTYAR
>sp1226327_2
LIEAQRELMRAVSHELRTPVARIRFGMEMLAEEDDYQVEQIDKDIEALNTLIDEIMTYAK
>sp262324_1
LIQSQRDMVNAASHELRTPITRLEFGLANLADLDDRVAHALRCDVEELDLLVGELLTLLR
>sp29486_2
LIASKKLLIDGIAHELRTPLVRLRYRLAMSDNLTEAEQQALNRDIGQLESLIDELLTYAR
>sp1121942_1
LLRAQQEMIRAVSHELRTPVARIRFAVQMMTEQEAVRRKGVDGDIEELDQLIDEILTYAR
>sp1323663_2
LMRTQREMIGAVSHELRTPIARLRFGLEMVETADNRYLQGMDGDLSELDKLVDEILTYAR
>sp1484157_2
LVASKKQLIDNIAHELRTPLVRLRYRLEMSDNLSVAESTALKRDIGQLESLIEELLTYAR
>sp1217693_2
LIEAQRELMRAVSHELRTPVARIRFAVEMMADEDDYQVEQIDKDIEALNTLIDEIMTYAK
>sp40215_2
LIEAQRELMRAVSHELRTPVARIRFGMEMLAEEDDYQVDMIDKDIEALNTLIDEIMTYAK
>sp1479235_2
LLRGQQEMIRAVSHELRTPVARIRFAVQMVDDQPAIQLQGIDADIAELDELVDEILTYAR
>sp1805634_2
LIEAQRELMRAVSHELRTPVARIRFAMEMLADEDDYQVEQIDKDIEALNTLIDEIMTYAK
>sp1121941_1
LLRAQQDMIRAVSHELRTPVARIRFAVQMVEDMTDRQLQGVDGDIQELDGLIDEILTYAR
>sp1619313_3
LVASKKRLIDGIAHELRTPLVRLRYRLEMSENLTASESQALNRDIGQLESLIEELLTYAR
>sp1121103_2
LLHSHKQLTNAVAHELRTPIFRLRLQLDMLQEQEQELMQGIAEDIDELDTLVEELLEYAR
>sp632955_2
LIEAQRELMRAVSHELRTPVARIRFGMEMMADEEEYTVELIDKDIEALNNLIDEIMTYAK
>sp1166130_3
LIASKKHLIDGIAHELRTPLVRLRYRLEMSENLSETEHAALNRDIGQLEALIEELLTYAR
>sp1805635_2
LIEAQRELMRAVSHELRTPVARIRFGVEMMADEDDYQVEQIDKDIEALNTLIDEIMTYAK
>sp303_17
SLNMQRELVRAVSHELRTPVARLRFGLEMVENREKYLL-GMDNDIQDLDRLVDEMLTYAR
>sp54291_5
LIASKKLLIDGIAHELRTPLVRLRYRLEMSENLTEAESQALNRDIGQLEALIEELLTYAR
>sp90241_2
LIESQRELTRAVSHELRTPVARIRFAVDMLADTDDAESDYIDKDIEALNGLIDEILTYAK
>sp1977884_2
LIEAQRELMRAVSHELRTPVARIRFGMEMLAEEDDYQVDMIDKDIEALNTLIDEIMTYAK
>sp376427_2
LLRAQQEMIRAVSHELRTPVARIRFAVQMMTEEEAVRRQGIDDDIEELDGLIDEILTYAR
>sp1783518_2
LIRAQQEMIRAVSHELRTPVARIRFAVQMMTEQEAVRLEGIDNDIEELDQLIDEILTYAR
>sp1736225_3
LVASKKQLIDGIAHELRTPLVRLRYRLEMSDNLSAAESAALNRDIGQLEGLIEELLTYAR
>sp225849_2
LIDDNKLLSRAVSHDLKTPIARLRFGIEVLEEQNDQLRQRLNRDIDAMEELVATLLNYAR
>sp392500_2
LVDDNKLLSRAVSHDLKTPIARLRFGIEVLEEQNEQLRERLNRDLDTMEELVMTLLSYAR
>sp1666906_2
LLRGQQEMIRAVSHELRTPVARIRFAVQMVDDQPAIQLQGIDADIAELDELVDEILTYAR
>sp1883416_1
LLRAQQEMIRAVSHELRTPVARIRFAVQMMTDDDAVRRSGIDGDIEELDGLIDEILTYAR
>sp202956_2
LIEAQRELMRAVSHELRTPVARIRFGMEMLAEEDDYQVEMIDKDIEALNTLIDEILTYAK
>sp640513_2
LIASKKQLIDGIAHELRTPLVRLRYRLEMSENLTEAESQALNRDIGQLEALIEELLTYAR
>sp1274399_3
LIASKKHLIDGIAHELRTPLVRLRYRLEMSDNLSAAEHAALNRDIGQLEALIEELLTYAR
>sp556533_2
SLSTQRELVRAVSHELRTPVARLRFGLEMIGDAETEAADGMDSDIQDLDKLVDEMLTYAR
>sp1161919_3
LVASKKQLIDGIAHELRTPLVRLRYRLEMSDNLTEAELAALNRDVGQLESLIEELLTYAR
>sp521719_2
LINVQGDMVRGVAHELRTPLARLRFALDMAAEEQVRLLQGMDQDIEDMDVLLDEMLTYAR
>sp1977881_2
LIEAQRELMRAVSHELRTPVARIRFGMEMLAEEDDYQVDMIDKDIEALNTLIDEIMTYAK
>sp1166948_2
LLRAQQEMIRAVSHELRTPVARIRFAVQMMTDQEPVRLSGIDSDIEELDQLIDEILTYAK
>sp1349775_2
LIESQRELTRAVSHELRTPVARIRFAVDMLADEDDYQREQIDKDIESLNELIDEILTYAK
>sp511145_2
LIASKKQLIDGIAHELRTPLVRLRYRLEMSDNLSAAESQALNRDISQLEALIEELLTYAR
>sp61648_2
LIASKKMLIDGVAHELRTPLVRLRYRLEMSDNLSDGERSALNRDIGQLEGLIQELLTYAR
>sp1628855_3
LVASKKQLIDGIAHELRTPLVRLRYRLEMSDNLTEAESAALNRDIGQLEALIEELLTYAR
>sp1504981_2
LLRGQQEMIRAVSHELRTPVARIRFAVQMVEDQPAIQLQGIDADIAELDELVDEILTYAR
>sp1635257_1
LLRGQQEMIRAVSHELRTPVARIRFAVQMVEDQPAIQLQGIDADIVELDELVDEILTYAR
>sp472181_2
LMNIQQEMIGAISHELRTPVARLRFGLEMVESEDARYLDSMDGDLTELDKLVDEILTYAR
>sp325240_1
LIDDNKLLSRAVSHDLKTPIARLRFGIEALEETQSQLFQRLNRDLDTMEDLVMTLLSYAR
>sp442341_1
LLRAQQEMIRAVSHELRTPVARIRFAVQMMSDEEPVQLKGIDSDIEELDQLIDEILTYAR
>sp404433_1
LLRSQQEMIRAVSHELRTPVARIRFAVQMLEDKDDVQLAGIDEDIAELDRLIDEILTYAK
>sp1301098_2
LIMVQRELVRAVSHELRTPVARLRFGLEMIEETDKYMA-GMDGDIQDLDQLVDEMLTYAR
>sp1871111_2
LIEAQRELMRAVSHELRTPVARIRFGMEMLADEDDYQMEMIDKDIEALNTLIDEIMTYAK
>sp693444_3
LIASKKQLIDGIAHELRTPLVRLRYRLEMSENLSAAESQALNRDIGQLEALIEELLTYAR
>sp480813_2
LVASKKQLIDGIAHELRTPLVRLRYRLEMSDNLTENEAAALNRDIGQLEGLIEELLTYAR
>sp1123021_2
SLNMQRELVRAVSHELRTPVARLRFGLEMIADAETKYLEGMDSDIQELDKLVDEMLVYAR
>sp1242245_2
LIEAQRELMRAVSHELRTPVARIRFGMEMLAEEDDYQVDMIDKDIEALNTLIDEIMTYAK
>sp1453495_3
LIVSKKLLIDGIAHELRTPLVRLRYRLAMSDNLTESEQQALNHDIGQLEALIDELLTYAR
>sp48727_1
LLRAQQEMIRAVSHELRTPVARIRFAVQMMTDDDAVRRSGIDGDIEELDGLIDEILTYAR
>sp1217698_2
LIEAQRELMRAVSHELRTPVARIRFGMEMLAEEDDYQVDMIDKDIEALNTLIDEIMTYAK
>sp208964_2
LLTVQREMVRAVSHELRTPVARLRFGLEMIAETDGKYLEGMDNDIQDLDKLVDEMLTYAR
>sp371042_3
LVASKKQLIDGIAHELRTPLVRLRYRLEMSDNLTDAEASALNRDIGQLEALIEELLTYAR
>sp1977883_2
LIEAQRELMRAVSHELRTPVARIRFGMEMLAEEEDYQVEMIDKDIEALNTLIDEIMTYAK
>sp28090_3
LIEAQRELMRAVSHELRTPVARIRFGVEMMADEDDYQVEQIDKDIEALNTLIDEIMTYAK
>sp223900_2
LLRTQQEMIRAVSHELRTPVARIRFAVQMVEDEPVVQLQDIDGDIEELDQLVDEILTYAR
>sp1977877_2
LIEAQRELMRAVSHELRTPVARIRFGVEMMADEDDYQVEQIDKDIEALNTLIDEIMTYAK
>sp756892_2
LIEAQRELMRAVSHELRTPVARIRFGMEMLAEEDDYQLDMIDKDIEALNTLIDEIMTYAK
>sp29430_3
LIEAQRELMRAVSHELRTPVARIRFGMEMLAEEDDYSVDMIDKDIEALNTLIDEIMTYAK
>sp569_6
LIVSKKQLIDGIAHELRTPLVRLRYRLAMSDNLSESEQTALNRDIGQLEGLIDELLTYAR
>sp53408_2
LISVQRELVRAVSHELRTPVARLRFGLEMIEEDDKKYLEGMDGDIQDLDQLVDEMLTYAR
>sp966_1
LLHTQQEMIHAVSHELRTPVARIRFGMQMIEDDDPFARKGIDNDIQELDELVDEILTYAR
>sp1288385_3
LIVSKKLLIDGIAHELRTPLVRLRYRLAMSDNLTESEQQALNRDIGQLEALIDELLTYAR
>sp232346_2
LLRGQQEMIRAVSHELRTPVARIRFAVQMVEDQPAIQLQGIDADIAELDELVDEILTYAR
>sp1535422_2
LVSDVKLLSSAVSHDLRTPLARIRFGIDTLAEEDPILREKLSNNVDEMTRLVETLLTYAR
>sp470_2
LIEAQRELMRAVSHELRTPVARIRFGTEMLAEEDDYQVDMIDKDIEALNTLIDEIMTYAK
>sp1443941_2
LIEAQRELMRAVSHELRTPVARIRFGVEMMADEDDYQVEQIDKDIEALNTLIDEIMTYAK
>sp106654_2
LIEAQRELMRAVSHELRTPVARIRFGTEMLAEEDDYQVDMIDKDIEALNTLIDEIMTYAK
>sp1072583_2
LLRGQQEMIRAVSHELRTPVARIRFAVQMVEDQPAIQLQGIDADIAELDELVDEILTYAR
>sp1720063_2
LMAIQREMISAVSHELRTPIARLRFGLEMLECADSRFARGMDSDLSDLDGLVDEILTYAR
>sp208223_3
LIASKKQLIDGIAHELRTPLVRLRYRLEMSDNLSEAEHTALNRDIGQLEGLIEELLTYAR
>sp416872_1
LLRAQQDMIRAVSHELRTPVARIRFAVQMVEDMDPAILEGVDGDITELDELIDEILTYAR
>sp42565_1
LLRAQQDMIRAVSHELRTPVARIRFAVQMVEDMDPAILEGVDGDITELDELIDEILTYAR
>sp1408192_3
LVASKKQLIDGIAHELRTPLVRLRYRLEMSDNLTENEAAALNRDISQLEGLIEELLTYAR
>sp29430_4
LIEAQRELMRAVSHELRTPVARIRFGMEMLAEEDDYQVDMIDKDIEALNTLIDEIMTYAK
>sp1144672_2
LIEAQRELMRAVSHELRTPVARIRFGMEMLAEEDDYQVDMIDKDIEALNTLIDEIMTYAK
>sp561229_3
LITSKKQLIDNIAHELRTPLVRLRYRLAMSDNLTDEEQEAINRDVGQLEALIDELLTYAR
>sp1736223_2
LIASKKQLIDGIAHELRTPLVRLRYRLAISENIPEAEQQAINRDIGQLESLIDELLTYAR
>sp29485_3
LIVSKKLLIDGIAHELRTPLVRLRYRLAMSDNLTESEQLALNHDIGQLEALIDELLTYAR
>sp69222_3
LVASKKQLIDGIAHELRTPLVRLRYRLEMSDNLSNAESVALNRDIGQLESLIEELLTYAR
>sp1122209_1
LLRTQQEMIHAVSHELRTPVARIRFGLQMIEDEDGYQVQGIDRDIDELDTLIDEILTYAR
>sp1882734_1
LLRSQQEMIRAVSHELRTPVARIRFAVQMLEDKDE-VAQGIDEDIAELDRLIDEILTYAK
>sp1716176_1
LLGAQQDMIRAVSHELRTPVARIRFALQMIEDDDDFVQRQIDGDIEELDKLIDEILTYAR
>sp1095768_2
LIASKKMLIDGIAHELRTPLVRLRYRLEMSDNLSDDERAALNRDIGQLEGLIEELLTYAR
>sp202950_2
LIEAQRELMRAVSHELRTPVARIRFGMEMLAEEDDYQMEMIDRDIEALNTLIDEIMTYAK
>sp202955_2
LIEAQRELMRAVSHELRTPVARIRFGMEMLAEEDDYQVDMIDKDIEALNTLIDEIMTYAK
>sp1736224_2
LIASKKQLIDGIAHELRTPLVRLRYRLAISENLPESEQNAINRDIGQLEALIDELLTYAR
>sp935293_2
LIASKKLLIDGIAHELRTPLVRLRYRLAMSENLSETEQLALNRDIGQLESLIDELLTYAR
>sp932213_2
LIASKKQLIDGIAHELRTPLVRLRYRLAISENLPDSEQQAINRDIGQLESLIDELLTYAR
>sp1775674_1
LVDSHQELLGIVAHELRTPMTRLRLALEIMKEDTGNEHSSMEQDLVALDGLVTELLDYNR
>sp83655_6
LIASKKQLIDGIAHELRTPLVRLRYRLEMSENLTAAESQALNRDIGQLEALIEELLTYAR
>sp129140_3
SLMIQRELVRAVSHELRTPVARLRFGLEMVSDATTRLMRGMDSDIQDLDKLVDEMLTYAR
>sp416874_2
LLRGQQEMIRAVSHELRTPVARIRFAVQMVEDQPAIQLQGIDTDIAELDELIDEILTYAR
>sp202952_2
LIEAQRELMRAVSHELRTPVARIRFGMEMLADEDEYQMEMIDKDIEALNTLIDEIMTYAK
>sp357240_3
LIASKKQLIDGIAHELRTPLVRLRYRLEMSDNLSAEEALALNRDIGQLEALIQELLTYAR
>sp262668_2
LIEAQRELMRAVSHELRTPVARIRFGMEMLAEEDDYQVDMIDKDIEALNTLIDEIMTYAK
>sp134534_2
LIEAQRELMRAVSHELRTPVARIRFGMEMLAEEDDYQVDMIDKDIEALNTLIDEIMTYAK
>sp1960940_2
LIEAQRELMRAVSHELRTPVARIRFGVEMMADEDDYQVEQIDKDIEALNTLIDEIMTYAK
>sp1262585_2
LIEAQRELTRAVSHELRTPVARIRFGMEMLAETDDYQTEMIDKDIEALNSLIDEIMTYAK
>sp1938604_2
LIQSRRELLDAVSHELRTPIARLRYRLAMLEDGVADAREAMDRDISSIDRMIEELLLYSR
>sp553385_1
LLGAQQDMIRAVSHELRTPVARIRFALQMIEDMDDFVLRGADGDIEELDKLIDEILTYAR
>sp650850_1
LLRAQQDMIRAVSHELRTPVARIRFAVQMVEDMDPAICEGVDGDITELDDLIDEILTYAR
>sp1120977_2
LIEAQRELTRAVSHELRTPVARVRFGVEMLADTDDYESRMIDKDIEALNTLIDEILTYAK
>sp1907941_2
LIEAQRELTRAVSHELRTPVARVRFGVEMLADTDDYESRMIDKDIEALNTLIDEILTYAK
>sp416873_2
LLRGQQEMIRAVSHELRTPVARIRFAVQMMTEQPAIRLQGIDADIAELDELVDEILTYAR
>sp316_10
LLAVQREMVSAVAHELRTPVARLRFGLEMAGEARTKYLEGMDGDIDDLDRLVDEMLVYTR
>sp28090_4
LIEAQRELMRAVSHELRTPVARIRFGVEMMVDEDDYQVEQIDKDIEALNTLIDEIMTYAK
>sp43263_2
LVGVQREMVRAVSHELRTPVARLRFGLEMIADAETKYLEGMDGDIQDLDKLVDEMLVYAR
>sp1218352_2
LLAVQREMVSAVAHELRTPVARLRFGLEMTAEAPTKYLQGMDSDIDDLDALVDEMLVYSR
>sp1223570_3
LITSKKQLIDNIAHELRTPLVRLRYRLAMSDNLTDEEQEAINRDVGQLEALIDELLTYAR
>sp1891224_2
LIESQRELMRAVSHELRTPVARIRFGMEMLADEDDYQVEQIDKDIEALNTLIDEIMTYAK
>sp574966_1
LLRGQQEMIRAVSHELRTPVARIRFAVQMVEDQPAIQLQGIDADIAELDELVDEILTYAR
>sp1109445_2
LLAVQREMVSAVAHELRTPVARLRFGLEMAGEARNRYLDDMDGDIDDLDRLVDEMLVYTR
>sp396323_2
LIEAQRELMRAVSHELRTPVARIRFGMEMLAEDDDYLVDMIDKDIEALNTLIDEIMTYAK
>sp119000_2
LLRAQQEMIRAVSHELRTPVARIRFAVQMMTEQEAVRLKGIDGDIEELDQLIDEILTYAK
>sp1443113_3
LIVSKKLLIDGIAHELRTPLVRLRYRLAMSDNLTESEQLALNHDIGQLEALIDELLTYAR
>sp1122616_1
LIESHKHLSNAVSHELRTPISRIKFELDYAQDLDDVLQKSLNEDINELEDLVSEALTYAR
>sp1646498_2
LIEAQRELMRAVSHELRTPVARIRFGMEMLAEEEDYQVDMIDKDIEALNTLIDEIMTYAK
>sp317_6
SLMIQRELVRAVSHELRTPVARLRFGLEMVSDATTRLMRGMDSDIQDLDKLVDEMLTYAR
>sp745277_2
LVASKKLLIDGIAHELRTPLVRLRYRLAISENLPESEQNAINRDIGQLEALIDELLTYAR
>sp1217708_2
LIEAQRELMRAVSHELRTPVARIRFGMEMLAEEDDYQVDMIDKDIEALNTLIDEIMTYAK
>sp493475_2
LVSDVKLLSNAVSHDLRTPLARMRFGIDTIAEQQHLYLQRLGDDVDEMTCLVEILLDYAR
>sp1324350_2
LIESQRELMRAVSHELRTPVARIRFGMEMLAEEDNYQVEQIDKDIEALNNLIDEIMTYAK
>sp29484_7
LIVSKKMLIDGIAHELRTPLVRLRYRLAMSDNLTDNEQQALNHDIGQLEALIDELLTYAR
>sp1561217_2
LIEAQRELMRAVSHELRTPVARIRFGMEMLAEEDDYQVDMIDKDIEALNTLIDEIMTYAK
>sp29484_8
LIISKKLLIDGIAHELRTPLVRLRYRLAMSDNLTDSEQQALNHDIGQLEALIDELLTYAR
>sp215689_3
LVASKKQLIDGIAHELRTPLVRLRYRLEMSDNLDAEL-AALNRDIGQLESLIEELLTFAR
>sp69218_3
LIASKKQLIDGIAHELRTPLVRLRYRLEMSENLTEAESLALNRDIGQLEALIEELLTYAR
>sp34061_2
LIESQRELTRAVSHELRTPVARIRFAVDMLADTDELQKEYIDEDIESLNELIDEILTYAK
>sp1028416_2
LIESQRELTRAVSHELRTPVARIRFAVDMLADTDDRFSDFIDEDIEALNGLIDEILTYAK
>sp65700_3
LVVSKKQLIDSIAHELRTPLVRLRYRLEISDNISDTEAVTLNRDIEQLESLIEELLTYAR
>sp545_3
LIASKKQLIDGIAHELRTPLVRLRYRLEMSENLSAQESQALNRDIGQLEALIEELLTYAR
>sp595670_2
LIEAQRELMRAVSHELRTPVARIRFGMEMLAEEDDYQVDMIDKDIEALNTLIDEIMTYAK
>sp630626_3
LIASKKQLIDGIAHELRTPLVRLRYRLAMSDNLSEEEEQALNRDIGQLESLIEELLTYAR
>sp1622269_1
LIADNKLLSRGLSHDLRTPLARLRFGLEVLQEDELTEAQQLNRDLTAMEALVEALLNYAR
>sp1975722_2
LLRGQQEMIRAVSHELRTPVARIRFAVQMVEDQPAIQLQGIDTDIAELDELIDEILTYAR
>sp1977882_2
LIESQRELMRAVSHELRTPVARIRFAMEMLADEDEYQVEMIDKDIEALNTLIDEIMTYAK
>sp630_3
LIVSKKLLIDGIAHELRTPLVRLRYRLAMSDNLTESEQLALNHDIGQLEALIDELLTYAR
>sp686578_2
SLGIQREMVRAVSHELRTPLARLRFGLEMVNEQDRQYLEGMDSDIHDLDKLVDEMLTYAR
>sp29484_9
LIVSKKLLIDGIAHELRTPLVRLRYRLAMSDNLTESEQQALNHDIGQLEALIDELLTYAR
>sp83964_3
SLMIQRELVRAVSHELRTPVARLRFGLEMVSDATTRLMRGMDSDIQDLDKLVDEMLTYAR
>sp1827365_2
LLADNQLLASSLSHDLRTPLACFRFGLDAALEQKDYYLRRLEQDLDRMEAMVNAFLEYAR
>sp1217694_2
LIEAQRELMRAVSHELRTPVARIRFGMEMLAEEDDYQVDMIDKDIEALNTLIDEIMTYAK
>sp281376_2
LIEAQQELTRAVSHELRTPVARVRFGMEMLTDTDDYDAEMIDKDIEELNKLIDEIMTYAK
>sp1524467_2
LIASKKQLIDGIAHELRTPLVRLRYRLAMSENLSESEQQALHRDIGQLESLIDELLTYAR
>sp1238190_1
LLRGQQDMIRAVSHELRTPVARIRFAAQMVEDMTDRQLQGIDADIGELDELIDEILTFAR
>sp134533_4
LIEAQRELMRAVSHELRTPVARIRFGMEMLAEEDDYQVDMIDKDIEALNTLIDEIMTYAK
>sp1267600_3
LVASKKRLTDGIAHELRTPLVRLRYRLAMSENLTEAEAAGLNRDIGQLEALIDEMLTYAR
>sp1089444_3
LITSKKQLIDNIAHELRTPLVRLRYRLAMSDNLTDEEQEAINRDVGQLEALIDELLTYAR
>sp87626_2
LVGDVKLLSTAVSHDLRTPLARIRFGLDTLEEDDNRLQQKLGKDVDEMTLLVEALLNFAR
>sp202954_2
LIEAQRELMRAVSHELRTPVARIRFGMEMLAEEDDYQVDMIDKDIEALNTLIDEIMTYAK
>sp34062_2
LIESQRELTRAVSHELRTPVARIRFAVDMLADTDDYQRDYIDQDIESLNGLIDEILTYAK
>sp660596_3
LVASKKQLIDGIAHELRTPLVRLRYRLEMSDNLSEAESAALNRDVSQLESLIEELLTYAR
>sp1692238_3
LIASKKQLIDGIAHELRTPLVRLRYRLEMSDNLSEAEHAALNRDIGQLEALIEELLTYAR
>sp1977875_2
LIEAQRELMRAVSHELRTPVARIRFAMEMLADEDDYQVEMIDKDIEALNTLIDEIMTYAK
>sp465817_3
LVASKKQLIDGIAHELRTPLVRLRYRLEMSDNLTESESAALNRDIGQLESLIEELLTYAR
>sp631_4
LIVSKKLLIDGIAHELRTPLVRLRYRLAMSDNLTESEQLALNHDIGQLEALIDELLTYAR
>sp84531_2
LIQSQRDMVNAASHELRTPITRLEFGLANLGDLDDRVAHALRCDVEELDLLVGELLTMLR
>sp379893_3
LIASKKQLIDGIAHELRTPLVRLRYRLEMSENLDEAESQALNRDISQLEGLIEELLTYAR
>sp1007099_4
LLSVQREMVRAVSHELRTPVARLRFGLEMIGDAETEQADGMDGDIQDLDRLVDEMLTYAR
>sp1917880_3
LIASKKQLIDGIAHELRTPLVRLRYRLAMSDNLEESEHTALNRDIGQLESLIDELLTYAR
>sp1122951_2
LLDSQRELTQAVSHELRTPLARLRFGMEMMAESDDRLLDQLDEDIAQLNQLIDEILTYAT
>sp1392540_2
LIEAQRELMRAVSHELRTPVARIRFGMEMLAEEEEYQVEMIDKDIEALNTLIDEIMTYAK
>sp1928762_1
LLRSQQEMIRAVSHELRTPVARIRFAVQMLEDRDEV-AQGIDEDIAELDRLIDEILTYAK
>sp658457_3
SLSTQRELVRAVSHELRTPVARLRFGLEMIADAPSEAADGMDSDIQDLDKLVDEMLTYAR
>sp316_11
LLAVQRETVSAVAHELRTPVARLRFGLEMAGSAQTRYLDDMDGDIDDLDRLVDEMLVYTR
>sp1219360_3
LVASKKQLIDGIAHELRTPLVRLRYRLEMSDNLTVAESAALNRDIGQLESLIEELLTYAR
>sp43658_3
LMSNQKQLVNAVSHELRTPLARLKFALAMLAPKAPEQVSAMEEDVTEMEVLIDEMLSYAR
>sp1123033_2
LIESQRELTRAVSHELRTPVARIRFAVDMLADTDDMQRDYIDEDIESLNSLIDEILTYAK
>sp1471202_1
LLRAQQEMIRAVSHELRTPVARIRFAAQMMTEQEAVRLKGIDGDIEELDQLIDEILTYAR
>sp507626_1
LLRSQQEMIRAVSHELRTPVARIRFAVQMVEDMDPRQLQGIDGDIEELDQLIDEILTYAR
>sp1926479_2
LIESQRELTRAVSHELRTPVARIRFAVDMLADTDDFMRDYIDEDIESLNSLIDEILTYAK
>sp1212548_3
LLAVQREMVSAVAHELRTPVARLRFGLEMSAEAQTKYLEGMDGDIDDLDALVDEMLVYSR
>sp1217692_2
LIEAQRELMRAVSHELRTPVARIRFGMEMLAEEDDYQVDMIDKDIEALNTLIDEIMTYAK
>sp319939_4
LLSVQRELVRAVSHELRTPVARLRFGLEMIADAETDTAEGMDGDIQELDKLVDEMLTYAR
>sp477228_2
LLAVQREMVSAVAHELRTPVARLRFGLEMSADAQSDEARGMDTDIDDLDRLVDEMLVYTR
>sp316_12
LLAVQREMVSAVAHELRTPVARLRFGLEMSADAQSDEARGMDADIDDLDRLVDEMLVYTR
>sp399739_3
SLSTQRELVRAVSHELRTPVARLRFGLEMIADAPDEAAEGMDSDIQDLDKLVDEMLTYAR
>sp93378_3
LIASKKQLIDGIAHELRTPLVRLRYRLAMSDGLSEQEQAAINRDIGQLEALIDELLTYAR
>sp1755099_3
LIASKKQLIDGIAHELRTPLVRLRYRLEMSENLSEAESQALNRDIGQLEALIEELLTYAR
>sp82996_3
LIASKKQLIDGIAHELRTPLVRLRYRLAMSDNLSDSEQQALNRDIGQLESLIDELLTYAR
>sp77097_1
LLRGQQEMIRAVSHELRTPVARIRFAVQMVEDQPAIQLQGIDADIAELDELVDEILTYAR
>sp566551_3
LIASKKQLIDGIAHELRTPLVRLRYRLEMSDNLSPEESQALNRDIGQLEALIDELLTYAR
>sp440512_3
LLAVQREMVSAVAHELRTPVARLRFGLEMSADAQSDEARGMDADIDDLDRLVDEMLVYTR
>sp1977874_2
LIEAQRELMRAVSHELRTPVARIRFGMEMLADEDEYQVEMIDKDIEALNTLIDEIMTYAK
>sp1274722_3
LVASKKQLIDGIAHELRTPLVRLRYRLEMSDNLTPAESAALNRDIGQLEALIEELLTYAR
>sp1891675_3
LVASKKQLIDNIAHELRTPLVRLRYRLEMSDNLSAAESTALRRDIGQLESLIEELLTYAR
>sp61646_3
LIASKKQLIDGIAHELRTPLVRLRYRLAMSDNLTESESQALNRDIGQLEGLIQELLTYAR
>sp158822_3
LIASKKQLIDGIAHELRTPLVRLRYRLEMSDNLSEEESLALNRDIGQLEALIDELLTYAR
>sp271420_2
LLAVQREMVSAVAHELRTPVARLRFGLEMAGSRNRYLGD-MDGDIDDLDRLVDEMLVYTR
>sp615_3
LIASKKQLIDGIAHELRTPLVRLRYRLEMSDNLSESEQQALNRDIGQLESLIDELLTYAR
>sp48296_2
LIEAQRELMRAVSHELRTPVARIRFGTEMLAEEDDYQVDMIDKDIEALNTLIDEIMTYAK
>sp1806892_2
LIEAQRELMRAVSHELRTPVARIRFGMEMLADEDDYQVEQIDKDIEALNTLIDEIMTYAK
>sp1001585_3
SLSTQRELVRAVSHELRTPVARLRFGLEMIADAPNESADGMDSDIQDLDKLVDEMLTYAR
>sp1123034_2
LIESQRELTRAVSHELRTPVARIRFAVDMLADTDDQESDYIDEDIEALNGLIDEILTYAK
>sp571_3
LIASKKQLIDGIAHELRTPLVRLRYRLEMSENLTEAESQALNRDIGQLEALIEELLTYAR
>sp104623_3
LIASKKQLIDNIAHELRTPLVRLRYRLAISDNLTEKEQESINRDISQLEALIDELLTYAR
>sp634500_3
LVASKKQLIDGIAHELRTPLVRLRYRLEMSDNLTDAEAAALNRDIGQLEALIEELLTYAR
>sp1209072_1
LIADNKLLSRGLSHDLRTPLARLRFGLDVLGEQQQQLA-HLNRDLAAMESLVEALLNYAR
>sp83655_8
LIASKKQLIDGIAHELRTPLVRLRYRLEMSENLTEAESLALNRDISQLEALIEELLTYAR
>sp435897_1
LIQSQRDMVNAASHELRTPIMRLEFGLANLADLDDRVAHALRCDVEELDLLVGELLTLMR
>sp463301_1
LLRAQQDMIRAVSHELRTPVARIRFAMQMVEDMDPRQLEGIDGDIEELDGLIDEILTYAR
>sp399741_3
LIASKKQLIDGIAHELRTPLVRLRYRLAMSDNLSESEQQALNRDIGQLESLIDELLTYAR
>sp28152_3
LIVSKKLLIDGIAHELRTPLVRLRYRLAMSDNLTESEQLALSRDIGQLEALIDELLTYAR
>sp1336233_1
LVDDNKLLSRAVSHDLKTPIARLRFGMEALEETDNEQLTRLNRDIDTMEELVATLLSYAR
>sp1196835_3
LLAVQREMVSAVAHELRTPVARLRFGLEMSAEAQTKYLEGMDGDIDDLDALVDEMLVYSR
>sp64969_1
LLRTQQEMIHAVSHELRTPVARIRFGMQMIEDEDPFVHKGIDADIQELDGLVDEILTYAR
>sp1454004_1
LIATQKELSSAISHELRTPIARIRFALEMLADSEERLWRLMEGDLDELDGLIDASLTYAR
>sp205918_3
SLMIQRELVRAVSHELRTPVARLRFGLEMVSDAATKYMRGMDSDIQDLDKLVDEMLTYAR
>sp1945521_2
LIESQRELTRAVSHELRTPVARIRFAVDMLADTDDQESDYIDQDIEALNGLIDEILTYAK
>sp637910_3
LIASKKQLTDGIAHELRTPLVRLRYRLEMSENLSEQETQALNRDIGQLEALIEELLTYAR
>sp283686_4
LIASKKQLIDGIAHELRTPLVRLRYRLEMSDNLSETERAALNRDIGQLEALIEELLTYAR
>sp198628_3
LITSKKQLIDNIAHELRTPLVRLRYRLAMSDNLTDEEQEAISRDVGQLEALIDELLTYAR
>sp494416_2
LIESQRELTRAVSHELRTPVARIRFAVDMLADTDDFMRDYIDEDIEALNGLIDEILTYAK
>sp1177179_2
LIESQREMTRAVSHELRTPVARLRFGLEMLADIEGEKLNALDHDIEQLDQLIDEILTYAR
>sp573_3
LIASKKQLIDGIAHELRTPLVRLRYRLEMSENLTEAESQALNRDIGQLEALIEELLTYAR
>sp471_2
LIEAQRELMRAVSHELRTPVARIRFGTEMLAEEDDYQVDMIDKDIEALNTLIDEIMTYAK
>sp1002339_2
LIESQRELTRAVSHELRTPVARIRFAVDMLADTDDQESDYIDEDIESLNGLIDEILTYAK
>sp1917165_2
LLSDQKHLVNAVSHELRTPLSRLRFALALLPAEDKLAVKEMEKDIKEIETLIDEMLGYAR
>sp487316_2
LIEAQRELMRAVSHELRTPVARIRFGMEMLAEEDDYQMEMIDRDIEALNTLIDEIMTYAK
>sp1646377_3
LIASKKQLIDGIAHELRTPLVRLRYRLAISENLPEAEQQAINRDIGQLESLIDELLTYAR
>sp43658_4
LMSNQKQLVNAVSHELRTPLARLKFALAMLAPKAPEQVAAMEEDVTEMEVLIDEMLSYAR
>sp316_14
LLAVQREMVSAVAHELRTPVARLRFGLEMTAEAPTKYLEGMDGDIDDLDALVDEMLVYSR
>sp1076551_2
LVASKKQLIDGIAHELRTPLVRLRYRLEMSDNLTAAESAALNRDVGQLESLIEELLTYAR
>sp1123519_2
LLAVQREMVSAVAHELRTPVARLRFGLEMAGDAEGKYLDGMDTDIEDLDRLVDEMLVYTR
>sp590409_3
LITSKKQLIDNIAHELRTPLVRLRYRLAMSDNLTDDEQEAINRDVGQLEALIDELLTYAR
>sp614_3
LIASKKQLIDGIAHELRTPLVRLRYRLAMSDNLSESEQQALNRDIGQLESLIDELLTYAR
>sp574349_1
LLRAQQEMIRAVSHELRTPVARIRFAVQMVEDMDSAVQKGIDNDIDELDNLIDEILTYAR
>sp33060_3
LIVSKKMLIDGIAHELRTPLVRLRYRLAMSDNLTESEQLALNHDIGQLEALIDELLTYAR
>sp316_15
LLAVQREMVSAVAHELRTPVARLRFGLEMAGEARNRYLEDMDGDIDDLDRLVDEMLVYTR
>sp301_3
SLSTQRELVRAVSHELRTPVARLRFGLEMIADAPNETADGMDSDIQDLDKLVDEMLTYAR
>sp592361_2
SLSIQREMVRAVSHELRTPVARLRFGLEMIGDAETKYMEGMDSDIQDLDKLVDEMLTYAR
>sp1225184_3
LVASKKQLIDGIAHELRTPLVRLRYRLEMSDNLTPDESVALNRDIGQLESLIEELLTYAR
>sp47917_3
LIVSKKQLIDGIAHELRTPLVRLRYRLAMSDNLTDGEQQALNRDIGQLESLIDELLTYAR
>sp1484158_3
LVASKKQLIDGIAHELRTPLVRLRYRLEMSDNLTEAESAALNRDVGQLESLIEELLTYAR
>sp202951_2
LIEAQRELMRAVSHELRTPVARIRFGVEMMADEEDYQVEQIDKDIEALNTLIDEIMTYAK
>sp1914994_3
LIASKKQLIDGIAHELRTPLVRLRYRLAMSDNLSESEQQALNRDIGQLESLIDELLTYAR
>sp106649_2
LIEAQRELMRAVSHELRTPVARIRFGMEMLADEDDHQVEMIDKDIEALNTLIDEIMTYAK
>sp1761782_3
LIASKKQLIDGIAHELRTPLVRLRYRLEMSDNLADSERQMLNRDIGQLEGLIEELLTYAR
>sp349106_2
LIESQRELTRAVSHELRTPVARIRFAVDMLADTEDQQRDYIDEDIESLNGLIDEILTYAK
>sp1480675_2
LLRAQQDMIRAVSHELRTPVARIRFAVQMVEDMDPAILEGVDGDITELDELIDEILTYAR
>sp1454003_1
LIATQKELSSAISHELRTPIARIRFALEMLAASEERLWRTMEADLDELDGLIDASLTYAR
>sp1407071_2
LIEAQRELMRAVSHELRTPVARIRFGMEMLVDEEEYQVEMIDKDIEELNTLIDEIMTYAK
>sp1860093_2
LVSDVKLLSSAVSHDLRTPLARIRFGLDTLAEEDDRFEQRISDNVDEMVELVETLLNYAR
>sp480_4
LIEAQRELTRAVSHELRTPVARIRFAVDMLADTDDELKKFIDEDIESLNELIDEILTYAK
>sp82977_3
QIASKKLLIDGIAHELRTPLVRLRYRLEMSDNLTEAESLALNRDIGQLEALIEELLTYAR
>sp1699624_2
LIESQRELTRAVSHELRTPVARIRFAVDMLADTDDHMRDYIDEDIEALNGLIDEILTYAK
>sp579405_3
LITSKKQLIDNIAHELRTPLVRLRYRLAMNENLTSDEEEAINRDVGQLEALIDELLTYAR
>sp1122252_1
LLRTQQEMIHAVSHELRTPVARIRFGLQMISEEQPHLVQGIDKDIDELDTLIDEILTYAR
>sp579478_1
LLRAQQDMIRAVSHELRTPVARIRFAVQMVEDEDALVRQGVDSDIDELDDLIDEILTYAR
>sp40216_2
LIEAQRELMRAVSHELRTPVARIRFGMEMLAEEDDYQIEMIDKDIEALNTLIDEIMTYAK
>sp487184_2
LMRLQREMIGAVSHELRTPVARLRFGLEMVTDEDRRYLEGMDGDLSELDMLVDEILTYAR
>sp644801_3
LLAVQREMVSAVAHELRTPVARLRFGLEMSAEAQTKYLEGMDGDIDDLDALVDEMLVYSR
>sp1439940_2
LLAVQREMVSAVAHELRTPVARLRFGLEMSAEAASKYLEGMDGDIDDLDALVDEMLVYSR
>sp69_3
LIQSQRDMVNAASHELRTPITRLEFGLANLADLDDRVAHALRCDVEELDLLVGELLTLLR
>sp1441930_3
LIASKKQLIDGIAHELRTPLVRLRYRLAMSDNLSESEQQALTRDISQLEALIDELLTYAR
>sp1395571_4
SLSIQREMVQAVSHELRTPVARLRFGLEMIGDAESEAAEGMDSDIQDLDKLVDEMLTYAR
>sp1931241_2
LMRIQREMIGAVSHELRTPVARLRFGLEMVSEADLRYLEGMDADLTELDKLVDEILTYAR
>sp553_3
LVASKKQLIDGIAHELRTPLVRLRYRLEMSDNLTEAESAALNRDVSQLESLIEELLTYAR
>sp82995_3
LIASKKQLIDGIAHELRTPLVRLRYRLAMSENLSDSEQQALNRDIGQLESLIDELLTYAR
>sp158627_5
SLMIQRELVRAVSHELRTPVARLRFGLEMVSDATTRLMRGMDSDIQDLDKLVDEMLTYAR
>sp636_3
LIASKKQLIDGIAHELRTPLVRLRYRLAMSDSLSVEEQTAINRDIGQLEGLIDELLTYAR
>sp741155_2
SLSTQRELVRAVSHELRTPVARLRFGLEMIADAPNETADGMDSDIQDLDKLVDEMLTYAR
>sp1879049_2
LIEAQRELMRAVSHELRTPVARIRFGMEMLADEEDYQVDMIDKDIEALNTLIDEIMTYAK
>sp1660170_2
LLRAQQELVQGISHDLRTPVARVRLRLELLRESQHERVAGIRRDLDELESLIDASITYSR
>sp1911682_2
LLSDQKHLVNAVSHELRTPLSRLRFALALLPAEDKLAVKEMEKDIKEIETLIDEMLGYAR
>sp568768_3
LINSKKQLIDNIAHELRTPLVRLRYRLAMSDNLTDEEQEAINRDVGQLEALIDELLTYAR
>sp236097_2
LIESQREMTRAVSHELRTPVARLRFGLEMLADIESARREKLNHDIEQLDQLIDEILTYAR
>sp346222_2
LIEAQRELMRAVSHELRTPVARIRFGMEMLVDEEDYQVEMIDKDIEALNTLIDEIMTYAK
>sp58049_2
LIEAHKELTNAVSHELRTPLARTKFALQMLDEKRKKYQQQISNDVRELEELINEMLIYAA
>sp40324_6
LVQRQRDLTHAISHELRTPIARVAFGLDLMQDSDAHLAQGLHGDLAELNRLVSELLAYER
>sp1219383_2
LIEAQRELMRAVSHELRTPVARIRFGMEMLADEDDYQVEMIDKDIEALNTLIDEIMTYAK
>sp1513468_3
LIASKKQLIDGIAHELRTPLVRLRYRLAISENLPEAEQQAINRDIGQLESLIDELLTYAR
>sp254161_2
VMQIQQEMIRAVSHELRTPVARLRFGLEMVETADSRYMDSMDGDLTELDKLVDEILTYAR
>sp1523503_3
LVSVQREMVRAVSHELRTPVARLRFGLEMIADAETKYLEGMDGDIQDLDKLVDEMLVYAR
>sp1977876_2
LIEAQRELMRAVSHELRTPVARIRFGMEMLAEEENYFVEQIDKDIEALNNLIDEIMTYAK
>sp1926478_2
LIESQRELTRAVSHELRTPVARIRFAVDMLADTDDFMRDYIDEDIEALNGLIDEILTYAK
>sp28229_3
LLLEQTQLVNAVSHELRTPMSRLRFSLAMLDNAKPEQVEGISNDLQEMETLVDEMLNYSR
>sp29433_2
LIEAQRELTRAVSHELRTPVARIRFAVDMLADEDDYESQYIDEDIESLNELIDEILTYAK
>sp988801_3
LVASKKLLIDGIAHELRTPLVRLRYRLAMSDNLSPAESTALNRDIGQLEALIQELLTFAR
>sp1073999_3
LILSKKHLIDGIAHELRTPLVRLRYRLEMSDNLSATESQALNRDIGQLEALIEELLTYAR
>sp1177154_2
LIESQREMTRAVSHELRTPVARLRFGLEMLADIESELREALDHDIEQLDQLIDEILTYAR
>sp1159613_3
LIASKKQLIDGIAHELRTPLVRLRYRLEMSDNLSAAESQALNRDIGQLEALIEELLTYAR
>sp1006004_3
QIASKKLLIDGIAHELRTPLVRLRYRLEMSDNLTETELLALNRDIGQLEALIEELLTYAR
>sp1879050_2
LIEAQRELMRAVSHELRTPVARIRFGMEMLADEEDHQVEMIDKDIEALNTLIDEIMTYAK
>sp1698521_3
LLDLQKEMIRGVSHELRTPVARLRFGLDLIADQRETQLEGMDQDIEELDHLVDEFLTYAN
>sp28141_3
LIASKKQLIDGIAHELRTPLVRLRYRLEMSDNLSTAESQALNRDIGQLEALIEELLTYAR
>sp1917163_2
LVDDNKLLSRAVSHDLKTPIARLRFGIEALEETQSQLFQRLNRDLDTMEELVSTLLSYAR
>sp1354252_3
QIASKKMLIDGIAHELRTPLVRLRYRLEMSDNLTQAESLALNRDIGQLEALIEELLTYAR
>sp43662_2
LIENQKLLVNAVSHDLRTPLARLKFALAMLPEQSREQASDMADDVVEMEAMIDEMLAYAR
>sp1849383_2
LIESQRELTRAVSHELRTPVARIRFAVDMLADTDDFMRDYIDEDIEALNGLIDEILTYAK
>sp59814_3
LVASKKQLIDGIAHELRTPLVRLRYRLEMSENLSAAESAALNRDVGQLESLIEELLTYAR
>sp335284_2
LIESQRELTRAVSHELRTPVARIRFAVDMLADTDDFMRDFIDEDIEALNGLIDEILTYAK
>sp32042_3
LLAVQREMVSAVAHELRTPVARLRFGLEMTAEAQTKYLQGMDGDIDDLDALVDEMLVYSR
>sp261164_2
LIESQRELTRAVSHELRTPVARIRFAVDMLADTDDFMRDYIDEDIEALNGLIDEILTYAK
>sp1218086_3
LIASKKQLIDGIAHELRTPLVRLRYRLEMSENLSHQESLALNRDIGQLESLIEELLTYAR
>sp318167_2
LLDDNKLLSRAVSHDLKTPIARLRFGIEALEETQNQLKQRINRDLDTMEDLVMTLLSYAR
>sp138074_3
LIASKKLLIDGIAHELRTPLVRLRYRLAMSDNLSGSEQQALNRDIGQLESLIDELLTYAR
>sp1488328_3
LLAIQRELVRAVSHELRTPVARLRFGLEMIGSATTKYREGMDHDIEDLDKLVDEMLTYAR
>sp470931_3
LVASKKQLIDGIAHELRTPLVRLRYRLEMSDNLTDAERVALNRDIGQLESLIEELLTYAR
>sp1852776_2
LLDAQRELTQAVSHELRTPLARLRFGMEMLAEEDRYQLERLDEDVAQLNQLIDEILTYAN
>sp316_16
LLAVQREMVSAVAHELRTPVARLRFGLEMTAERQKYLA-GMDGDIDDLDALVDEMLVYSR
>sp1628856_3
LVASKKLLIDGIAHELRTPLVRLRYRLAMSDNLSAAESTALNRDIGQLEALIQELLTFAR
>sp34060_1
LIESQRELTRAVSHELRTPVARIRFAVDMLADEDDYDSRQIDEDIESLNELIDEILTYAK
>sp289003_3
SLSIQREMVRAVSHELRTPVARLRFGLEMIGDAENETADGMDSDIQDLDKLVDEMLTYAR
>sp1122617_1
LLRTQQEMIHAVSHELRTPVARIRFGMQMIEDMDPFAQKGIDSDIQELDELVDEILTYAR
>sp1002368_3
LIASKKQLIDGIAHELRTPLVRLRYRLEMSENLSEAESLALNRDISQLEALIEELLTYAR
>sp1112209_2
LIESQRELTRAVSHELRTPVARIRFAVDMLADTDDFMRDYIDEDIESLNGLIDEILTYAK
>sp225848_2
LLDDNKLLSRAVSHDLKTPIARLRFGIEALEETQNQLRQRLNRNLDTMEELVMTLLSYAR
>sp56810_2
LIESQRELTRAVSHELRTPVARIRFAVDMLADTDDFMRDFIDEDIEALNGLIDEILTYAK
>sp1229489_2
LLESKQTLINAVAHELRTPLARLRYRLALLDDAANPVHEGIERDLNNIGSLIDELLLHAR
>sp1190415_3
SLMIQRELVRAVSHELRTPVARLRFGLEMVSDATTRLMRGMDSDIQDLDKLVDEMLTYAR
>sp38313_2
LIDSNKQLTNAVAHEVRTPIFRIRCNLDMLDEQMSYL-EGIHQDLDELGTMVDELLQYAR
>sp549_3
LVASKKQLIDGIAHELRTPLVRLRYRLEMSDNLTDSERVALNRDIGQLESLIEELLTYAR
>sp1789224_2
LIEAQRELMRAVSHELRTPVARIRFAMEMLADESDHLTEMIDKDIEALNTLIDEIMTYAK
>sp284577_2
LLRAQQEMIRAVSHELRTPVARIRFAVQMVEDMSGPVRSGIDGDIEELDGLIDEILTYAK
>sp1121404_1
TVGSQKDLINGVAHELRTPIMRMRLLAELLAPQEAALLCELRDNMDELDDLTSEILAYLK
>sp1265503_3
LIEAHKELTNAVSHELRTPLARTKFALQMLGEKRAKYLQQISNDVCELEELINEMLIYAA
>sp69_4
LIQSQRDMVNAASHELRTPITRLEFGLANLADLDDRVAHALRCDVEELDLLVGELLTLLR
>sp1029823_2
LIEAQRELMRAVSHELRTPVARIRFGMEMLADEEDYQVEMIDKDIEALNTLIDEIMTYAK
>sp1113895_2
LIESQREMTRAVSHELRTPVARLRFGLEMLADIESELREALDHDIEQLDQLIDEILTYAR
>sp1699623_2
LIESQRELTRAVSHELRTPVARIRFAVDMLADTDDFMRDYIDEDIESLNGLIDEILTYAK
>sp290398_2
LLRTQQEMIRAVSHELRTPVARIRFAVQMVEDMTDRQLQDIDGDIEELDQLVDEILTYAR
>sp399742_3
LIASKKALIDGIAHELRTPLVRLRYRLEMSENLTAAELVALNRDIGQLEALIEELLTYAR
>sp480_5
LIESQRELTRAVSHELRTPVARIRFAVDMLADTDDQLRQFIDEDIESLNELIDEILTYAK
>sp554343_2
LIESQRELTRAVSHELRTPVARIRFAVDMLADTDDFMRDYIDEDIESLNGLIDEILTYAK
>sp349064_2
LIEAQKELTNAVAHELRTPLARSKFALQMLEDEEKYIA-QITQDVTDLDELINEMLLYAS
>sp1720344_2
LIESQRELTRAVSHELRTPVARIRFAVDMLADTDDFMRDYIDEDIESLNGLIDEILTYAK
>sp259536_2
LIESQRELTRAVSHELRTPVARIRFAVEMLADEDSFMRDFIDEDIEALNGLIDEILTYAK
>sp1763998_1
LMSLQREMTHAVSHELRTPLARLKFALELQPLADSE-KQAMQQDLAELDQLVDEMLDYAR
>sp197479_2
LLRTQQEMIHAVSHELRTPVARVRFGMQMIEDDDPAIHAGIDKDIDELNELVDEILTYAR
>sp1940241_2
SLMIQRELVRAVSHELRTPVARLRFGLEMISDATTRLMRGMDSDIQDLDKLVDEMLTYAR
>sp1681196_3
LIASKKRLIDGIAHELRTPLVRLRYRLEMSEGLAPQELLALNRDIEQLEALIEELLTYAR
>sp561230_3
LINSKKQLIDNIAHELRTPLVRLRYRLAMSDNLTEDEQQALNRDIGQLEALIDELLTYAR
>sp29471_3
LINSKKQLIDNIAHELRTPLVRLRYRLAMSDNLTEDEQQALNRDIGQLEALIDELLTYAR
>sp1560201_3
LVASKKQLIDGIAHELRTPLVRLRYRLEMSDNLTAAESAALNRDIGQLEALIEELLTYAR
>sp40324_8
LVQRQRDLTHAISHELRTPIARVAFGLDLMQDSDDRLARGLHGDLAELNRLVSELLAYER
>sp1397275_2
LIGNQRELTNAVSHELRTPIARLTFELDMIGRTDDRLIDDMKSDVAELDSMASELLMYAR
>sp488535_1
LVGVQREMIHAVSHELRTPVARIRFGVQMLEGCDSAEADGIDGDIQELDELIDEILTYAR
>sp550_9
LIISKKQLIDGIAHELRTPLVRLRYRLEMSENLTEAESQALNRDIGQLEGLIEELLTYAR
>sp106648_2
LIEAQRELMRAVSHELRTPVARIRFGMEMLADEEDYQVEMIDKDIEALNTLIDEIMTYAK
>sp888845_1
LVAAQEELLHMTSHELRTPIQRLYFTLERLAEERGRSLARMDRDLAEVDGLIEELLTYVR
>sp658457_4
SLSTQRELVRAVSHELRTPVARLRFGLEMIADAPSESADGMDSDIQDLDKLVDEMLTYAR
>sp1827365_3
LVSLQREMTHAVSHELRTPLARLNFALEMQPIAETD-KQAMLQDVRELDQLVDEMLDYAR
>sp61647_3
LIASKKQLIDGIAHELRTPLVRLRYRLAMSDNLTEAESQALNRDIGQLEALIEELLTYAR
>sp1761891_2
LLNAQQELTSSVSHEFRTPLARLKFATVMLDEREVYIA-NMNSDINELESLVSEMLDYAK
>sp1224136_3
LIASKKQLIDGIAHELRTPLVRLRYRLAMSENLSEDESLGLNRDIGQLESLIEELLTYAR
>sp706570_2
LISVQREMVRAVSHELRTPVARLRFGLEMVEDSEDYLA-GMDHDIQELDRLVDEMLVYAR
>sp470934_3
LVASKKQLIDGIAHELRTPLVRLRYRLEMSDNLSEAESAALNRDVGQLESLIEELLTYAR
>sp54291_7
LIASKKQLIDGIAHELRTPLVRLRYRLEMSENLTAAESQALNRDIGQLEALIEELLTYAR
>sp318161_2
LLDDNKLLSRAVSHDLKTPIARLRFGIEALEETQNELFQRVNRDLDTMEDLVMTLLSYAR
>sp701347_3
LIASKKQLIDGIAHELRTPLVRLRYRLEMSENLSEAESQALNRDIGQLEALIQELLTYAR
>sp472705_3
LVASKKQLIDGIAHELRTPLVRLRYRLEMSDNLTDGERVALNRDIGQLESLIEELLTYAR
>sp61652_3
LIASKKQLIDGIAHELRTPLVRLRYRLAMSDNLSDGEQQALNRDIGQLESLIDELLTYAR
>sp1671662_2
LINVQGDMVRAVAHELRTPLARLRFGLDMAASADEPQARSMDQDIEDMDGLLNEMLTYAR
>sp2746_3
LLRAQQDMTRAVSHELRTPVARIRFAVQMVEDMDPAVRRGADGDIAELDALVDEILTYAR
>sp32002_2
LIGNQQELTNAVSHELRTPIARLSFELDMIDREDDRLVEEMKSDVAELDAMASELLMYAR
>sp569_7
LIISKKQLIDGIAHELRTPLVRLRYRLAMSENLSESEQTALNRDIAQLEGLIDELLTYAR
>sp377629_1
LVSTHKEMTYAVSHELRTPLARMKFALEMAADEDRQLQASVREDVAEMEGLINELLTYAG
>sp323850_2
NIQSQRELIQAVAHEFRSPLARVQLAFDMLEEQDTRLIDTINKGLSELEKLIKEALDFIQ
>sp480_6
LIESQRELTRAVSHELRTPVARIRFAVDMLADTDDQLRQFIDEDIESLNELIDEILTYAK
>sp1411141_3
LIASKKQLIDGIAHELRTPLVRLRYRLAMSDNLAESEQQALNRDIGQLESLIDELLTYAR
>sp1853258_3
LIDDNKLLSRAVSHDLKTPIARLRFGIEAIEETDNETLSRLNRDLDAMEELVSTLLNYAR
>sp103796_4
SLMIQRELVRAVSHELRTPVARLRFGLEMVSDATTRLMRGMDSDIQDLDKLVDEMLTYAR
>sp42565_2
LLRGQQDMIRAVSHELRTPVARIRFAVQMMTDEPGVRLQGIDADITELDDLVDEILTYAR
>sp470453_2
LIESQRELTRAVSHELRTPVARIRFAVDMLADTDDADSRQIDDDIESLDELIDEILTYAK
>sp1729724_3
SLTIQREMVRAVSHELRTPVARLRFGLEMVADAETKYLEGMDSDIQDLDKLVDEMLTYAR
>sp1236179_3
LIDSQRELLHSVSHELRTPIARLEFGLALLKNKNKQLEPSMENDLHELNDLVSELLSLAK
>sp34059_2
LIESQRELTRAVSHELRTPVARIRFAVDMLADTDDEMRDYIDQDIEALNGLIDEILTYAK
>sp1219080_2
LLDDNKLLSRAVSHDLKTPIARLRFGIEALEETDNEQLSRLNHDLDSMEELVSTLLSYAR
>sp301_5
SLSTQRELVRAVSHELRTPVARLRFGLEMIADAPNEAAEGMDSDIQDLDKLVDEMLTYAR
>sp1336237_3
LIASKKMLIDGIAHELRTPLVRLRYRLEMNDNLSLDESRALNRDVSQLEGLIEELLTYAR
>sp161398_2
LMTDQKQLVNAVSHELRTPLARLKFALAMLQSTQPEQVSGMQQDVQEMESLIDEMLSYAR
>sp1388748_3
LIASKKQLIDGIAHELRTPLVRLRYRLEMSDNLSDDEARGLNRDISELEGLIDELLTFAR
>sp1526571_2
LLQRQRELTGAVAHELRTPLSRLKFALAAEPQPGSSPWQDMNRDVVELESLVQEMLDYAH
>sp1166016_3
LINSKKQLIDNIAHELRTPLVRLRYRLAMSDNLTEDEQQALNRDIGQLEALIDELLTYAR
>sp72556_3
LISNQRELTNAVSHELRTPIARLSFELDMIDETDPRLVEEMKSDVAELDSMASELLMYAR
>sp33069_5
SLMIQRELVRAVSHELRTPVARLRFGLEMVSDATTAEARGMDSDIQDLDKLVDEMLTYAR
>sp1076549_2
LVASKKQLIDGIAHELRTPLVRLRYRLEMSDNLSEAESAALNRDVGQLESLIEELLTYAR
>sp28229_4
LIEAHKELTNAVSHELRTPLARTKFALQMLDEKRAKYQKQISNDVCELEELINEMLIYAA
>sp1122616_3
LLRTQQEMIHAVSHELRTPVARIRFGMQIIEDEDDFTQKGIDSDIQELDELVDEILTYAR
>sp1304903_1
LINDNKLLSRAVSHDLKTPVARLRFGLDALTEQRKRYAERVNRDLEEMESLIETLLQYAR
>sp425504_2
SLGIQREMVRAVSHELRTPVARLRFGLEMIGDADAKYMEGMDNDIQDLDKLVDEMLTYAR
>sp108980_2
LIEAQRELMRAVSHELRTPVARVRFGMEMLAEEDDYQMEMIDKDIEALNTLIDEIMTYAK
>sp1123055_2
LMSLQREMTHAVSHELRTPLARLKFALELQQLPDSE-KRAMQQDLTELDQLVDEMLDYAR
>sp1177181_2
LIESQREMTRAVSHELRTPVARLRFGLEMLADIESELREALDHDIEQLDQLIDEILTYAR
>sp167879_2
LVTDIKLLSSAVSHDLRTPLARIRFGIDTIQEEDDPLEQRISDNVDEMVDLVESLLSYAR
>sp667129_3
LIASKKQLIDGIAHELRTPLVRLRYRLAMSDNLAEAEQQALNRDIGQLESLIDELLTYAR
>sp506534_2
LLGLQREMTQAVSHELRTPLARLSFALELSALAQDE-KQLMLNDVKELEQLVDEMLDYAR
>sp377629_2
LLNDNKLLTRAVSHDLKTPLARLRFGLDALTDQRARYAIRVNRDMEEMESLINTLLQYAR
>sp1056820_1
LVSTHKEMTYAVSHELRTPLARMKFALEMAADEDRQLQASVREDVAEMEGLINELLTYAG
>sp332411_2
LLASKKALTNAVAHELRTPLARLRYRLALLGDEDSPAKKAIEKDLSAIDSLVEELLFHAK
>sp1283284_4
LIASKKRLTDNVAHELRTPLVRLRYRLEMLEEPPDAERQGIERDITHLETLVDEMLTYAR
>sp1137280_1
LVQVQREMIHAVSHELRTPVARIRFGVQMIEEQDQEQLDGIDGDIQELDELIDEILTYAR
>sp208964_4
LISNQRELTNAVSHELRTPISRLSFELEQLNKQDAELIEDMRADLGELEEMVSELLTYAR
>sp303_33
SLTIQRELVRAVSHELRTPVARLRFGLEMIASAEKYL-TGMDGDIQDLDKLVDEMLTYAR
>sp299767_3
LVASKKQLIDGIAHELRTPLVRLRYRLEMSDNLTEAESAALNRDVGQLESLIEELLTYAR
>sp1354303_2
LIESQRELTRAVSHELRTPVARIRFAVDMLADTDDFMRDYIDEDIESLNGLIDEMLTYAK
>sp1076550_5
LVASKKQLIDGIAHELRTPLVRLRYRLEMSDNLSETESAALNRDVGQLESLIEELLTYAR
>sp529086_2
LMRGQNELLNAVAHELRTPLARTRFAVTLQADADASLRQSALDDLEEMETLIRELLGYGR
>sp43657_4
LMQNQKHLVNAVSHELRTPLARLKFALAMLAAKDPEQVKAMNNDVLEMEQLIDEMLSYAR
>sp592316_4
LVASKKQLIDGIAHELRTPLVRLRYRLEMSENLSESESAALNRDIGQLESLIEELLTYAR
>sp44933_3
LLRAQQDMIRAVSHELRTPVARIRFAVQMVEDEDPLVLQGVDSDIDELDDLIDEILTYAR
>sp89065_4
SLMIQRELVRAVSHELRTPVARLRFGLEMIADASKYM-VGMDNDIQDLDKLVDEMLTYAR
>sp1365251_2
LMQNQKHLVNAVSHELRTPLARLKFALAMLAPKDPQQVQAMNQDVTEMELLIDEMLSYAR
>sp28229_5
LIEAHKELTNAVSHELRTPLARTKFALQMLDKDDDKRAKQISNDVCELEELINEMLIYAA
>sp1481914_2
LVDDNKLLSRAVSHDLKTPIARLRFGIEALEETQNYFA-RLNRDLDNMEELVSTLLSFAR
>sp529086_3
LTASRRAMLDAVSHDLRTPLSRIRYRLEALKAGAGLDASAIERDLGQIDRLLEEWLTMSR
>sp1123054_2
LLDLQREMTHAVSHELRTPIARLKFALEMAPQLPENDKQLMLQDVRELQQLVDEMLDYAK
>sp47885_6
LIVQQRDLLNAVSHELRTPLSRLEFGLALLQAETQRQLEQLVRHVRELDALVDELLSFAR
>sp71657_3
LIASKKQLIDNIAHELRTPLVRLRYRLAMSENLSEDEQEAINRDIGQLESLIDELLTYAR
>sp493475_4
LIQDNKLLGNAVSHDLRTPLARLRFGIEALSEKQHKYIQHLSQDIAEMERLVEVLLNYAR
>sp1806668_3
LLKVQREMINAISHELRTPIARLRFGLEVLKDVDDQLEQSISADVEELNTLVDEVLTYLE
>sp391625_1
TLESQEQLLRSVAHEMRTPLARLLLLLDLAEEDDGQHLEEMRETAGDILGLTNELLDFAR
>sp40324_15
LVQRQRDLTHAISHELRTPIARLAFGLDLMQDSNAHLAAGLHGDLAELNRLVSELLAYER
>sp2746_4
LLRAQQDMTRAVSHELRTPVARIRFAVQMVEDMDPHQLRGVDGDIAELDALIDEILTYAR
>sp762376_3
LVGNQRDLTNAVSHELRTPIARLSFELDMMDREEDRLVEEMKSDVAELDAMASELLMYAR
>sp217204_2
LVGNQRDLTNAVSHELRTPIARLSFELDMMDREDDRLVEEMKSDVAELDAMASELLMYAR
>sp573983_2
LIEAQRELTRAVSHELRTPVARIRFAVDMLADTDDALQNFIDEDIESLNELIDEILTYAK
>sp1123010_2
LVQGHKNLTNAVAHELRTPMARIRFQLDMLYEENDNQREGISDDLNELSNLVDELLTFAK
>sp1686381_3
LIASKKQLIDGIAHELRTPLVRLRYRLEMSDNLTEQESQALNRDIGQLEALIEELLTYAR
>sp548_5
LIASKKQLIDGIAHELRTPLVRLRYRLEMSENLTEAESQALNRDIGQLEALIEELLTYAR
>sp53406_2
SLSIQREMVRAVSHELRTPVARLRFGLEMIGDAEAKYMEGMDSDIQDLDKLVDEMLTYAR
>sp319224_2
LIDDNKLLSRAVSHDLKTPIARLRFGIETQSEQLRKYFQRLNRDLDTMEDLVMTLLSYAR
>sp1895005_1
LIEDNKLLSRAVSHDLKTPLARLRFGLDAIAEQRNKYAERVNRDMEEMESLIDTLLQYAR
>sp1225785_3
LISSKKQLIDNIAHELRTPLVRLRYRLAMSDNLSDDEQEAINRDVGQLEALIDELLTYAR
>sp85698_5
LISNQRELTNAVSHELRTPIARLSFELDMIEQEDPRLVEDMKNDVAELDSMASELLMYAR
>sp472695_3
LVASKKQLIDGIAHELRTPLVRLRYRLEMSDNLTAGESAAINRDIGQLESLIEELLTYAR
>sp58049_3
LVTDIKLLSSAVSHDLRTPLARIRFGIDTIQEEDDPLEQRISDNVDEMVDLVESLLSYAR
>sp1454001_2
LIATQKELSSAISHELRTPIARLRFALEMLAATDERMAGAMEADLDELDGLIDSSLTYAR
>sp167879_3
LIEAHKELTNAVSHELRTPLARTKFALQMLDEKRAKYQKQISNDVCELEELINEMLIYAA
>sp349521_2
LVAVQREMIHAVSHELRTPVARIRFGVQMISTEDQFLHKGIDSDIQELNELIDEILTYAR
>sp1137799_3
LLSLQKEMIRGVSHELRTPVARLRFGLDLVAEERDHQLEGMDKDIQELDNLVDEILTYAN
>sp45610_2
LIESQRELTRAVSHELRTPVARIRFAVDMLADTDDFQRDYIDEDIEALNGLIDEMLTYAK
>sp526588_2
LITSNRSLTNAVAHDLRTPLFRMQWQAEILQEEPLTKIASVIEDIEEMEQMVDELLYFAR
>sp1691903_3
LISSKKQLLDGIAHELRTPLVRLRYRLEMSDRLSEEESQALNRDVSQLEGLIEELLTYAR
>sp1197719_3
LIASKKQLIDGIAHELRTPLVRLRYRLEMSENLTPAESQALNRDIGQLEALIEELLTYAR
>sp55209_4
LVASKKQLIDGIAHELRTPLVRLRYRLEMSENLSENESAALNRDIGQLESLIEELLTYAR
>sp28229_6
LVTDIKLLSSAVSHDLRTPLARIRFGIDTIQEEDDPIEQRISDNVDEMVDLVESLLSYAR
>sp477_2
LIESQRELTRAVSHELRTPVARIRFAVDMLADDDDYDSRQIDEDIASLNELIDEILTYAK
>sp1742724_2
LVSDQRQLVNAVSHELRTPLARLRFSLEMLEQVPEQHRTEMKQDVTEMSTLIDEMLNYAR
>sp570156_3
LLAAQQELTSSVSHEFRTPLARLKFAVAMLEEQSFDYIDNMQADIAELEALVSEMLEYAR
>sp1632864_1
LLRTQRELLQAVSHELRTPLSRIHFAIDLISERDARL-QSLDAAAQDLDDTVGELLQYVR
>sp1115515_3
LIASKKQLIDGIAHELRTPLVRLRYRLEMSDNLTEAERLALNRDIGQLEALIEELLTYAR
>sp1384589_3
LIASKKQLIDGVAHELRTPLVRLRYRLAMSDNLSEEESAGLNRDIGQLESLIEELLTYAR
>sp203122_1
LLTDNKLLSNALSHELKTPLARLRFGFDMLAEQDSQYTHRINEDLNEMQSIINALLDYAR
>sp1122244_2
LIESQRELTRAVSHELRTPVARIRFAVDMLADDDDYESRQVQKDIASLNELIDEILTYAK
>sp570277_3
LLSLQKEMIRGVSHELRTPVARLRFGLDLVSEEREKQLEGMDKDIEELDNLVDEFLTYAN
>sp23_1
LVNDNKLLCRAVSHDLKTPIARLRFGIEALEETHNKYFQRLNRDIDTMEELVMTLLSYAR
>sp1082704_3
LIASKKQLIDNIAHELRTPLVRLRYRLAMSENLPEEEQEAINRDIGQLESLIDELLTYAR
>sp1156919_4
LISNQRDLTNAVSHELRTPIARLSFELDMIDREDKRLVEEMKSDVAELDSMASELLMYAR
>sp208224_3
LIASKKQLIDGIAHELRTPLVRLRYRLEMSDNLSDQERMALNRDIGQLEALIQELLTYAR
>sp554_3
LINSKKQLIDNIAHELRTPLVRLRYRLAMSDNLTENEQQALNRDIGQLEALIDELLTYAR
>sp279714_2
LLAGRKALIDAVAHELRTPLARLRYRLALLGDPDSPPRQAIERDLAAIDSLLQELLLHAR
>sp857265_3
LTASRQQMIDAISHDLRTPLARMRYRLEALKAGAPAEAQGMERDLEAIDQLVEEWLTLRK
>sp314283_2
LLQDNRLISSAVSHDLRTPLARLRFGIDMLSESTDRYEDHLSNDIDEMQALVEALLHYAR
>sp1265503_4
LVTDIKLLSSAVSHDLRTPLARIRFGIDTIAEEDDVLRRRISDNVDEMVDLVESLLSYAR
>sp1122928_3
LLASKKALTNAVAHELRTPLARLRYRLALLEDSVASPAQAMERDLDAIDKLIEELLLHAK
>sp543360_4
SLGIQRELVRAVSHELRTPVARLRFGLEMIADASSETADGMDSDIQDLDKLVDEMLTYAR
>sp379482_3
LVQVQREMIHAVSHELRTPVARIRFGVQMIEDQDMLQLEGIDGDIQELDELIDEILTYAR
>sp1806484_3
LISNQRELTNAVSHELRTPIARLSFELDMIDREDPRLVEEMKSDVAELDGMASELLMYAR
>sp1749078_3
LIVQQRDLLNAVSHELRTPLSRLEFGLALLQADPHRQLEQLVRHVRELDALVNELLSFAR
>sp1123014_2
LLAGRKALIDAVAHELRTPLARLRYRLALLGDPDSPPRQAIERDLAAIDSLLQELLLHAR
>sp1278312_2
---QKDL-INAVSHELRTPIARLRFGVEMMESSENRYVTGVQQDIDELEDLVSELLTYAR
>sp797277_2
LMRIQRETIGSVSHELRTPVARLRFGLEMLSDEDRRFVDGMDGDLSELDRLVDEILTYAR
>sp83406_2
LLSAQKELTRAVSHELRTPVARIRFGLEMMVDEENVEFEDIDRDIDQLDKLIDEILTYSK
>sp55207_4
LINSKKQLIDNIAHELRTPLVRLRYRLAMSDNLTEDEQQALNRDIGQLEALIDELLTYAR
>sp536_5
LINSKKTLTNAVAHELRTPLARLRYRLALLGDEDTPERQAIERDLTAIDKLVEELLFHAR
>sp1381596_1
LLRSQREMTHAVSHELRTPLARMKFALEMADTSDPQLLQSLKADVTEMDQLVNQLLHYAR
>sp180957_3
LINSKKQLIDNIAHELRTPLVRLRYRLAMSDNLTEDEQQALNRDIGQLEALIDELLTYAR
>sp1859457_2
LMSNQKHLVNAVSHELRTPLARLKFALALMHKDAPEQVSLMSEDVQEMEILIDEMLSYAR
>sp87626_3
LLEDNKLLCNAVSHDLRTPLARLRFGIEALSETNSKYVKHLSRDIEEMETLVGVLLNYAR
>sp1187848_3
LLQEQRTLVHGVSHDLRTPIARLRFALDMSREQYQDKLQDMDLDLDELDSLVNEWLFYAQ
>sp1852620_1
MIDGHRELTNSVSHDLRTPLSRVRFALEMLKETDRYV-ANIDRSVHSLEAMINQLLIHAR
>sp1137284_3
LLKVQREMINAISHELRTPIARLRFGLEVLKDVDEALEHSITADVEELNTLVDEVLTYLE
>sp1122211_1
LLRTQQEMIHAVSHELRTPVARIRFGLQMLSEQGSTLAKGIDQDIDELDTLIDEILTYAR
>sp1454000_1
LIATQKELSSAISHELRTPIARLRFALEMLAASDERLAGAVEGDLDELDGLIDSSLTYAR
>sp484498_1
LISIQREMVRAVSHELRTPVARIRFGAQIIEDDDPFVSKQMDADIQELDELIDEILTYAR
>sp1122212_1
LLRTQQEMIHAVSHELRTPVARIRFGLQMIEDEEGMLAKQIDHDIDELDTLIDEILTYAR
>sp305900_2
LLSLQKEMIRGVSHELRTPVARLRFGLDLVAEERESQLEGMDQDIQELDHLVDEFLTYAN
>sp1134474_1
LIASHREMTNAVSHELRTPLARMKFALALLDEQNRRQLRSVEQDVAEMEALISALLMYAK
>sp1903180_3
LLNSKKTLTNAVAHELRTPLARLRYRMALLDDEESPERQAIERDLTAIDKLVEELLFHAK
>sp90371_3
LIASKKQLIDGIAHELRTPLVRLRYRLEMSENLTPPESQALNRDIGQLEALIEELLTYAR
>sp28229_7
LVTDIKLLSSAVSHDLRTPLARIRFGIDTIAEEDDPLEQRISDNVDEMVDLVESLLSYAR
>sp990370_2
LLAGRKALIDAVAHELRTPLARLRYRLALLGDPDSAPHQAIERDLAAIDSLLQELLLHAR
>sp1109412_3
LIASKKQLIDNIAHELRTPLVRLRYRLAISENLTDEEQQALNRDIGQLESLIDELLTYAR
>sp47885_7
LIVQQRDLLNAVSHELRTPLSRLEFGLALLQAETHRQLEQLVRHVRELDALVDELLSFAR
>sp292_7
SIKQQREMMHGISHELKTPLARLEFGLALLAEPDGRMREALRRDVRELDELVTELLTILE
>sp1278307_2
IASQKELI-NAISHELRTPIARLRFGVEMMEEQVRY-VDGVQQDLDELDLLISELLTYGR
>sp430453_2
LVEVQREMIHAVSHELRTPVARIRFGVQMIEEQALHQLDGIDNDIQELDELIDEILTYAR
>sp38313_3
LIDNQRHLANAVSHEIRTPLARLKFALALIPNREGARADGMTEDVKEMESLLQEMLTYLE
>sp1286308_2
LIQSQRDLVNAASHELRTPITRLEFGLANLSDSDDRVAHALRCDVEELDLLVGELLTLLR
>sp1121375_2
LTASRRAMIDAVSHDLRTPLARMRYRLEAIKSADGAQVAAIERDLGQIDELIEEWLTMSS
>sp83767_4
LIAMQKELSSAISHELRTPIARMRFAVEMLPDADQRLQTMMNDDLEELDNLIDASLTYSR
>sp329993_2
LIDAHKELSTAVAHELRTPLARSKFALQMLACTDDKVKQAISKDICELEQLISEMLIYAS
>sp43657_5
LMQNQKHLVNAVSHELRTPLARLKFALAMLAAKDPEQVKAMNKDVLEMEQLIDEMLSYAR
>sp1094342_2
LIHAQREMTRAVSHELRTPVARLRFGLEMLADSESAEADALDRDIDQLDQLIDEILTYAR
>sp1051646_5
LIASNRFLTNAVAHDLRTPIFRIQWQAEMLQDQNKELIASIIEDTEEMERMVDELLYFAR
>sp686831_3
LINSKKTLTNAVAHELRTPLARLRYRLALLGDEDTPERQAIERDLNAIDKLVEELLFHAR
>sp1056820_2
LLNDNKLLTRAVSHDLKTPLARLRFGLDALTDQRARYAIRVNRDMEEMESLINTLLQYAR
>sp1897630_2
LINGHRELTNAVSHELRTPIARMRFGIEMLDDADNRFLDSLNSDVDELDSLVDELLVYAR
>sp562729_2
LLNLQREMTHAVSHELRTPIARLSFALEMASQLPEQEKQLMLQDVRELQQLVDEILDYAR
>sp336831_3
LLELQREMTHAVSHELRTPIARLKFALEMAVQLPEQDKQLMLQDVRELQQLVDEMLDYAK
>sp491952_3
LLKVQREMINAISHELRTPIARLRFGLEVMKDEDEEVAEALEGDVEELNTLVDEVLTYGK
>sp1129794_2
LIQDNKLLGNAVSHDLRTPLARLRFGIEALSEKQHKYIQHLSQDISEMERLVEVLLNYAR
>sp1752219_2
SLSIQREMVRAVSHELRTPVARLRFGLEMIGDAPNEAADGMDSDIQDLDKLVDEMLTYAR
>sp1797913_2
LIVSHKELTNAVSHELRTPLSRLRFGLELMEENRAHYAKELQIDVAELEALVSELLTFAR
>sp910964_4
LIASKKQLIDGIAHELRTPLVRLRYRLAISENLPEAEQQAINRDIGQLESLIDELLTYAR
>sp1278309_1
LIASHKRLTNAVAHELRTPIFRLRCQLELLEHEHNRFVNGMDEDLTELDQMVDELLSYAR
>sp653930_2
LMRIQRETIGAVSHELRTPVARLRFGLEMLDEDRKRFSEGMDGDLNELDRLVDEILTYAR
>sp476_2
LIESQRELTRAVSHELRTPVARIRFAVDMLADDDDYESRQVQKDIASLNELIDEILTYAK
>sp265719_1
LLRSQQELVQGISHDLRTPVARVRLRLELLQADASQRIAGIRRDLDELESLIDAAITYSR
>sp351348_1
LVQVQREMIHAVSHELRTPVARIRFGVQMISTQEVKQLEGIDGDIQELDELIDEILTYAR
>sp1945512_1
LVDDNKLLSRGLSHDLRTPLARLRFGLDVLEEQQQNLA-HLNRDLIAMESLVEALLNYAR
>sp29489_5
MLASRKQLTDAIAHELRTPLVRLRYRLAMLEQQPAAPQQALERDLGALDALIEEMLTYAR
>sp391008_3
LVQRQRDLTHAISHELRTPIARVAFGLDLMRDSDDRLAQGLHGDLAELNGLVSELLAYER
>sp1906741_4
LSAGRQAMIDAISHDLRTPLARLRYRLEALKAGAGTVAAGMERDLDNIDTLIEEWLTLRS
>sp1761893_2
LLSAQQELTSSVSHEFRTPLARLKFAIVMLQEQEKYLA-NMQTDISELESLVSEMLEYAR
>sp1736272_3
LLVSQKNLLHSVSHELRTPIARLEFALELLGDKDPALRKAMEGDLAELNSLVNELLGMAR
>sp1121867_3
LITSNRSLTQAVAHDLRTPIFRIQWQAEILHEEDSTLKQSIIEDTEEMEQLVDALLYFAK
>sp1629713_1
LINSHKELTNAVSHELRTPLSRLRFGLEMLEENRAHYARELQIDVTELEALVSELLTFAR
>sp1930532_3
SLSIQREMVQAVSHELRTPVARLRFGLEMIGDAENETADGMDSDIQDLDKLVDEMLTYAR
>sp478_2
LIESQRELTRAVSHELRTPVARIRFAVDMLADDDDYDSRQIDEDIASLNELIDEILTYAK
>sp1796497_4
LITSNRSLTQAVAHDLRTPIFRIQWQAEIIKDEDKDKVASIVEDTEEMEQLVNELLYFAK
>sp1121280_3
LSAGRQAMIDSISHDVRTPLARLRYRLEAVAPVDSFIG-GAERDLEQMDQLVEEWLT-LR
>sp43657_6
LMQNQKQLVNAVSHELRTPLARLKFALAMLAPKDPQQVQAMNQDVVEMELLIDEMLSYAR
>sp1208321_3
LLKVQREMINAISHELRTPIARLRFGLEVMKDEDDDVAEALEGDVEELNTLVDEVLTYGK
>sp1286364_1
LLASRKEMTYAVSHELRTPLARMKFALEMAKEEDGEKIESVREDVNALDRFVSELLTYAS
>sp1796033_2
LLNVQREMVRAVSHELRTPVARLRFGLEMIEDAPSKYMDGMDGDIQELDKLVDEMLVYAR
>sp536_6
LINSKKTLTNAVAHELRTPLARLRYRLALLGDEESKERQAIERDLTAIDKLVEELLFHAR
>sp930169_2
LIHAQREMTRAVSHELRTPVARLRFGLEMLADSESAEADALDRDIDQLDQLIDEILTYAR
>sp1535422_3
LVSDNKLLSDAVSHDLRTPLARLRFGIEVLQEEDPQKREKLCRDIDEMERLVKVLLNYAR
>sp1122240_2
LIAGRKVMINAVSHDLRTPIARLRYRLEMLAEATGKVIEQIGRDLDNLTDMTEELLNLER
>sp1879031_1
LVNVQREMIHAVSHELRTPVARIRFGVQMIEDCQGQEADGIDGDIQELDELIDEILTYAR
>sp1121004_1
MVQTRKTLIDGISHDLRTPIARLRYRLEALRTTPDPLAQQIERDLDNLNEMTEELLIFSR
>sp488533_1
LVGVQREMIHAVSHELRTPVARIRFGVQMLEGSNSALQDGIDGDIQELDELIDEILTYAR
>sp1190603_3
LITSNRSLTQAVAHDLRTPIFRIQWQAEIIHEETHSLKASIIEDTEEMEQLVDSLLYFAK
>sp1121275_3
LTASRRAMLDAVSHDVRTPLTRIRYRMEALKALDAQIA-AMERDLGQIDRLLEEWLTMLR
>sp1122206_3
LLKVQREMINAISHELRTPIARLRFGLEVMKEVDDNVAEALEGDVEELNTLVDEVLTYLE
>sp1298881_2
LLGLQRELTRAVSHDLRTPLARMKFALAMRAEQGDDFA-SLAEDVSEMEQLVGTLLDYAK
>sp1108595_3
LINSKKTLTNAVAHELRTPLARLRYRLALLGDEEAPERQAIERDLTAIDKLVEELLFHAR
>sp87626_4
LVNDVKLLSSAVSHDLRTPLARIRFGIDTLQEEDDPVEQRISDNVDEMVDLVETLLNYAR
>sp522306_2
LIATQKELSSAISHELRTPIARMRFALEMLAEQPQRLWQMMERDLDELDGLIDSSLTYAR
>sp1121274_2
LVTQQNEMIHGVAHELRTPMARMAFELDLLAAEQQQLQTELRSELQELEQLISEMLSYCR
>sp1820336_2
LIDAHKELSTAVAHELRTPLARTKFALQMLANTDDKIKQAISNDICELEQLISEMLIYAN
>sp23_2
LIENQKHLSNAVSHEIRTPLARLKFALALMPERRNEFLDEMQQDVKEMENLLQELLTYAS
>sp400668_3
LFESQRNLINAVSHELRSPIGRLRFQLEMVADTDRNLINGMSADIDDMDQMVHELLSYTK
>sp1461581_2
LMRIQRETIGAVSHELRTPVARLRFGLEMLETADSRFVDGMDGDLSELDRLVDEILTYAR
>sp587753_21
LLNQQRDLLNAVSHELRTPLTRLDFGLALSDDLPATSRQGLVAHIRELDELVLELLSYSR
>sp1429083_3
LIVLQREMIRGASHELRTPVARLRFGLEMLEERDERYLKGMDGDLQELDKLIDEILTYAR
>sp330734_2
LVQVQHDMIHAVSHELRTPVARIRFGVQMLADSEKEQLQGIDDDIQELDDLIDEILTYAR
>sp1123036_2
LISSHKHLVNAVSHELRTPIARIEFNIELLSTENNYQLDRIESSLNELNSLVTEMLTHAR
>sp587753_22
LLNQQRDLLNAVSHELRTPLTRLDFGLALSDDLPATSRQGLVAHIRELDELVLELLSYSR
>sp419481_1
EISYRIDLADAVSHELRSPLARLQFAFGLLDEADAGARQKLNAEIEELDGLVEELLAFSR
>sp54_1
ASDAQQATLQAISHELRTPIVRLHFALEVAGEVPAAHLEAMARDVGEIEALVEELLIYAR
>sp646_4
MLASRKQLTDAIAHELRTPLVRLRYRLAMLDPQPSESQKALERDLGALDSLIEEMLTYAR
>sp69328_5
SLSMQRELVRAVSHELRTPVARLRFGLEMIESASTEQAAGMDSDIQDLDKLVDEMLTYAR
>sp1304883_2
LLATHRELSCGISHELRTPIARMRFALEMLSETDEHAERMMEADLDELDQLIDTSLTYAR
>sp419481_2
LIASHKELTNAVSHELRTPLSRIRFGMEMVGEQERYF-QGIERDVGEIETLVEEMLSYAR
>sp1897620_2
LVGVQREMIHAVSHELRTPVARIRFGVQMIESSNSRQLEGIDGDIQELDELIDEILTYAR
>sp1121922_2
LIEDNKLLSNAVSHDLRTPLARLRFGIEALSETNKPEAQHLNSDIAEMEKLVAVLLNYAR
>sp295068_3
LLKVQREMINAISHELRTPIARLRFGLEVLKDVDDTLESSITADVEELNTLVDEVLTYLE
>sp1129794_3
LVSDVKMLSTAVSHDLRTPLARIRFGIDTIQEHDNELEQQLSDDVDEMTSLVETLLRYAR
>sp1305731_2
LVQVQREMIHAVSHELRTPVARIRFGVQMIEEVLARQAEGIDGDIQELDELIDEILTYAR
>sp1121001_3
LSSSRQAMIDAISHDVRTPLARLRYRLEAIKAPTPPQVEGIERDLNVIDQLIEEWLTLRR
>sp1981676_6
LIANQRELTNAVSHELRTPIARLSFELDQLKQQPGQLIADMYADLGELEEMVSELLTYLE
>sp1981712_6
LIANQRELTNAVSHELRTPIARLSFELDQLKQQPGQLIADMYADLGELEEMVSELLTYLE
>sp326537_2
LIDAHKELSTAVAHELRTPLARTKFALQMLECTDDKVRKAISKDICELEQLISEMLIYAS
>sp1121935_2
LVGVQREMIHAVSHELRTPVARIRFGVQMIEDTPNKQLAGIDHDIQELNELIDEILTYAR
>sp1505757_3
LIASKKQLIDGIAHELRTPLVRLRYRLAMSDNLSPDEARGLNRDIGQLEGLIDELLTYAR
>sp1121869_4
LITSNRTLTQAVAHDLRTPIFRIQWQAEILHEEADALKESIIEDTEEMEQLVDALLYFAK
>sp376489_1
SLGAQQDLMRAVSHEFRTPVARIRFALQMISDSETIQLGEVDNDIESLDHLIDEILTYAR
>sp28229_8
LIADVKLLSTAVSHDLRTPLARIRFGIDTLQEVEDTLRQQLGDDVDEMTSLVETLLNYAR
>sp1035707_6
LLESQRNLLHSVSHEVRTPIARLEFGLELLSAADNPALEAMEADLHELNALVGELLGMTR
>sp1119533_1
LVQVQREMIHAVSHELRTPVARIRFGVQMIESASSKQLSGIDGDIQELDELIDEILTYAR
>sp1561203_3
LLKVQREMINAISHELRTPIARLRFGLEVMKDEDEDVAEALEGDVEELNTLVDEVLTYGK
>sp570156_4
LLAAQQELTSSVSHEFRTPLARLKFAVAMLEEQKSYYIDNMQADIAELEALVSEMLEYAR
>sp1365254_2
LMDDIKLLAGGLSHELRTPLARVRMGLDTLVEQDEQLRSRVNQQLDDMEGLLIHMLDFAR
>sp707248_7
LIDNQRELTNAVSHELRTPIARLSFELDQLRQHSGELISDMHADLGELEDMVSELLTYAS
>sp1348393_2
LLTAQQELTSSVSHEFRTPLARLKFALAMLEDKDAFYIDTMQADITELELLVKEMLDYAR
>sp283699_2
LISSHKNLVNAVSHELRTPIARIEFNLELLSTTNDYQVDRIEISLNELNLLVSEMLTHAR
>sp86177_2
LVSVQSEMIHGVSHELRTPVARIRFGVQMIEDEDPEMLRAIDGDIQELDELIDEILTYAR
>sp203122_2
LIHSHREMTYAVSHELRTPLARMKFALTMASETEDKLRESVREDVSDMDALVNQLLSYAG
>sp80854_2
LYDNNIMLNSAVSHELRTPLTRIEFAIELLRKQQEKQMHRIEKAISEIRVMSDEMELYAR
>sp1122946_1
LIASHKELTRAISHELRTPISRIRFSLEMAQKRQNYLVE-ISRDVDELEDLVSELLSYAR
>sp1122197_1
LVQVQREMIHAVSHELRTPVARIRFGVQMIEPRDKQL-AGIDGDIQELDELIDEILTYAR
>sp641665_2
LIDAHKELSTAVAHELRTPLARSKFALQMLAKQEKY-RNAISQDICELEQLISEMLIYAS
>sp1397527_2
LIESQREMTRAVSHELRTPVARLRFGLEMLADIESMRREKLNHDIEQLDQLIDEILTYAR
>sp1655433_2
LIHSHRELTGAVSHELRTPIARLRFRLDMLEEHEGDRISAMRKDIRELEELVSESLSYSR
>sp1122200_1
LIASHKRLTNAVAHELRTPIFRLRCQLELLSVQEQKYSEGMEEDLTELDELVDELLSYAR
>sp1365254_3
LMQNQKQLVNAVSHELRTPLARLKFALAMLAPKDPQQVHAMNQDVVEMELLIDEMLSYAR
>sp237610_3
LIVQQRDLLNAVSHELRTPLSRLEFGLALLQAETHRQLEQLVRHVRELDALVDELLSFAR
>sp1122139_1
VLSSQQELMRAVSHEFRTPVARVRFALQMVDDMSDRLLGGVDDDIEAIDRLIDEILTYAR
>sp564117_1
LVNVQREMIHAVSHELRTPVARIRFGVQMIEDCQGQEADGIDGDIQELDELIDEILTYAR
>sp1454005_1
LIATQKELSSAISHELRTPIARLRFALEMLAATDERLAGAMEGDLDELDGLIDSSLTYAR
>sp548_7
LIASKKRLIDGIAHELRTPLVRLRYRLEMSDNLSEAESAALNRDIGQLEALIDELLTYAR
>sp327939_2
LMSNQKHLVNAVSHELRTPLARLKFALALMHKDAPEQVTLMSEDVQEMEVLIDEMLSYAR
>sp1164594_3
LLEAQKSLLHSVSHELRTPIARLEFALELLDAKDPDLSRRIEGDLRELNSLVNELLDMLE
>sp1121275_4
LVKNQNELLNAVAHELRTPLARTRFAITMQAERQQSLRQSALDDLDEMETLIRELLGYGR
>sp1122240_3
LISSQRDLTNALSHEIRTPLARLSFELDILREEDPVLIEEMVGDVRELDDMATELLAYAR
>sp73010_5
MLASRKQLTDAIAHELRTPLVRLRYRLAMLEPPPSEARQGLERDLGALDSLIEEMLTYAR
>sp626887_2
LVEVQREMIHAVSHELRTPVARIRFGVQMIEDSPDSMLAGIDSDIQELDELIDEILTYAR
>sp1278073_2
MSQEQQASLQAISHELRTPLSRLHFALYLARETESMRTQDMEKDVGELEQLTEELLTYTR
>sp1120999_3
LSSSRQAMIDAISHDVRTPLARLRYRLEALKAGAAAEAQGIERDLENIDQLVEEWLTLRR
>sp375760_2
LVQVQREMIHAVSHELRTPVARIRFGVQMIEDQEALQLDGIDGDIQELDELIDEILTYAR
>sp443152_2
LVGVQREMIHAVSHELRTPVARIRFGVQMIESANSPEADGIDGDIQELDELIDEILTYAR
>sp1678028_5
LLDAQSSLLHSVSHEIRTPIARLEFALELLRDQSPALEERIEGDLHELNQLVSELLGMIR
>sp870187_1
LVTSHQTLTNAVSHELRTPVSRLRFSLEMLGETDRQHLQAMNTDIDELEEMLAELLTYAR
>sp1420917_1
LVGVQREMIHAVSHELRTPVARIRFGVQMIESANSPEADGIDGDIQELDELIDEILTYAR
>sp493475_5
LMQNQRELSGAVTHEFRTPLARLKFALAMNPTAQSEPWLDMQKDVNELEHLVQEMLDYAS
>sp137584_2
LLLGHKRLTQAVAHELRSPLFRLQLQIDLLDEEDRQALRSLEEDVHQLNELVDEFLEYGK
>sp1960827_5
LIANQRELTNAVSHELRTPIARLSFELDQLRQQNRELIADMYSDLGELEEMVSELLTYLE
>sp494016_2
LTTQREL-MQAIAHEFRAPLARVQLAADMLQEQETSLFGNINKGLKELDELLREISLWLR
>sp104087_5
LIANQRELTNAVSHELRTPIARLSFELDQLKQQNRELIADMYADLGELEEMVSELLTYLE
>sp400668_4
LLKVQREMINAISHELRTPIARLRFGLEVMKEVDDSVAEALEGDVEELNTLVDEVLTYLE
>sp1561206_3
LLKVQREMINAISHELRTPIARLRFGLEVIKDQDNLMIEALEGDVEELNTLVDEVLTYGK
>sp874454_2
LLAAQQELTSSVSHEFRTPLARLKFAIAMLEEQSFTYLDNMHADIVELEALVSEMLEYAR
>sp1658765_2
LVQVQREMIHAVSHELRTPVARIRFGVQMIEDQASMQLDGIDGDIQELDELIDEILTYAR
>sp137584_3
LIAEQQELTNAVSHELRTPLARTKFALQMLSEKSAQYIAQISSDVTELDELINEMLLYAA
>sp1635005_2
LLGLQREMTQAVSHELRTPLARLSFALELSALPTDEK-QLMLNDVKELEHLVDEMLDYAR
>sp292_8
SITQQREMMHGISHELKTPLARLEFGLALLAEHDGSRRDDLRRDVRELDELVTELLTILE
>sp1818881_3
LIQSHRDLTGAVSHELRTPIARLRFRIDMLEEEDRKHITAMRKDILELEELVSESLSYSR
>sp64971_1
LLNTQQDMIHAVSHELRTPVARIRFGLQILEEQPSLLAEGMDTDIQELDELVDEILTFAR
>sp1121035_3
LIATQKELSSAISHELRTPIARLRFAGEMVAEAEQRLSQMMENDLEELDNLIDSSLTYAR
>sp1002526_2
LMRIQRETLGAVSHELRTPVARLRFGLEMVSPEDKRFIEGMDGDLTELDRLVDEILTYAR
>sp1955422_5
LMESQRSLLHSVSHELRTPIARLEFALELLDAKDPDLHKAMEGDLAELNNLVNELLDMSK
>sp649_4
MLASRKQLTDAIAHELRTPLVRLRYRLAMLEPQPAEARQGLERDLGALDALIEEMLTYAR
>sp198620_6
LLNQQRDLLNAVSHELRTPLTRLDFGLALALSDDRERLQGLVAHIRELDELVLELLSYSR
>sp342610_2
LLQSQRELSGAVAHEFRTPLARLKFALEAQPASNSEKWNAMSLDVEELERLVQEMLDYAG
>sp587753_23
LLNQQRDLLNAVSHELRTPLTRLDLALALSEELPASAREGLVAHIRELDELVLELLSYSR
>sp47229_5
LMEAQRSLLHSVSHELRTPIARLEFALELLDARDPELSRRIEGDLSELNNLVKELLDMSK
>sp1628212_3
LINSKKTLTNAVAHELRTPLARLRYRMALLEDESSPERQAIERDLSAIDKLVEELLLHAR
>sp394935_3
LINSKKTLTNAVAHELRTPLARLRYRMALLEDESSPERQAIERDLSAIDKLVEELLLHAR
>sp587753_24
LIANQRELTNAVSHELRTPIARLSFELDQLKQSDGELIADMYADLGELEEMVSELLTYLE
>sp1333854_5
LISNQRELTNAVSHELRTPIARLSFELEQMARRSDHLVDDMRADLGELEGMVSELLTYAR
>sp587753_25
LIANQRELTNAVSHELRTPIARLSFELDQLKQSDPELIADMYADLGELEEMVSELLTYLE
>sp1123053_2
LLKLQREMTQAVSHELRTPIARLSFALEMAQQLPEQERQLMLQDVRELQQLVDEILDYAR
>sp206042_2
LLTAQQELTSSVSHEFRTPLARLKFALAMLEDRDAFYIDNMQQDIIELESLVKEMLDYAR
>sp281362_2
LLATHRELSCGISHELRTPIARMRFALEMLTETDQQLWSMMEADLDELDQLIDTSLTYAR
>sp1945512_2
LIASHREMTNAVSHELRTPLARMKFALALIDEENRRQLRSVEQDVAEMEALISALLMYAG
>sp294_58
LIANQRELTNAVSHELRTPIARLSFELDQLKQQNRELIADMYADLGELEEMVSELLTYLE
>sp485447_2
LIDAQTEMIGAISHELRSPVTRIRFRTAAIEDQNPVLASGIEKDLDELESLIDEVLTFSK
>sp1122194_1
LLRSQKEMTHAVSHELRTPLARMKFALEIAGDPDNLKLQSVRADVAEMDQLVNQLLHYAR
>sp1236179_4
LTASRKALIDAVSHDLRTPLARLRYRLEAIKAESGQQIIAIERDLGQIDELIEEWLTMST
>sp283699_3
LLTAQQELTSSVSHEFRTPLARLKFAIAMLQDQEKYLA-NMSADINELESLVSEMLEYAR
>sp187330_3
LIKDNKLLSNAVSHDLRTPLARLRFGIEALGETNNKYVRHLSRDIQEMENLVAVLLNYAS
>sp1628193_3
LINSKKTLTNAVAHELRTPLARLRYRMALLEDESSPERQAIERDLSAIDKLVEELLLHAR
>sp85698_8
LIGNQRELTNAVSHELRTPIARLSFELDMIGRAEDRLIDDMKSDVAELDSMASELLMYAR
>sp64969_2
LVSSHKRLTNAVAHELRTPIFRLRCQLELMSELDEYI-HSMDEDLVELDTLVDELLSYAR
>sp1816219_1
LIDAHKELSTAVAHELRTPLARTKFALQMLACTDDKYRNAISKDICELEQLINEMLIYAS
>sp1632859_2
LLELQREMTHAVSHELRTPIARLKFALEMATPLPEQDKQLMLQDVCELQQLVDEMLDYAK
>sp1123010_4
LVSDNKLLGNAVSHDLRTPLARLRFGIEALEERDKY-QKHISKDIDEMEKLVAVLLNYAR
>sp1033846_3
LVQVQREMIHAVSHELRTPVARIRFGVQMIEDQDQALQDGIDGDIQELDELIDEILTYAR
>sp320778_4
LIVSHKQLTNAIAHELRTPIFRVQCQLEMLEDQQGYVA-GIMDDMEELEQLIDELLYYAR
>sp95486_7
SIKQQREMMHGISHELKTPLARLEFGLALLAEADGRMREALRRDVRELDELVTELLTILE
>sp1219065_3
LITSNKLLTDAVAHELRTPLFRLQWQADLLADEQRDTVNSIVEDIDEMSELVEELLYYAK
>sp1365249_2
LMDDIKLLAGGLSHELRTPLARIRMGLDTLVEEDALRAKRINRQLDEMERLLLHMLEFAR
>sp1470593_5
LIANQRELTNAVSHELRTPIARLSFELDQLKQQDSELIADMYADLGELEEMVSELLTYAR
>sp1380376_4
LIANQRELTNAVSHELRTPIARLSFELDQLKQQDKALIADMYADLGELEEMVSELLTYLE
>sp796620_2
LISSNQFLANAVAHDLRTPIFRIQWQAEMLKDKQHQKVSSIIEDTEEMERMVEDLLYMLR
>sp876364_6
SIVHQREMMHGISHELKTPIARLEFGIALLQSGGGAQAEDLRKDVRELDELVTELLTLLE
>sp1122207_2
LLKVQREMTNAISHELRTPIARLRFGLEVMKDEDGPTIEALEGDVEELNTLVDEVLTYLE
>sp658445_5
LIQSHKHLTNAIAHELRTPLFRMQCQLDLLEEQKKHL-GGIYEDVDELEALIEELLYFAR
>sp1221522_5
LIANQRELTNAVSHELRTPIARLSFELDQLKQQPDELIADMYADLGELEEMVSELLTYLE
>sp1123010_5
LQQEQKNLINGVSHDLKTPIARLRFALDLTRNVSQYQIQNMDLDLDELDDLVTQWLFYAE
>sp1178482_2
LLRAQQDMIRAVSHELRTPVARIRFAVQMVEDEDPLVLQGVDSDIDELDELIDEILTYAR
>sp584787_3
LLADQALMTRAVSHDLRTPLTRLRFALAMNG--KGPHSDSIKADLDYLEQIIDHWSQFLE
>sp158627_9
SLMIQRELVRAVSHELRTPVARLRFGLEMINDATNPEARGMDSDIQDLDKLVDEMLTYAR
>sp294_59
LLNQQRDLLNAVSHELRTPLTRLDFGSEDLPEASRERLQSLVAHIRELDELVLELLSYSR
>sp137584_4
LLLGHKRLTHAVAHELRSPLFRLHLQMDTLEPQDQEHLRSIEEDIYQLDELVEEFLEYGK
>sp1336233_2
LIENQKHLSNAVSHEIRTPLARLKFALALAPESDQAFLDDMQQDVKEMENLLQELLTYAS
>sp314277_3
LLKVQREMINAISHELRTPIARLRFGLEVIKEQDDLMIEALEGDVEELNTLVDEVLTYGK
>sp587753_26
LIANQRELTNAVSHELRTPIARLSFELDQLKQSDPKLIADMYADLGELEEMVSELLTYLE
>sp391936_1
LIESQREMTRAVSHELRTPVARLRFGLEMLADCDDVKLDELDRDIEQLDRLIDEILTFAR
>sp1895005_2
LIGTHKEMTYAVSHELRTPLARMKFAIEMAADIEGRKLASIREDVGEMEGLINGLLTYAG
>sp317_14
LLNQQQELLNAVSHELRTPLSRLEFGMALVMEPTKLRLEQMLNHVRELDTLIDELLSYTR
>sp1515746_3
LIDNQRHLSNAVSHEIRTPLARLKFALALIPRADNQFLEGMQQDVQEMESLLQEMLTYAK
>sp1046714_1
LIEEQKLMINAVSHDLRTPLAKLKFALLSISEPD--LREQVEADVNKLQSLVDELLQYAK
>sp1818881_4
LIQSHRDLTGAVSHELRTPIARLRFRIDMLEEEDREHITAMRKDILELEELVSESLSYSR
>sp294_60
LLNQQRDLLNAVSHELRTPLTRLDLALALSEDQPAASRERLVAHIRELDELVLELLSYSR
>sp579748_3
LIAGQRELTNAIAHDLRTPLYRLRFALEMIEDESQKYHNTIQSSIEDLDHLINQNLLLSR
>sp187493_1
LISIQREMVRAVSHELRTPVARIRFGVQIIEDDDPFVSKQLDSDIQELDELIDEILTYAR
>sp1365249_3
LMQNQKHLVNAVSHELRTPLARLKFALAMLAAKDPKQVQAMSNDVLEMELLIDEMLSYAR
>sp1874317_2
LVQVQREMIHAVSHELRTPVARIRFGVQMIEDQDQSLLDGIDGDIQELDELIDEILTYAR
>sp1749259_1
LVQVQREMIHAVSHELRTPVARIRFGVQMIESRPEVLLDGIDGDIQELDELIDEILTYAR
>sp675816_4
VIASQKQLTNAVAHELRTPLFRMECQLALLEEMDVDPADGLTDDIEELEQLVEELLYYAR
>sp1121398_1
LIASHKELTRAVSHELRTPISRIRFGLEMLNSKDAEMRKEINKDVDELDTLVSELLVYAR
>sp395600_5
LLNQQRDLLNAVSHELRTPLTRLDFGLALSDDLPATSREGLVDHIRELDELVLELLSYSR
>sp219572_5
LLNQQRDLLNAVSHELRTPLTRLDFGLALLPQASRERLQSLVAHIRELDELVLELLSYSR
>sp1565129_3
LIENQKHLSNAVSHEIRTPLARLKFALALVSDPDRAFLDEMQQDVKEMETLLQELLTYAS
>sp93222_6
SIKAQKDMINAVSHELRTPIARLDFGLEILQQQEPDADDRINGDIRELDELVTELLSLAR
>sp717774_3
LLKVQREMINAISHELRTPIARLRFGLEVVKDEIDESASALEDDVEELNTLVDEVLTYLE
>sp1855729_5
LLNQQRDLLNAVSHELRTPLTRLDFGLALSDDMPAASREGLVDHIRELDELVLELLSYSR
>sp68895_9
SIVHQREMMHGISHELKTPIARLEFGIALLQEQARLRLEDLRRDVRELDELVTELLTQLE
>sp95300_5
LIANQRELTNAVSHELRTPIARLSFELDQLRQQDGELIADMYADLGELEDMVSELLTYLE
>sp60549_21
SIQHQRDMMHGISHELKTPLARLEFGLALLQAPDSVERQALRKDVRELDELVTEMLTLSR
>sp379097_5
LIDSNRALTNAVAHELRTPVFRIQWQAELLKEEQRQTIDSIVEDTEEMETMVDELLCYAR
>sp1849167_4
LVQVQREMIHAVSHELRTPVARIRFGVQMIEDQDQALQDGIDGDIQELDELIDEILTYAR
>sp1120999_4
SILHQREMMHGISHELKTPIARLEFGIALLTEPEAQARQALSRDVRELDELVTELLTLLE
>sp650891_2
LVEVQREMIHAVSHELRTPVARIRFGVQMIETRDKALQDGIDNDIQELDELIDEILTYAR
>sp225937_3
LVQVQREMIHAVSHELRTPVARIRFGVQMIEDQDAALQDGIDGDIQELDELIDEILTYAR
>sp745411_3
LLADQALMTRAVSHDLRTPLARLRFALAMNG--KGPYDQSIKEELDYLEQIINHWSQFLE
>sp491952_4
SVISQRTLTNAIAHDLRQPLYRIRFALEMFNEQRQQYRQSIENSLRDLDHLINQSLQLSR
>sp1736532_5
LMEAQRTLLHSVSHEIRTPIARLEFGLELLATEAGPALEAMEQDVRELNALMTELLGMAR
>sp717774_4
MVKGQRDLTNAIAHDLRTPLSRLSFAFEMLSEDEKRYEKSIASGIHTLDNLINQILALSR
>sp205922_7
LIANQRELTNAVSHELRTPIARLSFELDQLKQQNRELIADMYADLGELEEMVSELLTYLE
>sp1122616_4
LVSSHKRLTNAVAHELRTPIFRLRCQLELMSQQEDEFIRSMDEDLVELDTLVDELLSYAR
>sp650_5
MLTSRKQLTDAIAHELRTPLVRLRYRLAMLDPAPAAEQQALERDLGALDSLIEEMLTYAK
>sp55601_4
LVLSNKALSNAVAHELRTPIFRIQWQAEMLADESAAKVASIIEDTEEMETMVDELLYYAR
>sp1686310_4
MIMKNKDMLRGMAHEFRTPLARMKLEITLLEEKSDYLTKLYN-NVDHMGKLSDAVLAYAR
>sp1208104_5
MLASRKQLTDAIAHELRTPLVRLRYRLAMLAEPPTTEQQGLERDLGALDALIEEMLTYAR
>sp190721_4
SIQHQREMMNGISHELKTPIARLEFGIALLQEQRTLRLDALRRDVRELDELVSELLALSR
>sp1470593_6
LLNQQRDLLNAVSHELRTPLTRLDFGLALLPEASRERLHGLVAHIRELDELVLELLSYSR
>sp1659194_5
LIANQRELTNAVSHELRTPIARLSFELDQLKQQPDELIADMYADLGELEEMVSELLTYLE
>sp50340_11
LIANQRELTNAVSHELRTPIARLSFELDQLRQHSGELIGDMYADLGELEDMVSELLTYAS
>sp1674920_5
LIANQRELTNAVSHELRTPIARLSFELDQLKQQSDELIADMYADLGELEEMVSELLTYAR
>sp1288826_3
LVQVQREMIHAVSHELRTPVARIRFGVQMIEDEDQQLLDGIDGDIQELDELIDEILTYAR
>sp43657_7
LMDDVKLLAGGLSHELRTPLARVRMGLDTLVETDGKYEARINNQLDEMERLLLHMLDFAR
>sp1904640_3
LLQSHRGLTSSVSHELRTPLARLKFSHSLARDKDRFLA-LMERDISELDELTTELLDYAR
>sp1763998_2
LLADNQLLASSLSHDLRTPIACFRFGLDAALEEDHY-LQRLEQDLDRMEAMVNAFLEYAR
>sp1868282_1
LASDQRNLMQAVAHEFRGPMARMRFALELAGDKDDQNRHELNQALDELNEMINEVLAYAR
>sp294_61
LIANQRKLTNAVSHELRTPIARLSFELDQLKQQNRELIADMYADLGELEEMVSELLTYLE
>sp930118_2
LVGVQREMIHAVSHELRTPVARIRFGVQMIESAKSILLQGIDGDIEELDALIDEILTYAR
>sp1123055_3
LMADNRLLASSLSHDLRTPIACFRFGLDALDEPDNQYLRRLEQDLGRMEAMVNAFLEYAR
>sp1315283_2
LLTAQQELTSSVSHEFRTPLARLKFAIAMLQDREKYLA-NMQVDINELEALVSEMLEYAR
>sp1381081_4
LIDANRSLTNAIAHEMRTPIFRIQWQADLMSDQQRAKLDSIVEDTEEMEMMVDELLYYAR
>sp1853130_4
LLNQQRDLLNAVSHELRTPLTRLDFGLALALSDDAASREGLVDHIRELDELVLELLSYSR
>sp1123228_3
LAEQSQQLNQAVSHDLKTPLARMQFALAML-DPDAPLTKQLQGDVRELNQLIDELLLYHQ
>sp1121274_3
LTASRRAMIDAVSHDLRTPLARLRYRLEAIKANSASQVEAIERDLGQIDQLIDEWLTMSS
>sp557598_1
LLASRKVMINAVSHDLRTPIARLRYRLEMLKSEDNPMTDQINRELDQLNDMTDELLLLSL
>sp303_45
LLTQQRELLNAVSHELRTPLTRLDFGLEMPPASRKRLLELVG-HVRELDALVLELLSYNR
>sp1479237_3
LVGVQREMIHAVSHELRTPVARIRFGVQMIESASSKQLDGIDGDIQELDELIDEILTYAR
>sp382245_5
MLASRKQLTDAIAHELRTPLVRLRYRLAMLDPQPSAAQQGLERDLGALDALIEEMLTYAR
>sp135739_2
LVQVQREMIHAVSHELRTPVARIRFGVQMIEDCRDEVADGIDGDIQELDELIDEILTYAR
>sp1676617_4
SIQHQREMMNGISHELKTPIARLEFGIALLQEQRTLRLDALRRDVRELDELVSELLALSR
>sp1792290_3
LLKVQREMINAISHELRTPIARLRFGLEVVKEVDGSAVNTIEEDVEELNTLVDEVLTYGK
>sp587753_27
LLNQQRDLLNAVSHELRTPLTRLDFGLALALSEDRERLQGLVAHIRELDELVLELLSYSR
>sp243924_8
LLNQQQELLNAVSHELRTPLSRLDFGLALALSEDRTRLLDMTRHVRELDELVLELLSYSR
>sp675813_3
LIESHKMLTNAIAHEVRTPLFRIQCQLDMLQQKDKYIA-GIEDDIHELEEMINEL---LR
>sp29498_5
LIAGQRELTNAVAHDLRTPLYRLRFALEMIEDESQKYHNTIQSSIEDLDHLINQNLLLSR
>sp698738_1
LISVQREMVRAVSHELRTPVARIRFGLQIIEDDDPFVMKGMDSDIQELDELIDEILTYAR
>sp180195_3
LIQSQRDMINAVSHELRTPLARLEFGLDLLDKVSGEAAEKLRGDVGELETLVAELLTMLE
>sp1282356_4
LLNQQRDLLNAVSHELRTPLTRLDFGLALMPQAGRERLQGLVAHIRELDELVLELLSYSR
>sp1502852_5
LLEAQKSLLHSVSHELRTPIARLEFGLELLDARDPDLSKAMEGDLRELNSLVNELLDMLD
>sp529823_1
LIADNKLLSRGLSHDLRTPLARLRFGLDVLEEQQQNLA-HLNRDLMAMESLVEALLNYAR
>sp644_9
MLASRKQLTDAIAHELRTPLVRLRYRLAMLDPAPADKQQGLERDLGALDALIEEMLTYAR
>sp1763882_5
LIANQRELTNAVSHELRTPIARLSFELDQLKQNDPQLICDMYADLGELEEMVSELLSYLE
>sp105219_3
SIQHQREMMNGISHELKTPIARLEFGIALLDDQRAVRVDALRRDVRELDELVTELLALSR
>sp1123053_3
LLADNQLLASSLSHDLRTPLACFRFGLDAAQEKDHYL-QRLEQDLDRMEAMVNAFLEYAR
>sp390883_3
LVSSRRALTNAVAHELRSPLFRIQWQAELLSESQGQRIVSIVEDTDEMVGLIDELLYLAR
>sp190893_4
LITSNRSLTNSVAHDLRTPVFRIQWQAEMLQDESHDKIASIIEDTEEMEQMVDELLYFAK
>sp1304903_2
LISTHKEMTYAVSHELRTPLARMKFALEMAADEDSRKLASIRKDVGEMESLVNELLTYAG
>sp663_11
LIESNRSLTNAVAHELRTPIFRIQWQAEMLKDSQKKTIESIVEDTEEMEKMVDELLYYAK
>sp198620_7
LIANQRELTNAVSHELRTPIARLSFELDQLKQQNRELIADMYADLGELEEMVSELLTYLE
>sp1318628_2
LVGVQREMIHAVSHELRTPVARIRFGVQMIEGASAKQLDGIDGDIQELDELIDEILTYAR
>sp402385_2
VLSSQQDLMRAVSHEFRTPVARVRFALQMMSESPGILLKGVDDDIESIDRLIDEILTYAR
>sp1124983_5
LIANQRELTNAVSHELRTPIARLSFELDQLQQQNRELIADMYADLGELEEMVSELLSYLE
>sp95486_8
SIKQQREMMHGISHELKTPLARLEFGLALLTDADGRMREELRRDVRELDELVTELLTIGR
>sp1217052_4
SIQHQREMMNGISHELKTPIARLEFGIALLSEQHNLRLDALRRDVRELDELVSELLALSR
>sp1860093_4
HIDEQRQLTNAVSHEIRTPLSRLKFTFAMLDKEHVPQLPCMRQDVVELERLVDEMLNYGR
>sp651740_6
LIANQRDLTNAVSHELRTPIARLSFELDQLKQQSSELIADMYADLGELEEMVSELLTYAR
>sp1221522_6
LLNQQRDLLDAVSHELRTPLTRLDFGLALALSDDAASRQGLVAHIRELDELVLELLSYSR
>sp1488328_6
LLNQQRDLLNAVSHELRTPLTRLDFGLALSDDLPATSRQGLVAHIRELDELVLELLSYSR
>sp294_62
LLNQQRDLLNAVSHELRTPLTRLDFGLALLPQASRERLQSLVAHIRELDELVLELLSYSR
>sp1801619_4
LITAQRDMVNAASHELRTPLARLEFGVNLMDTTDDSNAQAMRKDVEELDILVGELLTLSM
>sp1397282_5
LIANQRELTNAVSHELRTPIARLSFELDQLQQQNRELIADMYADLGELEEMVSELLSYLE
>sp1513271_1
LLAEQKLLVNSVSHDLRTPISRLKFGLALLPESSQAALPEIKQDISDLENLIDELLSYAR
>sp28450_3
LIATQRDLTNGISHELRTPLARVRFALESLREPGSYAIDSIEQDVSELDELIDMSLTYAR
>sp243277_3
LILSNKALTNAIAHDLRTPIFRIQWQAEVLAESQQQQVASIIEDTEEMETMVDELLYYAK
>sp1121032_2
LLATHRELSCGISHELRTPIARMRFALEMLSETDDILWAMMEADLDELDQLIDTSLTYAR
>sp1236542_2
LIENQRHLSNAVSHEIRTPLARLKFALALLSERRDQIMDDMQIDIKEMETLLQELLSYAS
>sp418702_2
LLATHRELSCGISHELRTPIARMRFALEMLSGTDEL-AEMMEADLDELDQLIDTSLTYAR
>sp1211112_5
LLNQQRDLLNAVSHELRTPLTRLDFGLALVDDLPEASRERLHGHIRELDELVLELLSFSR
>sp1004316_4
LIAGHRELTNAIAHDLRTPLYRLRFAFEMLNEQKEKYSNIIDTSIDDLDNLINQTLQLSR
>sp294_63
LLNQQRDLLNAVSHELRTPLTRLDFGLALALSEDAASREGLVAHIRELDELVLELLSYSR
>sp1929465_3
LLARHKEMTGAVAHELRTPLARLKLASDSPPRSDAWIA--MRDDVNDLERLVQEMLDYLR
>sp1453501_1
AVALQQELSATLSHELRTPITRLRLVASLPHESDADLKREIQEDLDELDALVDEYLTFAR
>sp1120999_5
LADQYREVSHAISHELRTPLARMRFALALLSEDDARLQERLNKDVAELEALVRASLSYAR
>sp1292031_4
LIANQRELTNAVSHELRTPIARLTFELEQLSRQEGALIDDMHADLGDLEEMVSELLTYAR
>sp294_64
LLNQQRDLLNAVSHELRTPLTRLDFGLALALSEDRERLQGLVAHIRELDELVLELLSYSR
>sp1262470_5
LIHAQRDMVNAVSHELRTPLSRLEFGLDILQHQDSATENGLRKDVEELEALVAELLEHDR
>sp1262470_6
LIHAQRDMVNAVSHELRTPLSRLEFGLDILQHQDSATENGLRKDVEELEALVAELLEHDR
>sp1129793_2
LLQSQRELSGAVAHEFRTPLARLKFALEARPTLDSPQWHAMAMDVEELERLVQEMLDYAG
>sp756698_2
SQHQQQVMANAIAHELRTPLTRIQLVMGLLSDEKSTYTTELHNDLSRYTVEMEELANMLQ
>sp1761898_4
LLNQQRDLLNAVSHELRTPLTRLDFGLALALSDDAASRQGLVAHIRELDELVLELLSYSR
>sp1380376_5
LLNQQRDLLNAVSHELRTPLTRLDLALALSDELPAASREGLVAHIRELDELVLELLSYSR
>sp1207075_4
LLNQQRDLLNAVSHELRTPLTRLDFGLALSDDLPATSREGLVDHIRELDELVLELLSYSR
>sp43657_8
LMDDIKLLAGGLSHELRTPLARIRMGLDTIVEQDEALRARVNQQLDDMEGLLIHMLDFAR
>sp205922_8
LLNQQRDLLNAVSHELRTPLTRLDFGLALALSDDRERLQGLVAHIRELDELVLELLSYSR
>sp1549812_3
LLEAQKSLLHSVSHELRTPIARLEFGLELLDARDPDLSKAMEGDLRELNSLVNELLDMSK
>sp28095_7
SIKQQREMMQAISHELKTPLARLEFGLELLAAPDETRREALRHDVRELDELVTELLTILE
>sp1895689_3
LIATQKELSSAISHELRTPIARMRFALEMIAETEGRLWRMMEGDLDELDSLIDSSLTYAR
>sp1798299_2
LVTAHRDLTNAVSHELRTPLARFKFSMEILSKTDDKKTEAMKSDVQELEELIDEMLTYAR
>sp1674920_6
LLNQQRDLLNAVSHELRTPLTRLDFGLALLPQASRERLQSLVAHIRELDELVLELLSYSR
>sp292_9
LIAAQRDLTNGISHELRTPLARVRFALEMLREPASYALDSIAQDVTELDELIDMSLTYAR
>sp55601_5
LASQRT-LTNAVAHDLRTPLYRLRFAFEMLEDEDIALSQKIHSSIEDLDHLINQTLVLSR
>sp648794_6
MLASRKQLTDAIAHELRTPLVRLRYRLAMLDPQDDAEQQGLERDLGALDALIEEMLTYAR
>sp990268_4
LMVSNKALTNAVAHELRTPIFRIQWQSEVLMEQDAKQLASIIEDTEEMEHLVDELLYYAR
>sp670_4
LITSNKMLTNAVAHELRTPIFRLQLADSSLNEQQTKYVNSIVEDIDEMEEMVEELLYYAR
>sp279058_6
LITAQRDMVNAASHELRTPLARLEFGVNLMDTTDDSKAQAMRKDVEELDILVGELLTLSM
>sp323850_4
LIENQKHLSNAVSHEIRTPLARLKFALALVPQQRQAFLDEMQQDVKEMETLLQELLTYAS
>sp158899_5
LITAQRDMVNAASHELRTPLARLEFGLNLMDTTDDHRIQAMRQDVEELDILVGELLTLSM
>sp1123510_1
SLSAQQDLIQAVSHEFRTPVARIRFALQMVSESEAIQLSDIDNDIEAIDHLMDEILTYSR
>sp265901_5
LITSHKQLTNAVAHELRTPVFRVQCQLEMMSEQNRYV-AGITDDMAELEQLIEELLYFAK
>sp674_4
LILSNKALTNAIAHDLRTPIFRIQWQAEVLAEKQQQQIASIIEDTEEMETMVDELLYCAK
>sp1981685_4
LLNQQRDLLNAVSHELRTPLTRLDFGLALALSDDAERLQSLVAHIRELDELVLELLSYSR
>sp644_10
MLASRKQLTDAIAHELRSPLVRLRYRLAMLAEPPSPEQQGLERDLGALDALIEEMLTYAR
>sp170651_4
LITSNRSLTNSIAHDLRTPVFRIQWQAEMLQDQQHDKIASIIEDTEEMEQMVDELLYFAK
>sp1460644_2
LVTSSKALTNAVAHELRTPVFRIQWQAEMLAETQSAKIASIVEDTEEMEQMVDELLYFAR
>sp1457154_3
LIATQKELSSAISHELRTPIARLRFALEILADTDPRLWRTMEADLDELDGLIHSSLTYAR
>sp95300_6
LLNQQRDLLNAVSHELRTPLTRLDLASEEMPQASRERLQSLIAHIRELDELVLELLSYSR
>sp85581_6
LLISNKALTNAIAHELRTPIFRIQWQAELLADKDKEIIESIVEDTEEMESMVNELLYYAK
>sp294_65
LIANQRELTNAVSHELRTPIARLSFELDQLKQQRGELIADMYADLGELEEMVSELLTYAR
>sp305_4
SIQHQREMMNGISHELKTPIARLEFGIALLQAQRKTWLDALHRDVRDLDELVSELLALSR
>sp1690037_4
LISDNLLLGNAVSHDLRTPLARLRFGIEALEETNNKLREKISHDIDEMEKLVAVLLNYAR
>sp1736221_5
LLNQQRDLLNAVSHELRTPLTRLDFGLALALSDDLPAAQGLVAHIRELDELVLELLSYSR
>sp1888913_2
LIDAHKELSTAVAHELRTPLARSKFALQMLACTDDKYCNAISQDICELEQLISEMLIYAS
>sp1148509_5
LLNQQRDLLNAVSHELRTPLTRLDFGLALALSDDAASRQGLVAHIRELDELVLELLSYSR
>sp1187848_6
LIESNRSLTNAVAHELRTPIFRIQWQAEMLKDEQKMTVDSIVEDTEEMEQMVDELLYYAK
>sp294_66
LLNQQRDLLNAVSHELRTPLTRLDFGLALSDDTSRERLQGLVAHIRELDELVLELLSYSR
>sp43657_9
LLAENKLMASSLSHDIRTPVACLRFGFDAALEEDDHLLERMEKDLDQMEDMLSSYLSFAT
>sp1458275_4
TIQQQRDLMHGISHELKTPLARLEFGLALLSPQDSERQLALRKDVRELDELVTELLTLSR
>sp1117319_2
LLDSQRELTSSVSHEFRTPLARLKFAIAMLEQTQGPYFDGMQSDIQELESLVSEMLEFAK
>sp294_67
LLNQQRDLLNAVSHELRTPLTRLDFGLALLPQASRERLQSLVAHIRELDELVLELLSYSR
>sp162160_3
LLSAQQELTSSVSHEFRTPLARLKFGIAMLSEKGQHYLTNMQADISELEALVCEMLEYAR
>sp1622269_2
LIASHREMTNAVSHELRTPLARMKFALAMLSDKDRRQLRSIEQDIAEMEALISALLNYAQ
>sp1981676_7
LLNQQRDLLNAVSHELRTPLTRLDFGLALALSDDAASRQGLVAHIRELDDLVLELLSYSR
>sp1981712_7
LLNQQRDLLNAVSHELRTPLTRLDFGLALALSDDAASRQGLVAHIRELDDLVLELLSYSR
>sp658630_6
LIANQRELTNAVSHELRTPIARLSFELDQLKQPDPQLICDMYADLGELEEMVSELLSYLE
>sp1513270_1
LVASHKEMTYAVSHELRTPLARMKFALAMLQDTQNTLANNLAQDIHEMDALITQLLSYAG
>sp1882823_4
LVSSRRALTNAVAHELRSPLFRIQWQAELLSESQGQKIVSIVEDTDEMVGLIDELLYLAR
>sp651740_7
LLNQQRDLLNAVSHELRTPLTRLDFGLALLPQASRERLQSLVAHIRELDELVLELLSYSR
>sp550540_3
LMQLQRELSATVCHEIRTPLARLRFASEMVEQTPAILRQRLQGITDEIDLLLDEYLVYAA
>sp1699310_5
LLNQQRDLLNAVSHELRTPLTRLDFGLALALSEDRERLQSLVAHIRELDELVLELLSYSR
>sp294_68
LIANQRELTNAVSHELRTPIARLSFELDQLKQQDPELINDMYADLGELEEMVSELLTYAR
>sp1740163_4
SIQQQREMMHSISHELKTPLARLEFGLALLAEPDAPVQDALRRDVRELDDLVTELLTIGR
>sp296_8
LLNQQRDLLNAVSHELRTPLTRLDFGLALVPEASRERLQLLVGHIRELDELVLELLSFSR
>sp303_48
LLNQQRDLLNAVSHELRTPLTRLDFGLALSDDLPATSREGLVDHIRELDELVLELLSYSR
>sp689_4
LMISNKALTNAVAHELRTPIFRIQWQSEILLEQDPEALTSIIEDTEDMEKLVDELLYYAR
>sp1121935_3
LLRSHQQLTNAVAHDLRTPLARLRFAVEMLESDDTRYRKSVNNSIGVLEDLINQLLIYSR
>sp314283_3
QVEQNRQLNQAVSHDLKTPLARLRFSLELLDLDDNPYRQNMNRDIEQLVQLTEELLLFHQ
>sp95486_9
LIAAQRDLTNGISHELRTPLARVRFALEMLREPGSYALDSIAQDVTELDELIDMSLTYAR
>sp294_69
LIANQRELTNAVSHELRTPIARLSFELDQLQEADRALIGDMYADLGELEEMVSELLTYLR
>sp1956166_1
LLGSHNELLNSVAHELRTPLARLSFALELARENPEAVKEKLERDLFELDRLVSELLEFNR
>sp294_70
LLNQQRDLLNAVSHELRTPLTRLDFGLALALSDDLPTAQGLVAHIRELDELVLELLSYSR
>sp225848_3
LIENQKHLSNAVSHEIRTPLARLKFALALMAERDEFL-DEMQQDVKEMENLLQELLTYAS
>sp173990_3
LLNLQREMTHAVSHELRTPIARLNFALEMATQLPEDERRLMCEDVRELQQLVDEILDYAR
>sp1881045_4
LLEAQRNLLHSVSHELRTPIARLEFALELLAAADPALEQRIEGDLAELNGLVNELLSMTR
>sp392500_3
LIESQKHLSNAVSHEIRTPLARLKFALALMPQSDEEFLEEMKLDVKEMENLLQELLTYAS
>sp1619952_7
SIVHQREMMHGISHELKTPIARLEFGIALLQEEQAQRLEDLRRDVRELDELVTELLTLLE
>sp95486_10
LIAAQRDLTNGISHELRTPLARVRFALEMLREPGSYALESIAQDVTELEELIDMSLTYAR
>sp1121868_3
LITSNRSLTQAVAHDLRTPIFRIQWQAEIMHEEANTLKESIIEDTEEMEQLVDALLYFAK
>sp1122215_6
LLDSQRSLLHSVSHELRTPIARLEFALELLDARDPDLHKAMEGDLAELNNLVSELLDMSK
>sp294_71
LLNQQRDLLNAVSHELRTPLTRLDFGLALALSDDAASRQGLVAHIRELDELVLELLSYSR
>sp458817_3
LIENQKHLSNAVSHEIRTPLARLKFALALLPESDVRFLDEMQLDIKEMENLLQELLTYLE
>sp1736518_7
LLDSQRNLLHSVGHEIRTPIARLEFALELLRDENPALDKRINADLRELKELVNELLGMTR
>sp294_72
LIANQRELTNAVSHELRTPIARLSFELDQLRQQSRALITDMYADLGELEEMVSELLTYAR
>sp104087_6
LLNQQRDLLNAVSHELRTPLTRLDFGLALALSDDAASRQGLVAHIRELDELVLELLSYSR
>sp1453999_3
LIATQKELSSAISHELRTPIARLRFALEILADTPERLWRTMEADLDELDGLIDSSLTYAR
>sp93219_5
SITTQKDMINAVSHELRTPIARLDFGLEILQQRDADADDALKGDIRELDELVTELLSLAR
>sp83765_1
LTSSRKAMIDAVSHDLRTPLARLRYRLEIIRGGGDVTLNAIGRDLNQIDELIEEWLTMNS
>sp1348114_2
LLDSQRDLTSSVSHEFRTPLARLKFAIAMLNEKSKPYLESMQSDIQELESLVTEMLEFAK
>sp159087_2
LLATHRELSCGISHELRTPIARMRFALEMLSETEQRLWAMMEADLDELDQLIDTSLTYAR
>sp294_73
LIANQRELTNAVSHELRTPIARLSFELDQLKQQDPALIADMYADLGELEEMVSELLTYLE
>sp669_3
LITSNKMLTNAVAHELRTPIFRLQLADASLNEHQQKYVDSIVEDIDDMEKMVEELLYYAK
>sp187330_4
LISSHKTLINAVSHELRTPIARIEFNIELLSTANNYQLERIELSLNELNSLVSEMLTHAR
>sp640081_2
LIAAQRELSSAISHELRTPIARLRFALEMAADTDCRHWKTMEEDLEELDNLIDSSLTHAR
>sp437900_3
SLGIQREMVRAVSHELRTPVARLRFGLEMISEQARKYMEGMDNDIQDLDKLVDEMLTFAR
>sp349521_5
LVRSHQQLTNAVAHDLRTPLARLRFAVEILESEDCTAEESIHASIDSLDYLINQLLTHSR
>sp756698_3
SQHQQKVMANAIAHELRTPLTRIQLVMGLLSDEESTYTTELHNDLSRYTVEMEALILMLQ
>sp1699309_6
LLNQQRDLLNAVSHELRTPLTRLDFGLALALSDDRERLQGLVAHIRELDELVLELLSYSR
>sp1860102_2
LIATQKELSSAISHELRTPIARTRFALEMLAEEHERLSRLIEADLDELDGLIDSSLTYAR
>sp1917163_3
LIENQKHLSNAVSHEIRTPLARLKFALALMPQDEAEFLEEMQQDVKEMENLLQELLTYAS
>sp1917165_3
LVNDNQILARSLSHDIRTPMSCLRFGVEAALDAKSFEKKDIEAELTRMEDMTSAFLEYAR
>sp294_74
LIANQRELTNAVSHELRTPIARLSFELDQLRQQSRELISDMYSDLGELEEMVSELLTYAR
>sp326297_2
------DLMQAVAHEFRAPLARVQLAFDMLMEADAQLEDRVLRGLEELDELIREIVKLIK
>sp1659194_6
LLNQQRDLLNAVSHELRTPLTRLDFGLALSDDLPATSRQGLVAHIRELDELVLELLSYSR
>sp1897630_4
IREDQNFIYNAIPHELRTPIARLRFAADLLGEPDSQFSQRLIKDVDELELLIDRLLTYNR
>sp1622269_3
LVSDISLLSSAISHELRAPLAKLQFGLDALRDEDDIYEDRLDKVIADMTNLVETLLKYAR
>sp294_75
LIANQRELTNAVSHELRTPIARLSFELDQLKQQNRELIADMYADLGELEEMVSELLTYLE
>sp1121480_6
LLESQRSLLHSVGHEIRTPIARLEFALELLRDENPALDKAMEGDLRELKELVNELLGMAR
>sp1917164_3
LIDNQKHLSNAVSHEIRTPLARLKFALALLDEQRQQFLDEMQLDIKEMETLLQELLTYLE
>sp47879_5
LLNQQRDLLNAVSHELRTPLTRLDFGLALALSDDRERLQGLVAHIRELDELVLELLSYSR
>sp46677_4
LLNQQRDLLNAVSHELRTPLTRLDFGMALALSPSRERLQGLVGHIRELDELVLELLSYSR
>sp294_76
LLNQQRDLLNAVSHELRTPLTRLDFGLALSDDLPAPRLQGLVAHIRELDELVLELLSYSR
>sp152297_3
LLSAQQELTSSVSHEFRTPLARLKFAIAILEDKDQYLS-DMQMDIHELESLVSEMLEYAR
>sp1628833_4
LLNQQRDLLNAVSHELRTPLTRLDFGLALSDDLPAATREGLVAHIRELDELVLELLSYSR
>sp187330_5
LLDENKLMASSLSHDIRTPIACLRFGLDAAHDEDHYLA-RMESDLDQMESMLKSYLAFAT
>sp1608994_3
LLNQQRDLLNAVSHELRTPLTRLDFGLALVLCDDLPPASRLVGHIRELDELVLELLSFSR
>sp637905_2
LIENHKHLSNAVSHEIRTPLARLKFALALMPQRDE-FIDEMQQDVKEMEKLLQELLTYLE
>sp1654360_3
MFTRQRNLLRAISHELKTPLFRLQLKLEFIELDEVGTKQSIKKDCDEMESLIFEILEFSK
>sp1365249_4
LLAENKLMASSLSHDIRTPVACLRFGFDAAMEEDDLLLERMEKDLDQMEDMLSSYLSFAT
>sp1884368_5
LLDSQRNLLHSVGHEIRTPIARLEFALELLRDENPALDKRINADLRELKELVNELLGMTR
>sp1198317_4
LLNQQRDLLNAVSHELRTPLTRLDFGLALLPQASRERLQSLVAHIRELDELVLELLSYSR
>sp1187848_7
LIAGQRELTNAIAHDLRTPLYRLRFALEMVEETNTKYRQTIHSSIDDLDHLINQSLLLSR
>sp152573_2
LLSLQKEMTHAVSHELRTPLARLSFALEMASQLSDRERQLMQQDVLVLQRLVDEMLDYAR
>sp50340_12
LLNQQRDLLNAVSHELRTPLTRLDLALALSDELPPASREGLVGHIRELDDLVLELLSYSR
>sp1586708_5
SIKTQKDMINAVSHELRTPIARLDFGLEILQQRDADADDRINGDIRELDELVTELLSLAR
>sp672_5
LITSNKVLTNAVAHELRTPIFRLQLADSPLNEKQQKSVSSMVEDIDEMEAMVEEMLYYAK
>sp122355_5
LLNQQRDLLNAVSHELRTPLTRLDLALVLCDDPDGSRLQVLVGHIRELDELVLELLSFSR
>sp1888913_3
LVADNKILARSMSHDIRTPMSCLRFGTENIDKKNQYLN-RMEAELTRMEDMTTAFLEYAR
>sp342113_3
LIAAQRDLTNGISHELRTPLARVRFALESLREPGSYAIDSIEQDVTELDDLIDMSLTYAR
>sp101571_4
SIQQQREMMHGISHELKTPLARLEFGLALLAETDRLRRDALLGDVRELDELVTELLTRLE
>sp658630_7
LLNQQRDLLNAVSHELRTPLTRLDFGLALALSDDAASRQGLVAHIRELDELVLELLSYSR
>sp219572_6
LIANQRELTNAVSHELRTPIARLSFELDQLKQQSRALIADMYADLGELEEMVSELLTYAR
>sp305_5
SIQHQREMMNGISHELKTPIARLEFGIALLQDQRKARFDALRSDVRELDELVTELLALSR
>sp529823_2
LIASHREMTNAVSHELRTPLARMKFALAMIEEKDRRQLRSVEQDIAEMESLISALLAYAG
>sp294_77
LIANQRELTNAVSHELRTPIARLSFELDQLKQQSRALIADMYADLGELEEMVSELLTYAR
>sp1269943_1
LLKGQRTLTNAIAHDLRTPLYRLRFAFEMLSEKEKY-QRSISKSLEDLDSLINQTMVLSR
>sp1269943_2
LLKGQRTLTNAIAHDLRTPLYRLRFAFEMLSEKEKY-QRSISKSLEDLDSLINQTMVLSR
>sp247523_3
LLTAQQELTSSVSHEFRTPLARLKFAVAILQDQDQYL-TNMQMDISELELLVSEMLDYAR
>sp1365251_3
LLAENKLMASSLSHDIRTPVACLRFGFDAALEEDDHLLERMEKDLDQMEDMLSSYLSFAT
>sp1443993_4
LIQAQRDMLNAVSHELRTPLSRLEFGLDILQHQDTATENGLRKDVEELEALVAELLEHDR
>sp584787_4
LIAGRKQLTDAIAHELRTPLVRLRYRLAMQEPPPKALAE-LERDLNAFEYLIDEMLVYSR
>sp1127673_2
LLNTQRELTGAVAHEFRTPLSRLKFAIAAHIEQSGPWAE-MNKDIDELEKLVQEMLSYTS
>sp93222_7
LIATQRDLTNGISHELRTPLARLRFALEILRDPDAQALASIDLDVTELDELIDMSLTFAR
>sp1286093_4
SVKAQKDMINAVSHELRTPIARLDFGLEILQQHDGDARERINADIRELDELVTELLSLAR
>sp69_5
VLESQRILAQAVAHEIRTPLARMRFGLEMLEEERAHLREGLETDIQRLEHLASHSVAYAR
>sp663_12
LITSNKMLTNAVAHELRTPIFRLQWQADLLSEQQKKYVYSIVEDIDEMEEMVEELLYYAK
>sp1124983_7
LLNQQRDLLNAVSHELRTPLTRLDFGLALALSDDAASRQGLVAHIRELDELVLELLSYSR
>sp90732_2
LLESQKELGNSVSHEIRTPLARIKFSLEMLLDSPGHYINEIGKDVEEIESLVDEMLAYAK
>sp305_6
SIQHQREMMNGISHELKTPIARLEFGIALLQAQRKARLDALRSDVRELDELVTELLALSR
>sp1736471_6
LLDSQRNLLHSVGHEIRTPIARLEFALELLRDENPALDKRINADLRELKELVNELLGMTR
>sp327275_3
FVQMHKELSRTISHEVRTPLARMRFALELIKGQDPSYAKRLNDDIDEIEQLAANYLSFAR
>sp1268239_2
LLAENKLMASSLSHDIRTPVACLRFGVEAAIESDDYLA-RMEADLVQMESMLKSYLSFAT
>sp151081_3
LLDAQRELTSSVSHEFRTPLARLKFALAMVEEKQRKYVQSMTGDVTELENLVSEMLHYAR
>sp1960827_6
LLNQQRDLLNAVSHELRTPLTRLDFGLALSDDLPAPSRQGLVAYIRELDELVLELLSYSR
>sp1122615_2
LIGIQREMLRAVSHELRTPVARLRFGLQIMEDDDPVLGKGMDDDLQELDQLIDEILTYAR
>sp1304902_1
LISTHKEMTYAVSHELRTPLARMKFALEIAATEDARKLTSIRQDVSEMESLINGLLTYAG
>sp334715_4
LVSSSRALTNAVAHELRTPVFRIQWQAELLSESDNQKVASIIEDTDEMASLVDELLYLAR
>sp1535422_5
LIEAHKELTNAVSHELRTPLARSKFALEVLETRDKYI-DKIATDVEELELLVNELLVYAA
>sp69_6
VLESQRILAQAVAHEIRTPLARMRFGLEMLEQAGGHLREGLETDIQRLEHLAAHSVAYAR
>sp212667_4
LINSNKSLTNAVAHELRTPIFRIQWQAELLSDLDPTDKQSILADTEEMEDMVDELLYYSR
>sp303_52
LLTQQRELLNAVSHELRTPLTRLDFGLVLLFDERKRLLELVG-HVRELDELVLELLSYSR
>sp1860093_5
SVKERAVFSHAIPHEIRTPLSRIQLAAGVMRQQTGVLLDDVDKYIFDINELITQIVSYSK
>sp43658_5
LLAENKLMASSLSHDIRTPVACLRFGFDAAFEEDDILMHRMEKDLDQMEDMLASYLSFAT
>sp435897_3
VLESQRILAQAVAHEIRTPLTRMRFALEMLESADANLQHGLEADIRRLEHLAANSVTYAR
>sp983545_2
LLQSQRELSGAVAHEFRTPLARLKFALEARPSAGSPQWHAMTLDVEELERLVQEMLDYSG
>sp279058_7
LIKAQRDMVNAASHELRTPLARLEFGLNLMTEDNGTRIQAMRKDVEELDILVGELLTLSM
>sp1608996_7
LLNQQRDLLNAVSHELRTPLTRLDLALALCDDLPPASRERLQGHIRELDELVLELLSFSR
>sp1903952_4
LITSHKQLTNAVAHELRTPVFRVQCQLEMLE-DSGLSAEGIHDDMAELEQLIEELLYFAK
>sp207949_1
LMGVQREMIRAVSHELRTPVARMRFGIQMLEDDDQFVHKAMDNDLQELDELVDEILTYAR
>sp680279_2
TVQSQRILTNAIAHDLRQPLHRMRYAFEILTESETRYQQSIEHSIQDLDHLIDQTLQLSR
>sp279113_5
LITAQRDMVNAASHELRTPLARLEFALNLMDTTDSQRIKAMRKDVEELDILVGELLTLSM
>sp93221_4
SIKTQKDMINAVSHELRTPIARLDFGLEILQQRR-HLEERINGDIRELDELVTELLSLAR
>sp1503054_4
LIAAQRDLTNGISHELRTPLARVRFALEMLREPGSYALDSIAQDVTELDELIDMSLTYAR
>sp1911682_3
LVNDNQILARSLSHDIRTPMSCLRFGVEALEKKDIYIN-RMEAELTRMEDMTSAFLEYAR
>sp87883_4
LIAAQRDLTNGISHELRTPLARVRFALEMLREPGSYALDSIAQDVTELDELIDMSLTYAR
>sp294_78
LIANQRELTNAVSHELRTPIARLSFELDQLKQQTGALIADMYADLGELEEMVSELLTYAR
>sp1094558_2
SVDHNKTMLHAMAHEFRTPLARLRFGLSMLAEKKAKLYDGIEKDIEELEQLIKISLDYFR
>sp1799789_6
LIQTQRELSGAVAHEFRTPLARLKFALGMQEPNQNEFVQNMQQDVLELEKLVQEMLDFSA
>sp425104_3
LIENQKHLSNAVSHEIRTPLARLKFALALMPQPDSDFLNDMQQDVKEMENLLQELLTYAS
>sp101571_5
LIAAQRDLTNGISHELRTPLARVRFALEILREPGSYALDSIAQDVTELDELIDMSLTYAR
>sp137584_5
LIDAQTEMIGAISHELRSPVTRIRFRTAAIEDQNPVLSKGIEKDLDELESLIDEVLTFSK
>sp206042_4
FIHLHRDLSRIISHEIRTPLTRMRFALSLT--EDDLINEQIQQDIDEIEQRLDQYLHFAR
>sp1144748_2
ALETQTGLMQAVAHEFRAPLARVQLGVDMLEELDGKVFQNINRGLGELDSLLKEILALLK
>sp329_4
SIQHQREMMNGISHELKTPIARLEFGIALLSEQRNVRLDALRRDVRELDELVSELLALSR
>sp80854_3
SQHQQQVMANAIAHELRTPLTRIQLVMGLLSDEKSPYTTELHSDLSRYTVEMEALANMLQ
>sp80852_5
LISNNRTLAQAVAHDLRTPIFRIQWQAELIQEEDVWKVASIIEDTEEMEQLVNGLLYFTK
>sp1331007_3
LIQEQDSMTMAASHELKTPINNLRFALDMTRSTDMTMHQEMDEDLDSLEDLTHELISFSQ
>sp1881035_4
MATQREL-TGAVSHELRTPLARLRFAVDALVDEDDDRREACERDIDELDELIDASLTLAR
>sp663_13
LVTSNKALTNAIAHELRTPIFRIQWQAEMLADKQATKVASIIEDTEEMETMVNELLYYAK
>sp296_10
LLNQQRDLLNAVSHELRTPLTRLDFGLALVPEASRERLQVLVGHIRELDELVLELLSFSR
>sp93218_3
SIKAQKDMINAVSHELRTPIARLDFGLEILQESDAFEINALKGDIRELDELVTELLSLAR
>sp53406_4
LLQEQQAMTGAVAHELRTPIANLRFALDLTRSTDDRLREQIDVDIDALDELVDELLTYAR
>sp1561206_5
KNNENLILTGAIHHELRIPITRIRLALDMLIKQDTTLLADMDQDLEELSSLMEELLTISR
>sp326297_4
LIENQQHLTNAVSHEIRTPLARLKFALALLPNDDEFLA-DMQLDIKEMEQLLSELLTYAS
>sp329993_3
LVADNKILARSMSHDIRTPMSCLRFGVEAITKKDLYLARM-ETELTRMEDMTTAFLEYAR
>sp398579_3
LIENQKHLSNAVSHEIRTPLARLKFALALLPQSDERFLDEMKLDIKEMENLLQELLTYLE
>sp1535422_6
LLALQKELSDTLSHEIRTPLSRIRFAKEALNNNNDDFKNEMELDLDEMESLVEEYLSYSR
>sp303_54
LIANQRELTNAVSHELRTPIARLTFELEQLADQNGPLLDDMHADLGDLEEMVSELLTYLE
>sp1855305_5
LATQREM-TGAVSHELRTPLARLRFAIDALVDEDGTAREACERDIDELDSLIDASLTAAR
>sp656178_4
SIKAQKDMINAVSHELRTPIARLDFGLEILQQREAADADALKGDIRELDELVTELLSLAR
>sp1348114_4
LIAQKHQMFRAVSHDLRTPLSKAQFRLEALSQVDNTLVEQTKADMNQLNLLIGDLLSYEK
>sp152573_3
LMQENQLLASSLSHDLRTPLACFRFGLDAAAEQKNQYLKRLEKDADRMEAMVNSFLDYAR
>sp1881017_7
LLNQQRDLLNAVSHELRTPLTRLDFGLALALSDDRERLQGLVAHIRELDELVLELLSYSR
>sp225849_4
LIENQKHLSNAVSHEIRTPLARLKFALALIPQSDPAFLDEMQLDIKEMENLLQELLTYAS
>sp1232866_6
SILHQRDMMHGISHELKTPLARLEFGLALLQERQRERQLALRRDVRGLDELVTELLTLSR
>sp29495_5
LITSNRMLTNAVAHELRTPIFRLQWQADLLADSERKSVSSMVEDIDEMEHMVEEMLYYAK
>sp1198452_7
LMETRKNLLHSVSHELRTPIARLEFGLELLRERDPALQKAMETDVDELKALVNELLDLLD
>sp187330_6
LLAAQQELTSSVSHEFRTPLARLKFALAMLEDKDAFYIDTMQLDILELESLVKEMLDYAR
>sp327939_3
LMNDMRLLSGGLSHELRTPLARVRMGLDTLCDNDPTLREDINQNLDHMEALINALLNFSR
>sp1563157_5
LLNQQRDLLNAVSHELRTPLTRLDLALVLCDELPQASRERLQGHIRELDELVLELLSFSR
>sp43657_10
LLAENKLMASSLSHDIRTPVACLRFGFDAALEEDDQLLERMEKDLDQMEDMLSSYLSFAT
>sp196367_10
SILHQRDMMHGISHELKTPLARLEFGLALLQERQRERQLALRRDVRELDELVTELLTLSR
>sp1691980_3
LIATQKEMSSAISHELRTPIARLRFALDMLGETEERLWAGMEADLDELDTLIDSSLTYAR
>sp137584_6
LLKQQEVMTGAVAHELRAPLANLRFALDMTSHKDSHLAE-MDQDIDDMDQLIDELLTYAR
>sp1707785_4
LLESQKNLLHSVSHELRTPIARLEFALELLSERDPALSKRIDGDLAELNELVNELLSMLD
>sp425104_4
LISSNRNLTNAVAHEFRTPIFRIQCNLDMLDDSDQPHLEGIQSDLNELNSMVEELLHFSR
>sp1763536_2
LIEAHKELTNAVSHELRTPLARSKFALQVLGAQDDRYIDKIATDVDELESLVNELLVYAA
>sp93220_7
SIKAQKDMINAVSHELRTPIARLDFGLEILQQRESDADERINGDIRELDELVTELLSLAR
>sp1938600_3
LLTAQQELTSSVSHEFRTPLARLKFAIVMLQDQEKYLA-NMQTDISELESLVSEMLEYAR
>sp342113_4
SIRQQREMMHGISHELKTPLARLEFGLALLASPDGRMQEALRRDVRELDELVTELLTILE
>sp43657_11
LLAENKLMASSLSHDIRTPVACLRFGFDAALEEDDQLLERMEKDLDQMEDMLSSYLSFAT
>sp182141_3
LLTAQQELTSSVSHEFRTPLARLKFALAMLEDKDAFYIDNMQLDIVELESLVKEMLDYAR
>sp570156_5
FVQLHNDLSRIISHEIRTPLSRMRFALS-ISECETEESIQIERDIDEIELRLEQYLSFAR
>sp29497_4
LIESNRSLTNAVAHELRTPIFRIQWQAEMLSEEQEKTIESIVEDTEEMEKMVDELLYYAK
>sp303_58
LLTQQRELLNAVSHELRTPLTRLDFGLVLLYDERKRLMQL-VGHVRELDELVLELLSYSR
>sp1123497_3
LLKGQRTLTNAIAHDLRTPLYRLRFAFEMLSNEKQKYQKSISKSLDDLDNLINQTIVLSR
>sp945550_5
LINSNKSLTNAVAHELRTPIFRIQWQADILSDFERKAVARIIADTEEMEDMVDELLYYAR
>sp1249552_2
LVTAHRDLTNAVAHELHTPLARFKFGLEMIPKMEARLTEHLNSDVQELEELIDEMLTYAR
>sp1365251_4
LMDDIKLLAGGLSHELRTPLARIRMGLDTIVEQDEALRARVNQQLDDMEGLLIHMLDFAR
>sp157782_8
QVRQQRELLDAVSHELRTPLTRLDFGLVLLFDERKRLLELVG-HVRELDELVLELLSYSR
>sp485447_3
LLKQQEIMTGAVAHELRAPLANLRFALDMTHSKDIALQSDMDQDIDDMGQLIDELLTYAR
>sp40324_16
LVARQRELTNDVSHELRTPIARLQFELGLLAEEDAQLQQEMREDLQGLDELVGELLFEAR
>sp1122240_4
LLASRQVMAHALAHELKTPLARLRFGLALHDTADAQRRAGIDADLEELDRLISDSLGWVR
>sp28095_8
LIEAQRDLTNGISHELRTPLARVRFALEIMSDAERLALDSIAQDVTELDELIDMSLTYAR
>sp1855289_6
LLEARKHLLHSVSHELRTPIARLEFGLELLRDRDEALLDAMEIDVGELKALVDELLSLLD
>sp137584_7
KTQENIILTGAIHHELRIPVTRLRLALDIAGSQEGILLLGMDEDLEELSSLMEEILTILR
>sp1122599_1
LIASHKRLTNAVAHELRTPIFRLRCQLTMLEEEHQPFLHGMEEDLTELDQLVEELLTYAK
>sp167879_6
LVADNKILARSLSHDIRTPMSCLRFGIESMDKKNSYLTRMDN-ELTRMEEMTSLFLDYAR
>sp659495_1
LLDDNKLLSRAVSHDLRTPIARLRFGIDWLEEKDADAQQHINRDLDEMSNLVETLLQFAR
>sp680279_4
LIQQQDAMSIAASHELKTPINNLRFALDMIKDMDSMRIQEMDQDLDSLEELTHELISFSQ
>sp292_10
LIAAQRDLTNGISHELRTPLARVRFALEMLREPSSYALESIAQDVTELEELIDMSLTFAR
>sp1840087_3
LISNNRTLAQAVAHDLRTPIFRIQWQAELIQEEDVWKVASIIEDTEEMEQLVNGLLYFTK
>sp1349774_5
MATQREL-TGAVSHELRTPLARLRFAIDALVDEDDRMVQACERDIDELDELIDASLTLAR
>sp93221_5
LIATQRDLTNGISHELRTPLARLRFALEILRDPTSQALAGIDQDVTELDELIDMSLTYAR
>sp93220_8
SIKTQKDMINAVSHELRTPIARLDFGLEILQQREPDANERINGDIRELDELVTELLSLAR
>sp29495_6
LIAGQRALTNAVAHDLRTPLYRLRFAFEMLED--DEIAESQKEKYRKIHSSIED-LDHLI
>sp1503054_5
SIQQQREMMHGISHELKTPLARLEFGLALLETPDDRMRDALRSDVRELDDLVTELLTIGR
>sp420953_6
SILHQRDMMHGISHELKTPLARLEFGLALLAERQRERQQALRADVRELDDLVTELLSSLE
>sp570156_6
LLDENKLMASSLSHDIRTPIACLRFGLEAAQEEKEYLAR-MEQDLDQMESMLKSYLAFAT
>sp47884_5
LLNQQRDLLNAVSHELRTPLTRLDLALVMCDDLPEASREVLVGHIRELDELVLELLSFSR
>sp707248_9
LLNQQRDLLNAVSHELRTPLTRLDFGLALLPQPSRERLQGLVGHIRELDELVLELLSYSR
>sp756698_4
SQHQQQVMANAIAHELRTPLTRIQLVMGLLSDDHSTYTTELHSDLSRYTVEMEELANMLQ
>sp314608_2
LIENQKHLSNAVSHEIRTPLARLKFALALMPQSDNEFLDEMKQDVKEMENLLQELLTYAS
>sp498211_1
LLASHREMTNAVSHELRTPLARMKFALAMLESQSQRQCRNIATDVAEMESLISTLLMYAR
>sp1686310_5
LVGHSRTMMHAMAHEFRTPLARLRFGLSMLEDSDPKLYAGIDKDIDELEQLIKISLDYFR
>sp1004326_4
LIAGQKELTNSIAHDLRTPLYRLRFALEMMEDEDTKYRNTAHSSIEDLDHLINQTLLLSR
>sp161398_3
LMAENKLMASSLSHDIRTPVACMRFALDAIDEPDNKKVNEIEKDLDQMEDMLKSYLSFAT
>sp1397282_8
LLNQQRDLLNAVSHELRTPLTRLDFGLALVLSDDLPAAQGLVAHIRELDELVLELLSYSR
>sp1267021_3
LVTTNQTMSHAMAHELRTPLSRVRFELSMMEEADEVIIDGIKQDVDELEALINISLNFFK
>sp1792834_1
LMLTQRDLVNAVSHELRTPLARLKFAFEALETQTGTLTDAMRTDVRELETLIDEMLRYAE
>sp1628148_1
LLNLQREMTQAVSHELRTPIARLNFALEMAHQLPEDERKMMLQDVRELQQLVDEILDYAR
>sp28450_4
SIQQQREMMHGISHELKTPLARLEFGLALLSSPDARMREALRRDVRELDELVTELLTILE
>sp914150_2
SLYNQRDLMHAVAHEFRGPMARLSFALDLFAQTDSELTNDMDEALQELDDLVKEVLGYSR
>sp1637837_4
LIAAQRDLTNGISHELRTPLARVRFALESLREPGSYAIDSIEQDVTELDELIDMSLTYAR
>sp1852620_5
LIQSQKELIAALSHEMRTPLARIRFALAVMDDADAELKAELNGDVQEIDQLIATMLDYAR
>sp945550_6
LIESNRGLTNAVAHELRTPVFRIQWQAEMLKDTDKEQFETINEDTEEMEKMVDELLYYAK
>sp212667_5
LIDSNRALTNAVAHELRTPVFRIQWQAELLKDEQRATIDSIVEDTEEMEGMVDELLYFAK
>sp157782_10
HVNQQRELLNAVSHELRTPLTRLDFGLVLLFDERKRLLELVG-HVRELDELVLELLSYSR
>sp1763882_7
LLNQQRDLLNAVSHELRTPLTRLDFGLALALSDDAASRQGLVAHIRELDELVLELLSYSR
>sp1441629_5
LLNQQQELLNAVSHELRTPLSRLEFGMALVDAPTRLRLEQMVGHIRELDSLIDELLSYTR
>sp28229_11
LVADNKVLARSLSHDIRTPMACLRFGIESIEKKNSYLTRMDN-ELTRMEEMTSIFLDYAR
>sp868280_4
LVSSSRALTNAVAHELRTPVFRIQWQAELLSESDSQKVVSIIEDTDEMASLVDELLYLAR
>sp93219_6
LIATQRDLTNGISHELRTPLARLRFALEILRDPDAQALESIDQDVTELDELIDMSLTFAR
>sp1690037_5
LLDSQKELTSSVSHEFRTPLARLKFAIAMMDDKDKKYINGMNYDIAELESLVTEMLNFAK
>sp58051_3
SQHQQRVMANAIAHELRTPLTRIQLVMGLLSEQHSEYTTALHHDLSRYSVEMEALANDIL
>sp182141_4
FIHLHRDLSRIISHEIRTPLTRMRFALSL-TEND-QINEQIQQDIDEIEQRLDQYLHFAR
>sp1637837_5
SIQQQREMMHGISHELKTPLARLEFGLALLASPDHERQEALRRDVRELDELVTELLTILE
>sp50340_14
LLNQQRDLLNAVSHELRTPLTRLDFGLALALAEDAASRQGLVGHIRELDELVLELLSYSR
>sp1462439_6
LIAAQRELTNGISHELRTPLARVRFALESLREPASYALASIDQDVTELDELIDMSLTYAR
>sp570156_8
FVQLHSDLSRIISHEIRTPLSRMRFALS-IAELDSLESSQIERDIDEIELRLEQYLSFAR
>sp1365254_4
LLAENKLMASSLSHDIRTPVACLRFGFDAALEEVHHLLERMEKDLDQMEDMLSSYLSFAT
>sp1328313_2
LIEAQKMMLNAVSHDLRTPLSRLKFSLAV--EDKNEQKQSMRQDINALEKLIDELLSFAR
>sp28229_12
LVADNKILARSLSHDIRTPMSCLRFGIESMDKKNSYLTRMDNE-LTLMEEMTSLFLDYAR
>sp1690037_6
LIEENKLLASSMSHDIRTPVACLRFGTQDNAKKDHYL-ERMETDLDQMECMLNSYLEFAK
>sp1654360_4
LINGHRELTNAIAHDLRTPLYRLRFAFEMLSNRDENYRKIIHKSIDDLDHLINQTLLLSR
>sp1816218_2
LVADNKILARSISHDIRTPMSCLRFGVEALNKKNNYLLRMEN-ELTRMEDMTTAFLDYAR
>sp656179_3
SIKAQKDMINAVSHELRTPIARLDFGLEILQQRDPDAHDRINGDIRELDDLVTELLSLAR
>sp1123010_6
LLGEKAYMIRAVSHDLRTPIAKMHFRLEVLSEHDDTALMGCYADLEQLGLLIDELLTYLT
>sp1336247_3
LIENQKHLSNAVSHEIRTPLARLKFALALLPQPDSDLTDDMQLDIKEMENLLQELLTYLE
>sp152297_4
LVAENKLMASSLSHDIRTPIACLRFGVDAASHDESYL-TRMETDLDHMESMLKSYLTFAT
>sp1158293_6
LMEAHKNLLRSVSHELRTPIARLEFGLELLRERDPALQKAMEADVDELKTLVNELLDLTQ
>sp693_4
LIASQRELTRAVAHDLRTPLYRLRFALEMLEDET--------------------------
>sp1123010_7
LIEENKLLASSMSHDIRTPVACLRFGLDALDKKDRYL-ERMETDLDQMECMLNSYLEFAK
>sp76759_17
HLNHQRELLDAVSHELRTPLARLDFGLVLLFDEAGRLLDMV-GHVRELDALVLELLSYSR
>sp1202962_2
SQHQQRVMANAIAHELRTPLTRIQLVMGLLSDEESEYTTALHSDLSRYSVEMEALANMLQ
>sp1121374_1
DEIKQQIFNGAISHELRSPITRLRLALDILNEQEGFEMDKALNDLDHLTTNVLQLKAYLQ
>sp1686310_6
LVGHSRTMMHAMAHEFRTPLARLRFGLSMLEDSDPKLYAGIDKDIDELEQLIKISLDYFR
>sp134537_16
LIAAQRELTNGISHELRTPLARVRFALENLREPASYALASIGQDVTELDELIDMSLTYAR
>sp1218076_6
LIAAQRELTNGISHELRTPLARVRFALEILTEYEGALA-GIDQDVTELDELIDMSLTYAR
>sp674_5
LASQRT-LTNAIAHDLRTPLYRLRFAFEMLDDPDDKYRQIIHSSIEDLDHLINQTLVLSR
>sp170651_5
LIAGQRELTNAIAHDLRTPLYRLRFALEMLEDDTLAVAQSVQNSIEDLDHLINQNLRYSR
>sp1628212_4
QMETRQALSHAIAHEIRTPIARLRFGLTMLEEEEDRYREGMERDMQELEELFNTSMEFAK
>sp93973_3
LIENQKHLSNAVSHEIRTPLARLKFALALLPKSDAAFLDEMQLDIKEMETLLQELLTYLE
>sp1196095_27
LVSTNQTISHAMAHELRTPLARMRFELSMLEECDDLLQKGMSDDINELETLINASLSYFK
>sp1123010_8
LLDSQKELTSSVSHEFRTPLARLKFAIAMLDERSQKYINSMNYDIAELELLVTEMLNFAK
>sp675816_6
RVKQNQIFSQAIPHEIRTPLSKIQMACDIVRRDDCQNRDQLFNDIEDISDLTSDILQLSK
>sp1586708_6
LIATQRDLTNGISHELRTPLARLRFALEILRDPTSQALVGIDQDVTELDELIDMSLTFAR
>sp574966_3
LLARQRDLINAVSHELRTPLSRLEFGLALISEPPMTAAEEMKAHVSELNALVLELLSYTR
>sp1906741_5
LVASRRDLTNAVSHELRTPMARLSFELDAARKLDDPLIDNMRQDLTELETLTSELLSFAR
>sp1535422_7
LLGLQQDINSAVSHDIRTPLARIKFTLATCEQANTQSKQSIIEDINEIDDLVSEILLYAK
>sp76731_6
MATQREV-TGAISHELRTPLARLRFAIDALDEEDREAREACERDIDELDTLIDASLTAAR
>sp58049_4
LVADNKILARSLSHDIRTPMACLRFGIEAIEKKNNYLSRMD-NELTRMEEMTSAFLDYAR
>sp1860093_6
YINSQKHLTNAVSHELRSPISRLRFQLEMLQSVETTYEQGMSDDLDDMDALIHELLNYAT
>sp1292031_6
LLTQQRELLNAVSHELRTPLTRLDFGLVLLFDERKRLLELVG-HVRELDELVLELLSYSR
>sp1500897_9
LIAAQRELTNGISHELRTPLARVRFALESLREPASYALMSIDQDVTELDELIDMSLTYAR
>sp303_64
QVNQQRELLNAVSHELRTPLTRLDFGLVLLFDERKRLLELVG-HVRELDELVLELLSYSR
>sp672_6
LIARQRELTNAVAHDLRTPLYRLRFAIEMLEDQKEKYQRALHTSIDDLDHLINQNLLLSR
>sp151081_4
LLDENKLMASSLSHDIRTPIACLRFGLDAAIESDDYL-QRMEKDLDTMESMLSSYLSYAA
>sp551987_8
LLEARRHLLHSVSHELRTPIARLEFGMELLRERDEALLEAMETDVGELKALVNELLSLNQ
>sp1328313_4
LLEDNKLLSRAVSHDLRTPIARLRFGIDWLEEKDADALQHINRDLDEMSNLVETLLQFAR
>sp1535422_8
TMQMHQDLSRTIAHEIRTPLARMKFLAEIIAPMEKTQQQRLLADIGEIQQMMDEYLSFER
>sp69328_9
HVNQQRELLNAVSHELRTPLTRLDFGLVLLFDERKRLLELVG-HVRELDELVLELLSYSR
>sp1122134_2
FIQMNKDLSRTISHEIRTPLARMKFMLELISPNITSQKERIQNDISEIESLVNDYLSFAK
>sp303_65
HVNQQRELLNAVSHELRTPLTRLDFGLVLLFDERKRLLELVG-HVRELDELVLELLSYSR
>sp1628193_4
QMETRQALSHAIAHEIRTPIARLRFGLTMLEEEEDELREGMERDMQELEELFNTSMEFAK
>sp28173_5
LILGHRELTNAIAHDLRTPLYRLRFAFEMLNDQRAKYNGVVEKSIDDLDHLINQTLILSR
>sp1740163_7
LIAAQRDLTNGISHELRTPLARVRFALESLREPGS-AAESIEQDVTELDELIDMSLTYAR
>sp1761891_4
LVAENKLMASSLSHDIRTPIACLRFGLDAADTHDKTYLERMENDLDHMESMLKSYLAFAT
>sp76759_19
HVNQQRELLNAVSHELRTPLTRLDFGLVLLFDERKRLLELVG-HVRELDELVLELLSYSR
>sp94122_3
FIQMHKELSRTISHEVRTPLARMRFALEIIRPQDANYANRLNEDIDDIEQLAANYLSFAR
>sp247523_4
LVAENKLMASSLSHDIRTPIACLRFGLDSREEQKQYLAR-MENDLDHMESMLKSYLAFST
>sp1768242_5
LATQREL-TGAVSHELRTPLARLRFAIDALVEEEGLAVQACERDLDELDTLIDASLTIAR
>sp1215104_6
LLTQQRELLNAVSHELRTPLTRLDFGLVLLYDERKRLMQL-VGHVRELDELVLELLSYSR
>sp326297_5
----QKELSHTLSHEMRTSLSRLNFTLAILDRDNEECRDTLQEDIDELNTLVKEYLDFSR
>sp327939_5
LLAENKLLASSLSHDIRTPVACLRFGLDAAVEQVHNILTRMEKDLDQMEDMLASYLSFAT
>sp332186_3
LIENQKHLSNAVSHEIRTPLARLKFALALMPDSDEFL-NEMQLDIKEMENLLQELLTYLE
>sp485447_4
KTQENIILTGAIHHELRIPITRLRLALDIASQETQELLQGMDEDLEELSALMEEILTISR
>sp1686310_7
LVGHSRTMMHAMAHEFRTPLARLRFGLSMLEDSDPKLYAGIDKDIDELEQLIKISLDYFR
>sp1500897_10
SILHQRDMMHGISHELKTPLARLEFGLALLQSPESERQMALRQDVRELDELVTELLTLLE
>sp1201293_2
SQHQQRVMANAIAHELRTPLTRIQLVMGLLSDEHSEYTTALHDDLSRYSVEMEALILMLQ
>sp28085_3
LIKTQQNMSRFVAHEIRTPLYTMQLALDAMEKQDAKHINSLRDDIKDLNRLVSYFLIYSQ
>sp28229_13
TVNENQLFAQAVPHEVRTPLSRIQLATGLLSKQATELLDNIDTYIGDINELISQVVAFSR
>sp1196095_29
LVSTNQTISHAMAHELRTPLARMRFELSMLEEQEKLLQKGMSDDINELETLISASLNYFK
>sp1209072_2
LITSHREMTNAVSHELRTPLARMKFALAMLSDKDHRQLRSLEQDIAEMESLISSLLMYAG
>sp60549_23
LIAAQRELTNGISHELRTPLARVRFALEVLREYDSALA-SIDQDVTELDELIDMSLTYAR
>sp1215114_6
HVNQQRELLNAVSHELRTPLTRLDFGLVLLFDERKRLLELVG-HVRELDELVLELLSYSR
>sp303_67
HVNQQRELLNAVSHELRTPLTRLDFGLVLLFDERKRLLELVG-HVRELDELVLELLSYSR
>sp1348114_5
LIEENQLLASSMSHDIRTPLACLRFGLDAASEKIKYLA-RMEGDLDQMESMLNRYLEYAT
>sp1111732_2
QMRDSKLIFHAMAHELRTPIARLRFGLTMMDEANTIEAPGIHHDLEELEALINTSLNFFK
>sp87626_6
LLSSQKELTSAVSHEFRTPLARLKFAIAMIEEDDLHEADGMKRDITELEALVSEMLKFAQ
>sp1938600_4
LVAENKLMASSLSHDIRTPIACLRFGLDAHDEQKQYLAR-MENDLDHMESMLKSYLAFAT
>sp1903180_4
QLETRQALSHAIAHEIRTPIARLRFGLTMLEEEEDRYRDGMERDLQELEELISTSMEFAK
>sp323850_5
LIQSHKNLTNAIAHESRTPIFRIQCNLDMLDEQMQYL-EGIQEDLNELGGMIEELLHFAK
>sp1121274_4
LLAAQRDLLHAVAHELRTPLARMFFQLEQLHFDPSAASAGLEANIRQMQALLEQVLHYAS
>sp349521_6
HYDDLRDLLHGVAHEFRSPMARISFALDLADDEDGALHQEISGALDELSGLVKEVLSYSR
