# Supplementary material for: Marginal specificity in protein interactions constrains evolution of a paralogous family
Source: Proc Natl Acad Sci U S A. 2023 Apr 25;120(18):e2221163120. doi: 10.1073/pnas.2221163120 (PMC10160972; doi:10.1073/pnas.2221163120)
Supplement: Supplementary file 14 — Dataset S13 (TXT) [file pnas.2221163120.sd13.txt]

>sp500637_2
MVTAQQRLISDISHELRTPLTRLQLATALLRRRHGESKERIETETHRLDSMINDLLVLSR
>sp585_2
MVEAQQRLISDISHELRTPLTRLQLASALLRRRNGESKERIETETQRLDGMINDLLVLSR
>sp230089_2
MVTAQQRLISDISHELRTPLTRLQLATALLRRRHGESKERIETEAQRLDSMINDLLVLSR
>sp588_3
MVSAQQRLISDISHELRTPLTRLQLATALLRRRHGESKERIETETHRLDSMINDLLVLSR
>sp1354337_2
MVAAQQRLISDISHELRTPLTRLQLASALLRRRHGESKERIETETQRLDGMINDLLVLSR
>sp1256989_2
MVTAQQRLISDISHELRTPLTRLQLATALLRRRHGESKERIETETHRLDSMINDLLVLSR
>sp587_3
MVSAQQRLISDISHELRTPLTRLQLATALLRRRHGESKERIETETHRLDSMINDLLVLSR
>sp1225184_2
MMSAQQRLLSDISHELRTPLTRLQLATALVRRRQGESLERIETEAQRLDGMINDLLVLSR
>sp588_4
MVTAQQRLISDISHELRTPLTRLQLATALLRRRHGESKERIETETHRLDSMINDLLVLSR
>sp587_4
MVSAQQRLISDISHELRTPLTRLQLATALLRRRHGESKERIETETHRLDSMINDLLVLSR
>sp584_3
MVEAQQRLISDISHELRTPLTRLQLASALLRRRSGESKERIETETQRLDSMINDLLVLSR
>sp584_4
MVEAQQRLISDISHELRTPLTRLQLASALLRRRSGESKERIETETQRLDGMINDLLVLSR
>sp333962_2
MVSAQQRLISDISHELRTPLTRLQLATALLRRRHGESKERIETETHRLDSMINDLLVLSR
>sp554_2
MVTAQQRLLSDISHELRTPLTRLQLATALLRRRQGEELNRIETETQRLDSMINDLLVLSR
>sp1925589_3
TMTAQHRLLSDISHELRTPLTRLQLATALMRRREGKELERIETEAQRLDGMINDLLALSR
>sp1891675_2
MMTAQQRLLSDISHELRTPLTRLQLATALMRRRYGEGKERIELEAQRLDGMINDLLVLSR
>sp1274399_2
MMTAQQRLLSDISHELRTPLTRLQLGTALLRRRSGESKERIETEAQRLDSMINDLLVMSR
>sp582_2
MVNAQQRLISDISHELRTPLTRLQLATALLRRRHGESKERIETETHRLDGMINDLLVLSR
>sp368603_2
MVNAQQRLISDISHELRTPLTRLQLATALLRRRHGENLERIETETQRLDGMINDLLVLSR
>sp1354271_2
MVAAQQRLISDISHELRTPLTRLQLASALLRRRHGESKERIETETQRLDGMINDLLVLSR
>sp180957_2
MVTAQQRLLSDISHELRTPLTRLQLATALLRRRQGEELNRIETETQRLDSMINDLLVLSR
>sp561230_2
MVTAQQRLLSDISHELRTPLTRLQLATALLRRRQGEELNRIETETQRLDSMINDLLVLSR
>sp1166016_2
MVTAQQRLLSDISHELRTPLTRLQLATALLRRRQGEELNRIETETQRLDSMINDLLVLSR
>sp29488_2
MVTAQQRLISDISHELRTPLTRLQLATALLRRRHGESKERIETEAQRLDSMINDLLVLSR
>sp880156_2
MVTAQQRLISDISHELRTPLTRLQLATALLRRRHGESKERIETEAQRLDSMINDLLVLSR
>sp472695_2
MMTSQQRLLSDISHELRTPLTRLQLATALLRRREGKELERIEMEAQRLDGMINDLLVLSR
>sp553_2
MMNGQQRLLSDISHELRTPLTRLQLATALLRRREGKELERIEMEAQRLDGMINDLLVLSR
>sp55209_3
MMTAQQRLLSDISHELRTPLTRLQLATALLRRREGKELERIETEAQRLDGMINDLLVLSR
>sp592316_2
MMTAQQRLLSDISHELRTPLTRLQLATALLRRREGKELERIETEAQRLDGMINDLLVLSR
>sp472705_2
MMTGQQRLLSDISHELRTPLTRLQLATALLRRREGKELERIEMEAQRLDGMINDLLVLSR
>sp55207_2
MVTAQQRLLSDISHELRTPLTRLQLATALLRRRQGEELNRIEMETQRLDSMINDLLVLSR
>sp29488_3
MVIAQQRLISDISHELRTPLTRLQLATALLRRRHGENLERIETEAQRLDSMINDLLVLSR
>sp59814_2
MMTAQQRLLSDISHELRTPLTRLQLATALLRRREGKELERIETEAQRLDGMINDLLVLSR
>sp299767_2
MMTAQQRLLSDISHELRTPLTRLQLATALLRRRNGEELQRIETEAQRLDGMINDLLVLSR
>sp665029_2
MMNAQQRLLSDISHELRTPLTRLQLATALMRRREGKELERIETEAQRLDGMINDLLVLSR
>sp988801_2
LIKGQHRLLSDISHELRTPLTRLQLSTALLRRRAGESLERIETEAQRLDGMINDLLDLSR
>sp1166130_2
MMTAQQRLLSDISHELRTPLTRLQLGTALLRRRSGESKERIETEAQRLDSMINDLLVMSR
>sp1141662_2
MVTAQQRLISDISHELRTPLTRLQLATALLRRRHGESKERIETETHRLDSMINDLLVLSR
>sp29471_2
MVTAQQRLLSDISHELRTPLTRLQLATALLRRRQGEELNRIEMETQRLDSMINDLLVLSR
>sp579405_2
MVTAQQRLLSDISHELRTPLTRLQLATALLRRRQGENNERIETETQRLDSMINDLLVLSR
>sp29484_4
MVVAQQRLISDISHELRTPLTRLQLATALMRRREGKELERIEMEAQRLDSMINDLLVLSR
>sp283686_3
MMTAQQRLLSDISHELRTPLTRLQLGTALLRRRSGESKERIETEAQRLDSMINDLLVMSR
>sp215689_2
MMNAQQRLLSDISHELRTPLTRLQLATALMRRREGKELERIETEAQRLDGMINDLLVLSR
>sp1427518_2
MVSAQQRLISDISHELRTPLTRLQLATALLRRRHGESKERIEMETQRLDGMINDLLVLSR
>sp660596_2
MMNGQQRLLSDISHELRTPLTRLQLATALLRRREGKELERIETEAQRLDGMINDLLVLSR
>sp29484_5
MVVAQQRLISDISHELRTPLTRLQLATALMRRREGKELERIEMEAQRLDSMINDLLVLSR
>sp465817_2
MMNAQQRLLSDISHELRTPLTRLQLATALMRRRHGEGKERIEMEAQRLDGMINDLLVLSR
>sp1560354_2
MMTSQQRLLSDISHELRTPLTRLQLATALLRRREGKELERIETEAQRLDGMINDLLVLSR
>sp1505757_2
MMTTQQRLLSDISHELRTPLTRLQLGTALLRRRSGESKERIETEAQRLDSMINDLLVMSR
>sp1161919_2
MMNAQQRLLSDISHELRTPLTRLQLATALMRRRHGEGKERIEMEAQRLDGMISDLLVLSR
>sp357240_2
MMTTQQRLLSDISHELRTPLTRLQLGTALLRRRSGESKERIETEAQRLDSMINDLLVMSR
>sp225324_4
LVAAHRLLLANCSHELRTPLARIGLAVSLMSDQDPERRESLKRDIAELDQLIDEILLTSR
>sp1755099_2
MMTAQQRLLSDISHELRTPLTRLQLGTALLRRRSGESKERIETEAQRLDSMINDLLVMSR
>sp54291_3
MMTSQQRLLSDISHELRTPLTRLQLGTALLRRRSGESKERIEMEAHRLDSMINDLLVMSR
>sp1006000_3
MMTSQQRLLSDISHELRTPLTRLQLGTALLRRRSGESKERIETEAQRLDSMINDMLVMSR
>sp291112_2
MVTAQQRLISDISHELRTPLTRLQLATALLRRRHGESKERIETEAQRLDSMINDLLVLSR
>sp1410619_2
MMTAQQRLISDISHELRTPLTRLQLATALMRRREGHELARIEMEAQRLDSMINDLLQLSR
>sp1410619_3
MMTAQQRLISDISHELRTPLTRLQLATALMRRREGHELARIEMEAQRLDSMINDLLQLSR
>sp1410619_4
MMTAQQRLISDISHELRTPLTRLQLATALMRRREGHELARIEMEAQRLDSMINDLLQLSR
>sp1410619_5
MMTAQQRLISDISHELRTPLTRLQLATALMRRREGHELARIEMEAQRLDSMINDLLQLSR
>sp1367852_3
MMSAQQRLLSDISHELRTPLTRLQLATALMRRREGKELERIETEAQRLDGMINDLLVLSR
>sp51288_3
MMTSQQRLLSDISHELRTPLTRLQLGTALLRRRSGESKERIETEAQRLDSMINDMLVMSR
>sp571_2
MMSSQHRLLSDISHELRTPLTRLQLGTALLRRRSGESKERIEMEAHRLDSMINDLLVMSR
>sp548_3
MMTSQQRLLSDISHELRTPLTRLQLGTALLRRRSGESKERIETEAHRLDSMINDLLVMSR
>sp1218113_2
MMTAQQRLLSDISHELRTPLTRLQLGTALLRRRSGESKERIETEAQRLDSMINDMLVMSR
>sp1219360_2
MMNAQQRLLSDISHELRTPLTRLQLATALMRRRHGEGKERIEMEAQRLDGMINDLLVLSR
>sp1223570_2
MVTAQQRLLSDISHELRTPLTRLQLATALLRRRQGEELNRIETETQRLDAMINDLLVLSR
>sp1628856_2
LIKGQHRLLSDISHELRTPLTRLQLSTALLRRRAGESLERIETEAQRLDGMINDLLDLSR
>sp580_2
MMTAQQRLLSDISHELRTPLTRLQLGTALLRRRSGESKERIETEAQRLDSMINDMLVMSR
>sp569_3
MVNAQQRLISDISHELRTPLTRLQLATALMRRRHGEYNELIEMEAHRLDSMINDLLALSR
>sp1121863_3
MMTTQQRLLSDISHELRTPLTRLQLGTALLRRRSGESKERIETEAQRLDSMINDLLVMSR
>sp1197719_2
MMTSQQRLLSDISHELRTPLTRLQLGTALLRRRSGESKERIETEAQRLDSMINDLLVMSR
>sp1692238_2
MMTAQQRLLSDISHELRTPLTRLQLGTALLRRRSGESKERIETEAQRLDGMINDLLVMSR
>sp1336237_2
IMNGQQRLLSDISHELRTPLTRLQLATAILRRRSGESKERIENEARRLDSMINDLLVLSR
>sp54291_4
MMTGQQRLLSDISHELRTPLTRLQLGTALLRRRSGESKERIETEAHRLDSMINDLLVMSR
>sp29484_6
MVVAQQRLISDISHELRTPLTRLQLATALMRRREGKELERIEMEAQRLDSMINDLLVLSR
>sp198628_2
MVTAQQRLLSDISHELRTPLTRLQLATALLRRRQGEELNRIETETQRLDGMINDLLVLSR
>sp371042_2
MMTGQQRLLSDISHELRTPLTRLQLATALMRRRQGKELQRIEMEAQRLDGMINDLLVLSR
>sp90371_2
MMTSQQRLLSDISHELRTPLTRLQLGTALLRRRGGESKERIETEAQRLDSMINDLLVMSR
>sp1005999_2
MVKAQQRLISDISHELRTPLTRLQLATALMRRRHGESKELLRTEAQRLDHMINHLLALSR
>sp1453495_2
MVVAQQRLISDISHELRTPLTRLQLATALMRRREGKELERIEMEAQRLDSMINDLLVLSR
>sp1089444_2
MVTAQQRLLSDISHELRTPLTRLQLATALLRRRQGEELNRIETETQRLDGMINDLLVLSR
>sp1736225_2
MMTTQQRLLSDISHELRTPLTRLQLATALMRRRHGEGKERIEMEAQRLDGMINDLLVLSR
>sp351672_2
MVTAQQRLISDISHELRTPLTRLQLATALLRRRHGESKERIETETQRLDGMINDLLVLSR
>sp1926881_4
MMSAQQRLLSDISHELRTPLTRLQLATALMRRREGKELERIETEAQRLDGMINDLLVLSR
>sp35703_2
MMTTQQRLLSDISHELRTPLTRLQLGTALLRRRSGESKERIETEAQRLDSMINDLLVMSR
>sp549_2
MMTGQQRLLSDISHELRTPLTRLQLATALLRRRQGEGKERIEMEAQRLDGMINDLLVLSR
>sp637910_2
MMTTQQRLLSDISHELRTPLTRLQLGTALLRRRSGESKERIETEAQRLDSMINDLLVMSR
>sp568768_2
MVTAQQRLLSDISHELRTPLTRLQLATALLRRRQGEELNRIETETQRLDGMINDLLVLSR
>sp286156_2
MVTAQQRLISDISHELRTPLTRLQLATALLRRRHGESKERIETEAQRLDSMINDLLVLSR
>sp1806668_2
MISRQQRLLSDISHELRSPLTRLRMANSLAQRKQGQSPELIDTETQRLESMISNLLDLSR
>sp29486_3
MVAAQQRLISDISHELRTPLTRLQLATALMRRREGKELERIEMEAHRLDSMINDLLVLSR
>sp1076550_3
MMTAQQRLLSDISHELRTPLTRLQLATALLRRRNGEELQRIETEAQRLDGMINDLLVLSR
>sp1619313_2
MMTAQQRLLSDISHELRTPLTRLQLATALLRRRHGKELQRIETEAQRLDGMINDLLVLSR
>sp1686381_2
MMTSQQRLLSDISHELRTPLTRLQLGTALLRRRSGESKERIETEAHRLDSMINDLLVMSR
>sp1073999_2
MMTTQQRLLSDISHELRTPLTRLQLGTALLRRRSGESKERIETEAHRLDSMINDLLVMSR
>sp470931_2
MMTGQQRLLSDISHELRTPLTRLQLATALLRRRQGESKERIEMEAQRLDGMINDLLVLSR
>sp45658_2
MISGQQRLLSDISHELRSPLTRLRMATALATRKQGESAELTRIDTERLEQMISELLELSR
>sp1002368_2
MMTTQQRLLSDISHELRTPLTRLQLGTALLRRRAGESKERIETEAQRLDSMINDLLVMSR
>sp1076549_1
MMTAQQRLLSDISHELRTPLTRLQLATALLRRRNGEELQRIEMEAQRLDGMINDLLVLSR
>sp1006004_2
MMTSQQRLLSDISHELRTPLTRLQLGTALLRRKAGESLERIETEAQRLDGMINDLLVMSR
>sp1218086_2
MMTTQQRLLSDISHELRTPLTRLQLGTALLRRRSGESKERIETEAQRLDSMINDLLVMSR
>sp1408192_2
MMTAQQRLLSDISHELRTPLTRLQLATALLRRRSGESKERIETEAQRLDGMINDLLVLSR
>sp1172565_2
MVTVQQRLLSDISHELRTPLTRLQLSSALLRRRQGESNERIETETQRLDSMIGDLLVLSR
>sp598467_2
MVTAQQRLLSDISHELRTPLTRLQLATALLRRREGHELARIETETQRLDGMINDLLVLSR
>sp1274722_2
MMTAQQRLLSDISHELRTPLTRLQLATALMRRRQGKELQRIEMEAQRLDGMINDLLVLSR
>sp550_5
MMTTQQRLLSDISHELRTPLTRLQLGTALLRRRSGESKERIETEAHRLDSMINDLLVMSR
>sp1111728_2
MVKAQQRLISDISHELRTPLTRLQLATALMRRRHGEFKELIETEAQRLDNMINHLLALSR
>sp573_2
MMTSQQRLLSDISHELRTPLTRLQLGTALLRRRSGESKERIETEAHRLDSMINDLLVMSR
>sp1225785_2
MVTAQQRLLSDISHELRTPLTRLQLATALLRRRQGEGNERIETETLRLDGMINDLLELSR
>sp155515_1
LLNSQKRMLSDISHELRTPLARLKLSAAILRRKNGETPELIETEAERLEQMINDILNISR
>sp104623_2
MVTVQQRLLSDISHELRTPLTRLQLATALLRRRQGEGNERIETETQRLDSMINDLLLLSR
>sp28141_2
MMTTQQRLLSDISHELRTPLTRLQLGTALLRRRSGESKERIETEAHRLDSMINDLLVMSR
>sp1628855_2
MMTGQQRLLSDISHELRTPLTRLQLATALMRRRHGEGKERIEMEAQRLDGMINDLLVLSR
>sp569_4
MVNAQQRLISDISHELRTPLTRLQLATALMRRRHGEYNELIEMEAHRLDSMINDLLALSR
>sp1500895_4
MMNGQQRLLSDISHELRTPLTRLQLATALMRRRQGKELQRIEMEAQRLDGMINDLLVLSR
>sp1484158_2
MMTAQQRLLSDISHELRTPLTRLQLATALLRRRHGKELQRIETEAQRLDGMINDLLVLSR
>sp701347_2
MMTSQQRLLSDISHELRTPLTRLQLGTALLRRRAGESKERIETEAHRLDSMINDLLVMSR
>sp1384589_2
MMTSQQRLLSDISHELRTPLTRLQLGTALLRRRSGESKERIETEAQRLDSMINDLLVMSR
>sp351656_2
MVTAQQRLISDISHELRTPLTRLQLATALLRRHRGESKERIETETQRLDGMINDLLVLSR
>sp208224_2
MMTSQQRLLSDISHELRTPLTRLQLGTALLRRRSGESKERIETEAQRLDSMINDLLVMSR
>sp40576_2
MVTAQQRLISDISHELRTPLTRLQLASALLRRRHGESKERIETETQRLDEMINDLLVLSR
>sp545_2
MMTTQQRLLSDISHELRTPLTRLQLGTALLRRRSGESKERIETEAQRLDSMINDLLVMSR
>sp2342_2
MVTAQQRLLSDISHELRTPLTRLQLATALMRRREGHELARIETEAQRLDSMINDLLVLSR
>sp82977_2
MMTSQQRLLSDISHELRTPLTRLQLGTALLRRKTGESKERIETEAQRLDGMINDLLVMSR
>sp546_2
MMTTQQRLLSDISHELRTPLTRLQLGTALLRRRSGESKERIETEAHRLDSMINDLLVMSR
>sp561229_2
MVTAQQRLLSDISHELRTPLTRLQLATALLRRRQGEELNRIETETQRLDGMINDLLVLSR
>sp1159613_2
MMTTQQRLLSDISHELRTPLTRLQLGTALLRRRSGESKERIETEAHRLDSMINDLLVMSR
>sp1691903_2
VMTSQQRLLSDISHELRTPLTRLQLGTALLRRRAGESKERIEMEAQRLDSMINDLLVMSR
>sp158849_2
MVSAQQRLISDISHELRTPLTRLQLATALLRRRHGESKELIETETLRLDSMINDLLVLSR
>sp1123402_2
MMQVQHRLLSDISHELRTPLTRLQLASALMRRKSGETEERIEMETQRLDVMINELLELSR
>sp630_2
MVVAQQRLISDISHELRTPLTRLQLATALMRRREGKELERIEMEAQRLDSMINDLLVLSR
>sp83655_3
MMTTQQRLLSDISHELRTPLTRLQLGTALLRRRSGESKERIETEAHRLDSMINDLLVMSR
>sp379893_2
MMTTQQRLLSDISHELRTPLTRLQLGTALLRRRAGESLERIETEAQRLDSMINDLLVMSR
>sp1736590_4
LVKSHKSLLANASHELRSPLTRIRMGLELMGGQQPAFREEILRNIAELDQLVDEILLASR
>sp1076550_4
MMTAQQRLLSDISHELRTPLTRLQLATALLRRRNGEELQRIEMEAQRLDGMINDLLVLSR
>sp470934_2
MMTAQQRLLSDISHELRTPLTRLQLATALLRRRNGEELQRIETEAQRLDGMINDLLVLSR
>sp631_3
MVVAQQRLISDISHELRTPLTRLQLATALMRRREGKELERIEMEAQRLDSMINDLLVLSR
>sp1354252_2
MMTTQQRLLSDISHELRTPLTRLQLGTALLRRKTGESKERIETEAQRLDGMINDLLVMSR
>sp1513468_2
MVTAQQRLISDISHELRTPLTRLQLATALMRRRHGKELQRIEMEAQRLDGMINDLLVLSR
>sp1681196_2
MMTTQQRLLSDISHELRTPLTRLQLATALLRRRSGESKERIEMEAHRLDSMINDLLVMSR
>sp693444_2
MMTAQQRLLSDISHELRTPLTRLQLGTALLRRRSGESKERIETEAQRLDSMINDLLVMSR
>sp1443113_2
MVVAQQRLISDISHELRTPLTRLQLATALMRRREGKELERIEMEAQRLDSMINDLLVLSR
>sp358220_3
LVKSHKSLLANASHELRSPLTRIRMGLELMGGQQPAFREEILRNIAELDQLVDEILLASR
>sp343509_2
MVTAQQRLLSDISHELRTPLTRLQLATALMRRREGHELTRIETEAQRLDSMINDLLVLSR
>sp69222_2
MMTAQQRLLSDISHELRTPLTRLQLATALMRRRQGKELQRIETEAQRLDGMINDLLVLSR
>sp667129_2
MMTAQQRLISDISHELRTPLTRLQLATALMRRREGHELARIETEAQRLDSMINDLLVLSR
>sp351671_2
MVTAQQRLISDISHELRTPLTRLQLATALLRRRHGESKERIETETQRLDGMINDLLVLSR
>sp33060_2
MVVAQQRLISDISHELRTPLTRLQLATALMRRREGKELERIEMEAQRLDSMINDLLVLSR
>sp880157_2
MVTAQQRLISDISHELRTPLTRLQLATALLRRRHGENKERIETETQRLDGMINDLLVLSR
>sp1873482_2
MVTAQQRLISDISHELRTPLTRLQLATALLRRRHGESKERIETETQRLDGMINDLLVLSR
>sp1005058_1
LLNSQKRMLSDISHELRTPLARLKLSAAILRRKNGETPELIETEAERLEQMISDILNISR
>sp511145_3
MMTSQQRLLSDISHELRTPLTRLQLGTALLRRRSGESKERIETEAQRLDSMINDLLVMSR
>sp1484157_3
MMTAQQRLLSDISHELRTPLTRLQLATALMRRREGKELERIELEAQRLDGMINDLLVLSR
>sp1737983_4
LVNSQKALLANASHELRSPLARLRMAVEIGADKPAAVREEINRDLQEIDQLVEEILLASR
>sp1566271_2
LVRSHKSLLANASHELRSPLTRIRMGLELMGERPSPKAEEISRNIGELDQLIDEILLASR
>sp1761782_2
MMTSQQRLLSDISHELRTPLTRLQLGTALLRRRSGESKERIEMEAQRLDSMINDLLVMSR
>sp208223_2
MMTAQQRLLSDISHELRTPLTRLQLGTALLRRRSGESKERIETEAQRLDSMINDLLVMSR
>sp1224136_2
MMTGQQRLLSDISHELRTPLTRLQLGTALLRRRSGESKERIETEALRLDSMINDLLVMSR
>sp82985_2
MVKAQQRLISDISHELRTPLTRLQLATALMRRRHGESKELLRTEAQRLDNMINHLLALSR
>sp1411141_2
MMTAQQRLISDISHELRTPLTRLQLATALMRRREGHELARIETEAQRLDSMINDLLVLSR
>sp634500_2
MMTGQQRLLSDISHELRTPLTRLQLATALMRRRQGKELQRIEMEAQRLDGMINDLLVLSR
>sp399742_2
MMTSQQRLLSDISHELRTPLTRLQLGTALLRRRSGESKERIEMEAHRLDSMINDLLVMSR
>sp53341_2
MVTAQQRLISDISHELRTPLTRLQLSTALLRRHHSESKERIETETQRLDGMINDLLILSR
>sp1736565_4
LVKSHKSLLANASHELRSPLTRIRMGLELMGGQQPAFREEILRNIAELDQLVDEILLASR
>sp47917_2
MMTAQQRLISDISHELRTPLTRLQLATALMRRREGHELARIETEAQRLDSMINDLLLLSR
>sp1646377_2
MVTAQQRLISDISHELRTPLTRLQLATALMRRRHGKELQRIEMEAQRLDGMINDLLVLSR
>sp615_2
MMNAQQRLISDISHELRTPLTRLQLATALMRRREGHELARIETEAQRLDSMINDLLALSR
>sp158822_2
MMTAQQRLLSDISHELRTPLTRLQLGTALLRRRSGESKERIETEAQRLDGMINDLLVMSR
>sp1267600_2
MMTAQQRLLSDISHELRTPLTRLQLATALMRRRHGEAKERIEMEAQRLDGMINDLLVLSR
>sp351679_2
MVTAQQRLISDISHELRTPLTRLQLATALLRRRHGENLERIETETQRLDGMINDLLILSR
>sp1917880_2
MVTAQQRLISDISHELRTPLTRLQLATALMRRREGKELERIETEAHRLDSMINDLLVLSR
>sp910964_3
MVTAQQRLISDISHELRTPLTRLQLATALMRRRHGKELQRIETEAQRLDSMINDLLVLSR
>sp29485_2
MVVAQQRLISDISHELRTPLTRLQLATALMRRREGKELERIEMEAQRLDSMINDLLVLSR
>sp83655_5
MMTTQQRLLSDISHELRTPLTRLQLGTALLRRRSGESKERIETEAHRLDSMINDLLVMSR
>sp595537_3
LVRSHKSLLANASHELRSPLTRIRMGLELMGEHPSPKAEEISRNIGELDQLIDEILLASR
>sp1354304_2
MVTAQQRLISDISHELRTPLTRLQLATALLRRRHGESKERIETETQRLDGMINDLLILSR
>sp61646_2
MMTAQQRLLSDISHELRTPLTRLQLGTALLRRRSGESKERIETEAHRLDSMINDLLVMSR
>sp1560201_2
MMTGQQRLLSDISHELRTPLTRLQLATALMRRRHGKELQRIETEAQRLDGMINDLLVLSR
>sp28152_2
MVVAQQRLISDISHELRTPLTRLQLATALMRRREGKELERIEMEAQRLDSMINDLLVLSR
>sp1122206_1
MITRQQRLLSDISHELRSPLTRLRMAQALAKRKLGDSTDLMRIDTERLEQMIGKLLELVQ
>sp34073_5
LVRSHKSLLANASHELRSPLTRIRMGLELMGEHPSPKAEEISRNIGELDQLIDEILLASR
>sp61647_2
MMTANQRLLSDISHELRTPLTRLQLGTALLRRRTGESKERIETEAQRLDSMINDLLVMSR
>sp40578_2
MVTAQQRLISDISHELRTPLTRLQLATALLRRRHGESKERIETETQRLDGMINDLLVLSR
>sp1380385_3
LVQSHKSLLANASHELRSPLTRIRMGLELMGERPAAAAEEISRNIAELDQLIDEILLASR
>sp1109412_2
MVTAQQRLLSDISHELRTPLTRLQLATALLRRRQGEELNRIETETQRLDSMINDLLVLSR
>sp138074_2
MVTAQQRLISDISHELRTPLTRLQLATALMRRRHGECHERIETEAQRLDSMINDLLLLSR
>sp566551_2
MMTAQQRLLSDISHELRTPLTRLQLGTALLRRRSGESKERIETEAQRLDGMINDLLVMSR
>sp82996_2
MMTAQQRLISDISHELRTPLTRLQLATALMRRREGHELARIETEAQRLDSMINDLLVLSR
>sp548_4
MMTTQQRLLSDISHELRTPLTRLQLGTALLRRRAGESKERIETEAHRLDSMINDLLVMSR
>sp65700_2
MMTSQQRLLSDISHELRTPLTRLQLATALMRRRQGEGKERIEMEALRLDGMINDLLVLSR
>sp550_6
MMTTQQRLLSDISHELRTPLTRLQLGTALLRRRSGESKERIETEAQRLDSMINDLLVMSR
>sp214092_3
MVVAQQRLISDISHELRTPLTRLQLATALMRRREGKELERIEMEAQRLDSMINDLLVLSR
>sp1797913_1
MIAAKEQLLRDVSHELRSPLTRIKVLLEMVEPRE--RAEQIASDIRELEELITGILETAR
>sp1388748_2
MMTAQQRLLSDISHELRTPLTRLQLGTALLRRRSGESKERIETEAQRLDSMINDLLVMSR
>sp204669_1
LMQSQRQMLGDISHELRSPLTRLRVALELAEGGDAEAMKRMNADLQKLEQLIEQVLTLLD
>sp1736223_3
MVTAQQRLISDISHELRTPLTRLQLATALLRRRHGKELQRIEMEAQRLDGMINDLLVLSR
>sp1095768_3
MMTTQQRLLSDISHELRTPLTRLQLGTALLRRRSGESKERIETEAQRLDSMINDLLVMSR
>sp82995_2
MMTAQQRLISDISHELRTPLTRLQLATALMRRREGRELERIETEAQRLDSMINDLLVLSR
>sp67780_2
MVKAQQRLISDISHELRTPLTRLQLATALMRRRHGEYSELTRIETERLDSMINDLLALSR
>sp990268_3
MISGQQRLLSDISHELRSPLTRLRMATGLAARKQGESAELTRIDAQRLEQMIGELLELSR
>sp1918946_2
MISGQQRLLSDISHELRSPLTRLRMATGLAVRKQGSSSERIDTEAQRLEHMISELLELSR
>sp636_2
MVKAQQRLISDISHELRTPLTRLQLATALMRRRHGEYSERIETEAQRLDSMINDLLALSR
>sp399741_2
MMTAQQRLISDISHELRTPLTRLQLATALMRRREGRELERIETEAQRLDSMINDLLVLSR
>sp630626_2
MMTGQQRLISDISHELRTPLTRLQLGTALLRRRNGESKERIETEAQRLDGMINDLLVMSR
>sp640513_3
MMTAQQRLLSDISHELRTPLTRLQLGTALLRRRSGESKERIETEAHRLDSMINDLLVMSR
>sp480813_3
MMTAQQRLLSDISHELRTPLTRLQLATALLRRRSGESKERIETEARRLDGMINDLLVLSR
>sp1878942_2
MVAAQQRLISDISHELRTPLTRLQLATALIRRREGKELERIEMEAQRLDSMINDLLVLSR
>sp590409_2
MVTAQQRLLSDISHELRTPLTRLQLATALLRRRQGEELNRIETETQRLDGMINDLLVLSR
>sp61648_3
MMTAQQRLLSDISHELRTPLTRLQLGTALLRRRSGESKERIETEAQRLDSMINDLLVMSR
>sp69218_2
MMTAQQRLLSDISHELRTPLTRLQLGTALLRRRSGESKERIETEAHRLDSMINDLLVMSR
>sp1214065_2
MMSAQQRLISDISHELRTPLTRLQLATALLRRREGRELERIETEAQRLDNMINDLLVLSR
>sp1914994_2
MMTAQQRLISDISHELRTPLTRLQLATALMRRREGHELARIETETQRLDSMINDLLLLSR
>sp550_7
MMTAQQRLLSDISHELRTPLTRLQLGTALLRRRSGESKERIETEAHRLDSMINDLLVMSR
>sp1441930_2
MMTAQQRLISDISHELRTPLTRLQLATALMRRREGHELARIETEAQRLDSMINDLLLLS-
>sp614_2
MMTAQQRLISDISHELRTPLTRLQLATALMRRREGHELARIETEAQRLDSMINDLLVLSR
>sp1288385_4
MVVAQQRLISDISHELRTPLTRLQLATALMRRREGKELERIELEAQRLDSMINDLLVLSR
>sp935293_3
MVAAQQRLISDISHELRTPLTRLQLATALMRRREGKELERIETEAHRLDSMINDLLVLSR
>sp1381081_2
MISGQQRLLSDISHELRSPLTRLRMATALATRKQGESPELIDTEAQRLEQMIAELLELSR
>sp190893_3
MISGQQRLLSDISHELRSPLTRLRMATALASRKQGESPELIDTEAQRLEQMIGELLELSR
>sp703_2
MVGNQQRLLSDISHELRTPLTRLQLATALVRRRQGESHERIETEAQRLDAMIGELLALSR
>sp1121349_4
LVTSHKTLLANASHELRSPLTRIRMGLEFMGSDPARAGAEIQRNIEELDQLVDEILLASR
>sp1524467_3
MMTAQQRLISDISHELRTPLTRLQLATALMRRRHGEGNERIETEAQRLDSMINDLLVLSR
>sp93378_2
MVKAQQRLISDISHELRTPLTRLQLATALMRRRHGEYSERIETEAQRLDSMINDLLALSR
>sp375286_3
LVDAQKALLANASHELRSPLARIRMAVELMADAQPEMRNELKRNIGELDQLIDEILLASR
>sp1121018_2
MVSAQQRMISDISHELRTPLTRLQLATALLRRRHGESKERIETETLRLDGMINDLLSHSQ
>sp1115515_2
MMTTQQRLLSDISHELRTPLTRLQLGTALLRRRSGESKERIETEAQRLDSMINDLLVMSR
>sp689_3
MISGQQRLLSDISHELRSPLTRLRMATALATRKQGESQELLRIDTERLEQMIGELLELSR
>sp999386_4
LVKSHKSLLANASHELRSPLTRIRMGMELMGGQQPAFREEILRNIAELDQLVDEILLASR
>sp932213_3
MMTAQQRLISDISHELRTPLTRLQLATALLRRRHGKELQRIEMEAQRLDGMINDLLVLSR
>sp1082704_2
MVTVQQRLLSDISHELRTPLTRLQLSSALLRRRQGESNERIETETQRLDSMIGDLLVLSR
>sp1882825_4
LVRSHKSLLANASHELRSPLTRIRMAVELMGQHPSELTREITRNIAELDQLIDEILLASR
>sp1196095_1
MQEVQQRLFSDISHELRTPLTRLQLATSLLRRKQGESSEVINNEAIKLDSMIGDLLSLAR
>sp1842533_3
LVKSHKSLLANASHELRSPLTRIRMGLELMGGQQPAFREEILRNIAELDQLVDEILLASR
>sp543728_3
LVRSHKSLLANASHELRSPLTRIRMGLELMGERPSPKAEEISRNIGELDQLIDEILLASR
>sp1813946_3
LVKSHKSLLANASHELRSPLTRIRMGLELMGGQQPFRA-EILRNIAELDQLVDEILLASR
>sp71657_2
MVTVQQRLLSDISHELRTPLTRLQLSSALLRRRQGESNERIETETQRLDSMIGDLLVLSR
>sp1566275_3
LVRSHKSLLANASHELRSPLTRIRMGLELMGEHPSQSAEEISRNIGELDQLIDEILLASR
>sp1380357_2
LVAAHRMLLANCSHELRTPLARIAVAASLLSEADAKTRESLKHDVEELDQLIEQILLASR
>sp1736530_3
LVRSHKSLLANASHELRSPLTRIRMGLELMGERPSPAAEEISRNIGELDQLIDEILLASR
>sp1945857_2
LVKSHKSLLANASHELRSPLTRIRMGLELMGSPSAAFKDEISRNIGELDQLIDEILLASR
>sp491952_1
MIRRQQRLLSDISHELRSPLARLRMAQALASRKQGESNELNRIDLERLEQMIGKLLESLQ
>sp1855317_5
LVRSHKSLLANASHELRSPLTRIRMGLELMGERPSQSAEEISRNIGELDQLIDEILLASR
>sp57911_2
MVSAQQRMISDISHELRTPLTRLQLATALLRRRHGHGESKELERIERLDGMINDLLSHSQ
>sp351675_2
MVTAQQRLISDISHELRTPLTRLQLATALLRRRHGESKERIETETQRLDGMINDLLVLSR
>sp295068_2
MISRQQRLLSDISHELRSPLTRLGMANSLAQRKLGQSPERIETEAQRLESMINNLLELSR
>sp436515_3
LVRSHKSLLANASHELRSPLTRIRMGLELMGDQPSPAAEEISRNIGELDQLIDEILLASR
>sp61652_2
MMTAQQRLISDISHELRTPLTRLQLATALMRRREGHELARIETEAQRLDSMINDLLALSR
>sp351659_2
MVTAQQRLISDISHELRTPLTRLQLATALLRRRHGESKERIETETQRLDGMINDLLVLSR
>sp596153_2
LVQSHKSLLANASHELRSPLTRIRMGLELMR--GGAPSPASRAEIERNIAELDQLVDEIL
>sp34073_6
LVRSHKSLLANASHELRSPLTRIRMSLELMGDQPSPAAREISRNIAELDQLIDEILLASR
>sp1882774_4
LVRSHKSLLANASHELRSPLTRIRMGLELMGERPSEAAEEIARNIAELDQLIDEILLASR
>sp1276756_2
LVKTHKSLLANASHELRSPLTRIRMGLELMGGQQPAFREEILRNIAELDQLVDEILLSSR
>sp400668_1
MITRQQRLLSDISHELRSPLTRLRMAQALAKRKLGDSTDLIDTEAQRIEQMIGKLLELVQ
>sp1603299_3
MMTGQQRLLSDISHELRTPLTRLQLGTALMRRRQGESKERIEMEAQRLDGMINDLLVLSR
>sp1853258_2
MVSGQQKLLSDISHELRSPLTRLRMANALATRKQGASKERIETESERLEQMIKDLLNLSR
>sp1795631_2
LVSSHKSLLANASHELRSPLARIRMALQLMGDTPNATAQEIARNIGELDQLIDEILLASR
>sp1566270_2
LVRSHKSLLANASHELRSPLTRIRMGLELMGERPSPAADEISRNIGELDQLIDEILLASR
>sp55601_3
MISGQQRLLSDISHELRSPLTRLRMANALATRKQGSSSERIDTEAQRLEQMIGELLSRMQ
>sp1855728_2
LVRSHKSLLANASHELRSPLARIRMGLELMSERPSPTAEEIARNIAELDQLIDEILLASR
>sp1884386_5
LVRSHKSLLANASHELRSPLTRIRMGLELMGERPSPAAEEISRNIGELDQLIDEILLASR
>sp1500261_5
LVRSHQSLLANASHELRSPLARMKMAVSMLDERQQRLKEEIDTNVAELDALVEEVLLASR
>sp946333_4
LVQSHRSLLANASHELRSPLARMKMAVSMLDEAPPVQRERIDTNVAELDALVEEVLLASR
>sp1882826_3
LVRSHKSLLANASHELRSPLTRIRMGLELMGERPSPAADEISRNIGELDQLIDEILLASR
>sp1686064_2
MLDAKRQLLLAISHELRSPLTRARLNAELVADSDESARSALLRDLAEMGALITELLESER
>sp1123236_2
MWQSQQRLLADISHELRSPLTRLQMALGLASQQPMRTLARIEKEANSMEALIEQLLTLTR
>sp1205680_2
LVAAHRLLLANASHELRTPLARIAVAASLLGENDAKTRDSLKQDVAELDQLIEQILLASR
>sp1736492_3
LVKSHKSLLANASHELRSPLTRIRMGMELMGGQQP--SPTFRAEILRNIAELDQLVDEIL
>sp1276755_3
LVKTHKSLLANASHELRSPLTRIRMGLELMGGNSPAFREEILRNIAELDQLVDEILLASR
>sp463040_2
LVDTREQLLHTVAHELRSPLARLRLATELARRRDDSLALQLDRECERLDGLVGHTLQLAR
>sp1524254_1
MLEAKRQLLLAISHELRTPVTRAKLQLEFM--EDGDLRENLSDDINEIDLLISDLIEAER
>sp1908266_1
LISNQQNLLSSISHEMKTPLTRLQLAVALIRPQIGSAVQRIEKEITRMDKMINELLLISR
>sp1004316_2
MLSGQQRLLSDISHELRSPLTRLRMATALASRKQGDSQELTRIDTERLEQMIGELLALSR
>sp330734_1
LLDRQQQLLRDISHDLRTPLARQRVAIELALDGDGALLNSILRQNERLEAMTEEVLTLYR
>sp1735686_3
LVESHRTLLANASHELRSPLTRIRMGLELMGGTPAFKA-EIARNIAELDQLIDEILLASR
>sp675813_2
MISGQQRLLSDISHELRSPLTRLRMANALASRKQGESKERIDTEAQRLERMIGELLELMQ
>sp1538295_3
LVTSNRSLLANASHELRSPLARLKMAVSIMAERAAQIKEEIHQDIRELDALVEEVLLASR
>sp745277_3
MVTAQQRLISDISHELRTPLTRLQLATALMRRRHGKELQRIENEAQRLDGMINDLLVLSR
>sp1798182_1
MQDVQQRLFSDISHELRTPLTRLQLATSLLRRKQGESSEVINNEALKLDSMIGDLLLLAR
>sp1908258_1
LISNHQNLLSSISHELKTPLTRLQLATALVRHQTGPAVQRIEKEIERMDKMISELLLISR
>sp34073_7
LVRSHKSLLANASHELRSPLTRIRMGLELMGERPSATAEEISRNIGELDQLIDEILLASR
>sp1208321_1
MITRQQRLLSDISHELRSPLTRLKMAQALAMRKQGESSELTRIDIEALEQMIGKLLELSR
>sp1797552_2
LVTSNRSLLANASHELRSPLARLKMAVSLMAEQAARIRQEIHQDIRELDALVEEVLLASR
>sp1944133_4
LMESQSLLLANASHELRSPLARIRMGLELMDAAPGSTQAEISRSINELDQLIDEILSRLD
>sp1122207_1
MICRQQRLLSDISHELRSPLTRLRMAQALATRKQGESTELVRIDTEALEQMIGKLLELMQ
>sp1561203_1
MISRQQRLLSDISHELRSPLTRLRMAQALASRKQGESVELERIDIERLEQMIGKLLESLQ
>sp32040_3
LVKSHKSLLANASHELRSPLTRIRMGLELMQGSSPAFREEILRNIAELDQLVDEILLASR
>sp1908266_2
LISNQQNLLSSISHEMKTPLTRLQLAAALLRHQIGSAVQRIEKEITRMDKMINELLLLSR
>sp1906745_1
LISNQQNLLSSISHEMKTPLTRLQLAVALLRHQTGSAVQRIEKEITRMDKMINELLLLSR
>sp29495_4
MISGQQRLLSDISHELRSPLTRLRMANALATRKQGESAELIDTEAQRLEQMIAELLALSR
>sp1798299_1
MLEAKRQLLLAISHELRTPITRAKLQLEFMDE--GVVRSNLNDDINEIDLLISDLIEAER
>sp1349763_2
LLQSQKALLANASHELRSPLTRIRMGLELMGERPNATAEEITRNIHELDQLIDEILLASR
>sp1461322_2
MISGQQRLLSDISHELRSPLTRLRMATALATRKQGESAELTRIDTERLEQMISELLELSR
>sp1736237_3
LVKSHKSLLANASHELRSPLTRIRMGMELMVGQQPAFREEILRNIAELDQLVDEILLASR
>sp1123504_1
LVRSHKSLLANASHELRSPLTRIRMSLELMGQQPNPAAKEISRSIAELDQLIDEILLASR
>sp663_6
MISGQQRLLSDISHELRSPLTRLRMANALAVRKQGESSERIDTEAQRLEQMIGELLQLMQ
>sp1736224_3
MVTAQQRLISDISHELRTPLTRLQLATALMRRRHGKELQRIENEAQRLDSMINDLLVLSR
>sp1268622_2
LVQSHKSLLANASHELRSPLTRIRMGLELMG--NGAPSPAFRAEIERNIAELDQLVDEIL
>sp379482_2
LLDRQTQLLRDISHDLRTPLARQRVAIELASESDAPLMASILRQNERLEAMTGQILTLYR
>sp1660161_4
LMDAHKSLLANASHELRSPLTRIRMGLELMGAGSA-PSPAFRQEIERNIAELDQLIDEIL
>sp170651_3
MISGQQRLLSDISHELRSPLTRLRMATALAARKQGESPELTRIDAQRLEQMIGELLELSR
>sp1265504_5
MLEAKRGLLLAISHELRSPLTRARLNTELLPDSAQPLREALTRDLALMRDLISDLLESER
>sp1736296_4
LVKSHKSLLANASHELRSPLTRIRMGMELMVGQQPAFREEILRNIAELDQLVDEILLASR
>sp674_2
MVSGQQRLLSDISHELRSPLTRLRMANALAMRKLGSSSERIDTEAQRLEQMIGDLLSRMQ
>sp861298_3
MISGQQRLLSDISHELRSPLTRLRMATALATRKQGDSQELIDTEAQRLEKMIGELLELSR
>sp1123497_2
MISGQQRLLSDISHELRSPLTRLRMATALATRKQGTSAERIDTEAQRLEQMIGELLELSR
>sp717774_2
MISRQQRLLSDISHELRSPLTRLRMANALATRKQGESAELTRIDAQRLEMMIGQLLELSR
>sp1908257_1
LISNQQNLLSSISHEMKTPLTRLQLAAALLRHQIGSAVQRIEKEITRMDKMINELLLLSR
>sp1809410_2
LVDAQKALLANASHELRSPLARIRMAVELMADAQPEMRTELKRNIGELDQLIDEILLASR
>sp1660138_2
LLQSHKSLLANASHELRSPLARLKMAVAMLDEERDVLRREIHADIAELDALVEEVLLASR
>sp1797568_2
LITSNRSLLANASHELRSPLARLKMAVSIMAERSAQIKEEIHQDIRELDALVEEVLLASR
>sp680496_2
LVQSHKSLLANASHELRSPLTRIRMGLELM--QGGTPSPAFRAEIERNIAELDQLVDEIL
>sp1908525_1
LISNQQNLLSSISHEMKTPLTRLQLAVALIRHQTGSTIQRIEKEITRMDKMINDLLLLSR
>sp758_1
LISNQQNLLSSISHEMKTPLTRLQLAAALLRHQTGNAIQRIEKEITRMDKMINELLLLSR
>sp1908520_1
MQQVQQRLFSDISHELRTPLTRLQLATSLLRRKQGESSEVINDEALKLDSMIGNLLSLAR
>sp1434072_2
LLDSQQQLMRDISHELRSPLARLRIGLALASRQDDPLWQRLDRECSRLDELIGDILTLSR
>sp1450524_2
LLQANKSLLANASHELRSPLARIRMGLELMDPPASATRSEIERNIAELDQLIDEILLASR
>sp28173_2
MITGQQRLLSDISHELRSPLTRLRMANALATRKQGESDERIDTEAERLEKMIGELLELSR
>sp1852381_2
LIARQKRLFHDVSHELRSPLARIEIAVEKNPERRGELLTRIEKDVQALDALVDELLTYAR
>sp1736433_2
LVQSHRSLLANASHELRSPLARMKMAVSMLDDAPPALKREIDTNVAELDALVEEVLLASR
>sp736_1
SHNNQQRLLSDISHELKTPLARLQLATAILKKKNGETKERIENEIQKMNNMVLDLLSRLQ
>sp1265504_6
LMQSHKKLLANASHELRSPLARIRMGVELLGEQASAFRDEIKRNIGELDQLIDEILLASR
>sp1797549_4
LVKSHKSLLANASHELRSPLTRIRMGLELMGGQQPAFREEILRNIAELDQLVDEILLASR
>sp688245_2
LMTSHKSLLANASHELRSPLTRIRMGLEFMGDDPASAKAEIQRNIGELDQLVDEILLASR
>sp1196095_2
MQEVQQRLFSDISHELRTPLTRLQLATSLLRHKQGESNEVINNEALKLDSMIGDLLSLAR
>sp171383_3
MISGQQRLLSDISHELRSPLTRLRMATALATRKQGDSPELIDTEAQRLEVMIGELLELSR
>sp1924934_1
LSTYHQRLLSDISHELKTPLTRMQLTVSIMRRRNGESAERLENEIHKLNEMIQNLLSLSR
>sp1196095_3
MQELQQRLFSDISHELRTPLTRLQLATALLRRKQGESSEVINAEALKLDSMIVDLLSLAR
>sp1679001_1
LVSNQQNLLSSISHEMKTPLTRLQLAVALVRHKTGSAVQRIEKEITRMDKMINELLLLSR
>sp866564_2
LMESHKSLLANASHELRSPLARIRMGLELMCVDKSPQRMEISRSITELDQLIDEILSRLD
>sp1196095_4
MQEVQHRLFSDISHELRTPLTRLQLATALLRRKQGESSEVVRIAIEKLDSMIGDLLSLAR
>sp505345_1
LLNSQKRMLSDISHELRTPLARLKLSAAIIRRRHGETPERIETEAEQLEQMISDILNISR
>sp1797747_2
LLQSQKALLANASHELRSPLTRIRMGLELMGTRPGDASEEITRNIHELDQLIDEILLASR
>sp592050_2
LVKTHKSLLANASHELRSPLTRIRMGLELMGGQQPAFREEILRNIAELDQLVDEILLSSR
>sp433924_1
LVRSHKSLLANASHELRSPLARIRMGLELMGPQANAAAREISRNIAELDQLIDEILLASR
>sp858640_2
MISGQQRLLSDISHELRSPLTRLRMATALAQRKQGESNERIDTEAERLEKMISELLELSR
>sp1196095_5
MQELQQRLFSDISHELRTPLTRLQLAVSLLRRKQGESNERINNEAIKLDAMIGDLLSLSR
>sp745411_2
LLASQRRLLADVSHELRSPLTRLKLAAALMADQQHKYVQRIEKECDTLEHLIEQVLTLSR
>sp1435069_2
MISGQQRLLSDISHELRSPLTRLRMATGLAARKQGESVERIDTEAQRLEQMIGELLELMQ
>sp1805333_1
LLDAKKRLLVDVSHELRSPLARMQVASALAQRQAPEASDRIDREIERLGSLIDQVLDVAR
>sp512030_2
LVQSHKSLLANASHELRSPLTRIRMGMELMGGQQPS--PAFRAEILRNIAELDQLVDEIL
>sp1882828_4
LVRSHKSLLANASHELRSPLARIRMGLELMGERPSEAAEEISRNIAELDQLIDEILLASR
>sp1035707_5
LVGAHKSMLANASHELRTPLARIRLAMELMDDVDPKRRKGLEQDIAELDQLIDEILLASR
>sp29489_4
MIQKQKQLLSDISHELRSPLTRMQLAQALIRRKQGDSAERIESEIGRLDKLIGDLLDLSR
>sp1432056_1
LTEQQQRMISDVSHELKTPLARLQLATAILRRTAGELPERIENEIGKLDQMIKDLLVISK
>sp1752206_2
LVDAQKALLANASHELRSPLARIRMAIELMSEAQPEIRSELKRNIGELDQLIDEILLASR
>sp1196095_6
MQDLQQRLFSDISHELRTPLTRLQLATSLLRRKQGESNERINNEALKLDSMIGDLLSLAR
>sp693_2
MISGQQRLLSDISHELRSPLTRLRMATALATRKQGESPELIDTEAQRLEKMISELLELSR
>sp1196095_7
MQELQQHLFSDISHELRTPLTRLQLAASLLRRKQGESNERINNEALKLDAMIGDLLSLAR
>sp535289_2
LVQSHKSLLANASHELRSPLTRIRMGLELM--QGGTPSPAFRAEIERNIAELDQLVDEIL
>sp1736511_4
LVRSHQSLLANASHELRSPLARLRMAVSMMEEQRHRLRREIDTNVGELDALVEEVLLASR
>sp1051646_4
MISGQQRLLSDISHELRSPLTRLRMANALATRKQGESPELVRIDTERLEQMIGELLELSR
>sp1321611_2
LVRSHKSLLANASHELRSPLTRIRMALELMGEHPSAVTAEISRNIAELDQLIDEILLASR
>sp1305734_3
LMESHKALLANASHELRSPLARIRMGLELMSPGSSPQRMEISRSINELDQLIDEILSRLD
>sp1805367_1
LVRGQRELLANISHELRSPLTRIRMALELLPHDGASEARAVERDLADLDRLIDDVLTTAR
>sp679259_1
SIATQQRLLADVSHELRSPLTRLKLAAGLLADQGNTYIERIEKECVTLEHLVDQVLTLSR
>sp1122190_1
LTQHQQRIISDISHELKTPLARLQLALAILRRKTGEVAERIEAEIGKLDQMVKDLLVISR
>sp1298913_2
LVRSHKSLLANASHELRSPLARIRMGLELMDGPDTQ-RREMLRNIGELDQLIEEILLASR
>sp1500262_5
LVRSHQSLLANASHELRSPLARLRMAVSMMEEQRQRLRREIDTNVGELDALVEEVLLASR
>sp1196095_8
MQELQQQLFSDISHELRTPLTRLQLATSLLRRKQGESNEVLSDEAIKLDSMIGDLLSLAR
>sp1647102_4
MISGQQRLLSDISHELRSPLTRLRMANALATRKQGESPELTRIDAQRLEQMIAELLELSR
>sp1219065_2
MISGQQRLLSDISHELRSPLTRLRMANALAVRKQGNSLERIDTEAQRLETMIGELLELSR
>sp336831_2
LLQNQQRLLRDISHELRSPLTRAQLALGLTEQQQNLQLPRLKQELERIDVMLDELLTFSR
>sp1797503_2
LVGAHRNLLANASHELRTPLARIRMAIELMKQGEPRRKAELEQDIAELDALIEEILLASR
>sp1797569_2
LVNSHKSLLANASHELRSPLTRIRMGMELMGGQQPSFREEILRNIAELDQLVDEI----L
>sp391735_2
LVQSHKSLLANASHELRSPLTRIRMGLELMSGDQP--SPAFREEILHNIAELDQLVDEIL
>sp29498_4
MISGQQRLLSDISHELRSPLTRLRMANALATRKQGESPELTRIDTERLEQMIGELLELSR
>sp318167_3
MINNQQRLMGDISHELRTPLTRLQLALALGRKQQSEELERIGYEALQLEALISELLTLSR
>sp888845_2
LLRAEKELLANVSHELRTPLSRIRVALEIAEEGDAETARAIAQDLSELERLISDVLTAAR
>sp1187851_3
LVGAHRLLLANASHELRTPLSRIRLGVELMKRPDPRHAADLERDIAELDALVEEILLASR
>sp343013_3
LMTAHKSLLANASHELRSPLTRIRMGLELMGAGNAAFREEIERNITELDQLIDEILLASR
>sp243277_2
MVSGQQRLLSDISHELRSPLTRLRMANALAMRKLGSSSERIDTEAQRLEQMIGDLLSRMQ
>sp903510_3
MISGQQRLLSDISHELRSPLTRLRMASALATRKQGSSSERIDTEAQRLERMIGELLEVSR
>sp1196095_9
MQELQQQLLSDISHELRTPLTRLQLATSLLRRKQGESKERINSEALKLDSMIGDLLSLAR
>sp675816_3
MISGQQRLLSDISHELRSPLTRLRMANALATRKQGESPELIDTEAQRLEQMIAELLELSR
>sp1798183_1
MQELQQRLFSDISHELRTPLTRLQLATALLRRKQGESSERINAEALKLDSMIGDLLSLAR
>sp1137284_2
MISRQQRLLSDISHELRSPLTRLGMANSLAQRKLGQSPERIETEAQRLESMISNLLELSR
>sp1123491_2
IISGQQRLLSDISHELRSPLTRLRMANALAVRKQGQSSERIDTEAQRLECMIGELLELSR
>sp50718_2
IISGQQRLLSDISHELRSPLTRLRMASALATRKQGESPELARIDTERLEQMISELLSRMQ
>sp80878_2
LVKSHKSLLANASHELRSPLTRIRMGLELMGGQTP--SPTFRAEILRNIAELDQLVDEIL
>sp650891_1
LLDRQTQLMRDISHDLRTPLARQRVAIELAADNGVELIRSIQRQNERLEEMTGQILTLYR
>sp1440762_1
LVGHQKTLLANASHELRTPLTRIRLALELIGPVDASRRDGLQQDIGELDALIDEILLASR
>sp1196095_10
MQEVQQRLFSDISHELRTPLTRLQLATSLLRRKQGESSEVIHNEAIKLDSMIGDLLSLAR
>sp212667_3
MISGQQRLLSDISHELRSPLTRLRMANALAIRKQGESLERIDTEAQRLEQMISELLTLMQ
>sp1736280_4
LVASHKSLLANASHELRSPLTRIRMGLELMQGNPNFRAE-ILRNIAELDQLVDEILLA--
>sp1196095_11
MQESQQRLFSDISHELRTPLTRLQLAASLLRRKQGEGTERINNEALKLDAMIGDLLSLAR
>sp1219077_2
MISGQQRLLSDISHELRSPLTRLRMANALATRKQGESPELTRIDTERLEQMIAELLTLSR
>sp1907939_1
LISNQQKLMSSISHEMKTPLTRLQLATSLLRHQTGKAIQRIEKEILRMDKMINELLLISR
>sp673548_2
LVTSHKSLLANASHELRSPLTRIRMGLEFMGEDPARAKSEIQRNINELDQLVDEILLASR
>sp1706231_4
LVGSQRSLLANASHELRSPLARIRMAVELMQDQAAAMRDELTRNIGELDQLIDEVLLASR
>sp311410_6
LVTAHRLLLANASHELRTPLARIKLGLEMQTDQTAKRRSALQRDIAELDALIDEILVMSR
>sp1123487_4
LMAAQKRLLHDVSHELRSPLARLQAATGLARQQPENLEVSIEREAQRMDRLIDELLTLSR
>sp265901_4
MISGQQRLLSDISHELRSPLTRLRMATALATRKQGESKERIDTEAERLEKMISELLELSR
>sp1196095_12
MQELQQQLFSDISHELRTPLTRLQLATSLLRRKQGESKEVINSEALKLDSMIGDLLSLAR
>sp55209_6
LVQSQKTMLANASHELRSPLMRIQMASALLSTEHSQAGNELQRSVRELDALVEEILTLSR
>sp738_1
LTNYQHRLLSDISHELKTPLTRMQLALSLLLRRNGESSERIEGEITKLDTMIHDLLVLSR
>sp1658672_2
LMAAQKSLLANASHELRSPLARIRMALELMGERPSPVRAEVTRNIAELDQLIDEILLASR
>sp1433287_1
LTQQQQRMISDISHELKTPLARLQLATGILRRKTGEFPERIEAEVGKLNQMIKDLLTISR
>sp365044_3
LMESHKSLLANASHELRSPLARIRMGLELMGDKSSPQRMEISRSIGELDQLIDEILSRLD
>sp863921_1
ATATQQRLLADVSHELRSPLTRLKLAADLLADQGSSYIQRIEKECDTLEHLVDQVLTLSR
>sp1122169_1
LVHSKERLLQDISHELRSPLARLNIAIELGRKKTGNLAESFNREIERLNALIGEILDFAR
>sp1004326_3
MVSGQQRLLSDISHELRSPLTRLRMASALAVRKQGESPERIDTEAQRLELMINELLALSR
>sp1188319_1
LLGAHKQLLANASHELRSPLTRIRLALEMQAEHPPELQAEMRQSLAELDQLIEEILLASR
>sp1461579_1
LLSSQQSLLSSISHELRTPLTRLQLALALLRRRIGEGTERIEKEAQQLDAMINDLLLLSR
>sp1761910_2
MISGQQRLLSDISHELRSPLTRLRMATALANRKQGTSPERIDTEAQRLEQMIGELLELSR
>sp1121103_4
LLEDQQQLLRDVSHELRTPLARLQIALELARHRQGQADDRIEQEGDSLNELIDEVLTLVR
>sp553239_2
MVSGQQKLLSDISHELRSPLTRLRMANALATRKQGSSKERIETEAERLEQMIKELLGLSR
>sp691_3
MISGQQRLLSDISHELRSPLTRLRMANALATRKQGESPELIDTEAQRLEQMISELLELSR
>sp734_1
LRLHQQRLLSDISHELKTPLARMQLATAILRHRSGESNERIENEIQKLNAMVLDLLSLSR
>sp1196095_13
MQELQKQLLSDISHELRTPLTRLQLATSLLRRKQGESVERINSEALKLDSMIGDLLSLAR
>sp1400001_1
LLSSQQSLLSSISHELRTPLTRLQLALALLRRRIGEGTERIEKEAQQLDAMINNLLLLSR
>sp365046_2
LIKSHKSLLANASHELRSPLARIRMGIELMGGDSPAAKAEITRNIAELDQLIDEILLASR
>sp1736266_3
LVGAHKTLLANASHELRTPLARIRLALELVKDNDPKRRDGLEQDIAELNDLLDEILLASR
>sp1736318_1
LMRAQKSLLANASHELRSPLARIRMGLELMGTATPAIRDEISRNIGELDQLIDEILLASR
>sp663_7
MISGQQRLLSDISHELRSPLTRLRMASALATRKQGESPELIDTEAQRLEQMISELLELSR
>sp1884386_6
VVESRRVLLHDISHELRSPLTRIQAAIG-LSRQDPELTEAIKNESERLDGLIEELLTLLE
>sp1219080_3
MVSGQQKLLSDISHELRSPLTRLRMANALATRKQGTSKERIETEAERLEQMIKDLLGLSR
>sp1736528_2
LLDAKRELLLAISHELRSPLTRARLNAELVDE--GAARDALLRDLGEMRDLITDLLESLT
>sp1198452_4
LVGAHKTLLANASHELRTPLARIRLALELIKDVDPKRRAGLEQDIAELNELLDEILLASR
>sp908285_1
LLSSQQSLLSSISHELRTPLTRLQLALALLRRRIGEGTERIEKEAQQLDAMINDLLLLSR
>sp1970471_1
MQELQQRLFSDISHELRTPLTRLQLATSLLRRKQGESNEVLRDEAIKLDSMIGDLLLLAR
>sp1908264_1
LISNHQNLLSSISHELKTPLTRLQLATALIRHQDSLAVKRIEKEIEQMDKMINELLLISR
>sp1907403_2
LVRSHKSLLANASHELRSPLARIRMGLELMGPQANSAAREISRNIAELDQLIDEILLASR
>sp94132_1
LLKAHKSLLANASHELRSPLARIRMGLELMGPGASQASDEIRRNIGELDQLIDEILLASR
>sp1565129_2
MVNSQQRLISDMSHELRTPLTRLQLALALTKGQDSKEIERIGYEAEQLEAMIAELLELSR
>sp670_2
MISGQQRLLSDISHELRSPLTRLRMASALATRKQGDSPELVRIDTERLEQMISELLELMQ
>sp1798569_1
IVKLKERLLQDISHELRSPLARLQIAIELGRKKSGNVAKSFSRMEEECNSLISEILEYAR
>sp1177982_2
LVKSHKSLLANASHELRSPLTRIRMGLELMQGSPNFRAE-ILRNIAELDQLVDEIL----
>sp204773_2
LVDAQKALLANASHELRSPLARIRMAIELMGPAQPEIRSELKRNIGELDQLIDEILLASR
>sp1349774_4
LLRSHKSLLANASHELRSPLARLKMAFAMLEDQRARLGLEINTNIAELDALVEEVLSRLE
>sp1849167_3
LLDRQKYLLRDISHDLRTPLTRQRIAIELANESDEELMASILRQNERLETMTGQILTLYR
>sp1123494_3
MISGQQRLLSDISHELRSPLTRLRMANALATRKQGQSPELIDTEAQRLEQMISELLELSR
>sp76731_5
LVSSHKSLLANASHELRSPLARLKMAFAMLDEQRVRLQQEINTNIGELDALVEEVLSRLE
>sp1138170_2
LQDAQQRLFHDVSHELRSPLSRLQAAVGVLRQSPGAMLDRMDREVERLDVLVGEVLTLAR
>sp290400_1
LVDAHRVLLANASHELRTPLSRIRLGLEMFRETEAHRLAHVETDIGQLDSLIDEILTLSR
>sp1123498_2
MISGQQRLLSDISHELRSPLTRLRMATALATRKQGSSPELERVDLERLEQMIGELLELSR
>sp430453_1
LLDRQNQLMRDISHDLRTPLARQRVAIELAADSEPELLDSIQRQNERLDEMTGQILTLYR
>sp688_2
MISGQQRLLSDISHELRSPLTRLRMATALATRKQGESSELIDMEAERLEQMISELLELSR
>sp1500264_5
LVRSHQSLLANASHELRSPLARLRMAVSMMEEQRQRLRREIDTNVGELDALVEEVLLASR
>sp1778263_1
MVTAQHRLLSDIAHELRTPLTRLQLATALLRRQKGKVNNEIENEAQHLDAMINDLLSLHQ
>sp1348635_3
MISGQQRLLSDISHELRSPLTRLRMANALATRKQGTSSERIDTEAQRLEQMIGELLELMQ
>sp1138189_6
LQDAQQRLFHDVSHELRSPLSRLQAAVGVLRQSPGAMLDRMDREVERLDVLVGEVLTLAR
>sp397945_2
LVKSHKSLLANASHELRSPLTRIRMGLELMQGSTPAFRSEILRNIAELDQLVDEILLASR
>sp505341_1
LLTSQKRMLSDISHELRTPLARLKLSAAIIRRRHGETPELARIEIERLEQMISDILNISR
>sp1661745_1
LISNQQTLLSSISHELKTPLTRLQLATALVRHECGETVKRIEREIGRMDKMISELLLLSR
>sp1321772_1
VLNNQRTLLSSISHELRTPLTRLQLATALLRRRLGENIQRIDTEAQRLDKMINDLLQLSR
>sp1121869_3
MVSGQQRLLSDISHELRSPLTRLRMANALAIRKQGESADLIDTEAERMEQMIADLLSLSR
>sp945543_3
MISGQQRLLSDISHELRSPLTRLRMANALATRKQGESPELTRIDAQRLEQMIAELLELSR
>sp659_3
IISGQQRLLSDISHELRSPLTRLRMATALAQRKQGQSSERIDTEAERLEKMIGELLELSR
>sp1263831_1
LQNYQQRLISDVSHELKTPLTRMQLAISLLRRRNGESKEILESEIGKLDSMIQDLLQLSR
>sp1527607_2
LVQSHKALLANASHELRSPLTRLRMGLELMQGQGHAPPPAARAEIERNIAELDQLVDEIL
>sp1547922_3
LVRSHQSLLANASHELRSPLARMKMAISMLDDQRGALQREIHTNIAELDALVEEVLLASR
>sp1752398_2
LIKSHRALLANASHELRSPLARLRMAIDLYEQPDGNRKEEIVRNLAELDTLVEEILVASR
>sp945550_3
MISGQQRLLSDISHELRSPLTRLRMANALATRKQGESPELTRIDAQRLEQMIGELLELSR
>sp1121878_2
LVREQQRLISDISHELRTPLTRIQLALALAKRQESNELTRLEQQASQMEGMIQELLQLSR
>sp1120969_2
AIENQRRLLSDISHELRSPLTRLNMALALHKKRQGEATSEVQRIERE-AQRLEQMIAALL
>sp672_4
MISGQQRLLSDISHELRSPLTRLRMANALATRKQGESNERIDTEAQRLEQMISELLELSR
>sp1881038_5
LVGAHKTLLANASHELRTPLARIRLALELIKDVDAKRRAGLEQDIAELNELLDEILLASR
>sp1261617_4
LVGAHKTLLANASHELRTPLARIRLALELVKDNDPKRRAGLEQDIAELNDLLDEILLASR
>sp1141883_5
LVGAQKSLLANASHELRSPLARIRMAAELMAEQAAGIGAELRRNVAELDQLIDEVLLASR
>sp225992_2
LVQSHKSLLANASHELRSPLARIRMGLELMGDDPSVTKAEIQRNINELDQLVDEILLASR
>sp85581_4
MISGQQRLLSDISHELRSPLTRLRMATALATRKQGSSKERIDTEAERLEKMIGELLELSR
>sp1123493_3
KISEQQRLLSNISHELRSPLTRLRMANALAIRKQGESAELTRIDIERLELMINELLELSR
>sp1805090_3
LVQSHEALLANASHELRSPLTRIRMGLELMGAGTSPASKEISRNINELDQLIEEILLASR
>sp875932_2
MIGGQQRLLSDISHELRSPLTRLRMATALAKRKQGESKERIDTEAERLEQMISELLELSR
>sp1123255_1
LVQSHKSLLANASHELRSPLTRIRMGLELMGGSS-QPSPAFRDEILRNIAELDQLVDEIL
>sp448385_1
IADQREL-LAAVSHELRTPLARIRLLTEMAREGGGPSADDLDREVMEIDALVGDLLASSR
>sp318456_3
IISGQQRLLSDISHELRSPLTRLRMATALAQRKQGQSSERIDTEAERLEKMIGELLELSR
>sp1548547_1
MLDAKRQLLLGISHELRTPLSRMRLAVELLADQEGGAADGMRADIVEMEKIIVTLLEHLN
>sp187868_2
LVKSHKSLLANASHELRSPLTRIRMGLELMSAPSPAFRDEILRNIAELDQLVDEILLASR
>sp676_3
MISGQQRLLSDISHELRSPLTRLRMANALATRKQGTSTERIDTEAQRLEQMIGELLELMQ
>sp1929465_2
MWNGQKRLLADISHELRSPLARLQMALGIAYQQDPATLTRIEREAERMEALINQLLQLTR
>sp1254432_1
VADQRE-LLAAVSHELRTPLARIRLLTEMARGGGGASADDLDREVMEIDALVGDLLASSR
>sp1219032_2
LVTSHKTLLANASHELRSPLTRIRMGLELMG--DGQPSASAKAEILRNIGELDQLVDEIL
>sp34103_2
LVRSNRSLLANASHELRSPLARLKMAVSMFDHADPALRREIDRDIRELDELVEEVLSRLD
>sp157783_4
MIASQRQLLRDVSHELRSPLARLRIALALAERADAEQRQALARECDRLEDLISEILELAR
>sp303_38
LIGSQRQLLRDVSHELRSPLARLRIALALATEQRQALWPRLTRECDRLEDLISEILTLAR
>sp680026_2
MIGGQQRLLSDISHELRSPLTRLRMATALAQRKQGESKERIDTEAERLEQMISELLELSR
>sp1654360_2
MISGQQRLLSDISHELRSPLTRLRMATALAQRKQGNSQERIDTEAERLEAMIAKLLELSR
>sp1658665_4
LLRSQKSLLANASHELRSPLARLKMAFSMLDDQRARLGQEINTNIVELDALVEEVLSRLE
>sp1736315_4
LMRAQKSLLANASHELRSPLARIRMGLELMGTATPEIRDEISRNIAELDQLIDEILLASR
>sp48_1
MADQREL-LAAVSHELRTPLAHLRVLVELMRDAGGRTADEMEREVVELDALVGELLASLD
>sp80852_3
MISGQQRLLSDISHELRSPLTRLRMATALATRKQGESAELIDMEAERLERMISELLELSR
>sp1604354_1
LLSTRQSLLYSISHELRTPLTRLQLAAALIRRRQGESNERIETETERLDNMINDLLALSR
>sp1660087_2
LVQSHKSLLANASHELRSPLTRIRMGLELMDQPPAQFRREIERNISELDQLVEEILLASR
>sp888845_3
FVRAEKELLANVSHELRTPLSRIRVVLELASEGDPYLTE-IAHDLAELDRLVEDVLTAAK
>sp1797572_1
LLEGQRRLLHDVSHELRSPLARLQAATDLLAQQPERAAEFIER-IERESGRMDQLVGELL
>sp80852_4
MISGQQRLLSDISHELRSPLTRLRMATALATRKQGESTELIDMEAERLEQMISELLELSR
>sp1305731_1
LLDRQNHLLRDISHDLRTPLARQRVAIELASDADRALMDSILRQNERLETMTGQILTLYR
>sp1736517_4
LVGAQKSLLANASHELRSPLARIRMAAELMAGQAAPIQAELRRNVAELDQLIDEVLLASR
>sp322710_3
LMDARQRLLHDISHELRSPLTRLQAAIGLLPEQGASMLERIQRESERLDGLIEELLTLAR
>sp762967_2
LVNRQRRLFHDVSHEVRSPLARIEVALELARRDPARVPASLDKEVGAVDQLIDGLLTYAR
>sp1798308_1
LLETQKRLLRDVSHELRSPLARLRVALELA-ERGGDAVARIGKEADELERLITQVLSLLE
>sp983917_2
LLRSHQSLLANASHELRSPLARLKMAVSMADEQREALRREIDTNIAELDALVEEVLLASR
>sp1736365_2
LVQSHKSLLANASHELRSPLARIRMALELLDGPPTVQRQELLRNIGELDQLIDEILLASR
>sp67855_1
LTGYQQRLLSDISHELKTPLTRMQLALSLLRRRNGESSERIEGEIQKLDTMIHDLLMLSR
>sp1805428_1
LMASHKQLLRDVSHELRSPLARLSVALELARNAAGDKAEEIGLEAERLNALIGEVLTLAR
>sp225991_1
LVQSHKSLLANASHELRSPLARIRMGLELMGGDSASVAA-AKAEIQRNIAELDQLVDEIL
>sp45076_1
LITSKERLLQDISHELRSPLARLNIALELGKKKTNHLADQFNREIESLNQLIGEILDFAR
>sp1736602_4
LVDTREQLLHNIAHELRSPLARLRLASELARRNDELQLDRIERECERLDSLVGNTLRLAR
>sp1484693_3
LAQDALLLLANASHELRSPLTRIRMGLELMGTAPSLAQEEIARNIGELDQLIEEILLASR
>sp644_7
MIQKQKQLLSDISHELRSPLTRIQLAQALIRRKQGDSNERIESEIGRLDKLIGDLLDLSR
>sp663_8
MISGQQRLLSDISHELRSPLTRLRMANALAIRKQGESQERIDMEAQRLEQMISELLTLMQ
>sp681847_4
LVTAHRLLLANASHELRTPLARIKLGLEMQTDQTAKRRNALQRDIAELDALIDEILVMSR
>sp754436_3
MVSGQQRLLSDISHELRSPLTRLRMATALAQRKQGESKERIDTEAERLEAMISELLELSR
>sp1122604_2
LVAHERGVLQDVSHELRSPLARLQLILELARQEEGAAAQRAEHEIARLDVLIGELLALSR
>sp1799789_5
LLSSQKRLLADISHELRSPLARLQLSIGIVQQQDDFLRTSLDKEAAQIEKMIAQVLMLSR
>sp303_39
LIGSQRQLLRDVSHELRSPLARLRIALALAEQRDSYWP-RLTRECDRLEALISEILVLAR
>sp654_4
MIQKQKQLLSDISHELRSPLTRMQLAQALIRRKQGDSAERIESEIGRLDKLIGDLLDLSR
>sp1187848_4
MLSGQQRLLSDISHELRSPLTRLRMANALATRKQGESSELIDTEAQRLEQMIAELLELSR
>sp1635274_1
LLEAQRRLIRDISHELRTPLARLGVALELARKKSGSVTERIERESEVLNDMIGDLLSLSR
>sp1185843_1
LLASKEKLLLDVSHELRSPIARMKVAVELLDDET--TRAGLREDLDEMEAMVTDILETAR
>sp80866_2
LVTSHKSLLANASHELRSPLTRIRMGLEFMGDDPASARAEIQRNISELDQLVDEILLASR
>sp1855285_4
MLEAKRGLLLAISHELRSPLTRARLNTELLPETAQPLREPLLRDLQLMRDLISDLLESER
>sp735_1
SNNHQQQLLSDISHELKTPLARLQLATAILKKKNGETKERIENEIQKMNSMVLDLLSLLE
>sp1897620_1
LLARQKHLLRDISHDLRTPLTRQRIAIELLSESDAELTDSVLRQNERLETMTAQILTLYR
>sp1223521_2
LVKAHKSLLANASHELRSPLARIRMGLELMGAQPAALREELQRNIAELDQLVEEILLASR
>sp91892_1
LVHSKERLIQDISHELRSPLARLKIAIELGKKKTGHLADNARMEIERLNDLIGEILDFAR
>sp1123399_1
LVNNHRQLLANASHELRSPLARLRMGLELIAEQESAQTAPLRQDIRELDQLVEEILLASR
>sp1158293_4
LVGAHKTLLANASHELRTPLARIRLALELIKDVDPKRRAGLEQDIAELNDLLDEILLASR
>sp1122156_2
LVNSHKTLLANASHELRSPLARIRMGLELSGTQTGVLA-EIQRNIAELDQLIDEILLASR
>sp334715_3
MVTGQQQLVSDISHELRSPLTRLQMARALAAREDSEVLARIEREASQLEALISELLTLSR
>sp379097_3
MISGQQRLLSDISHELRSPLTRLRMASALATRKQGESPELTRIDAQRLEQMIGELLELSR
>sp1945860_2
LLEAHSRMLANASHELRSPLARVRLALELYETARAKLLHGMRQDCAEIGEQIEEIMSKLD
>sp1806484_4
LVDTREQLLHNIAHELRSPLARLRLASELARRKDDVQLDRIERECERLDALVGNTLRLAR
>sp1076549_3
LVQSQKTMLANASHELRSPLMRIQMAAALLEQTDSAPGRELQRSVGELDALVEEILTLSR
>sp1278073_1
LLRSQTELLANVSHELRTPLARIRVALDLAEEGDAAMAREMLADITEDLAELERLVEDVL
>sp1121388_5
LIESQRSLLANASHELRSPLARLRMASEMLGASSPALRDEMRRNIGELDQLIEEILSRLE
>sp1144275_1
LADQRELL-AAVSHELRTPLARLRVLTELLRDGGGNTLDQVDREVVELDALVGELLASSR
>sp1506471_2
LIDRQQNLFHSVSHELRSPLARINCAVELARRSPDKMLDRIESDVQKLDSLVGDLLTYTR
>sp930806_1
RIQAQRQLLRDVSHELRSPLARMRVALALAMESAAQPEDHLARMDKE-TTRLEELISQLL
>sp1208104_4
MIQKQKQLLSDISHELRSPLTRIQLAQALIRRKQGDSSERIESEIARLDKLIGDLLDLSR
>sp1805430_1
LMSSHKQLLRDVSHELRSPLARLTVALELARDMAGEAAQEIGREAERLNELIGEVLSLAR
>sp1331007_2
AISNQQRLLSDISHELRSPLTRLNMALALHKKRQQVTVERIERESQRLAEMIDALLSLSR
>sp76759_11
LIGSQRQLLRDVSHELRSPLARLRVALALAEQQRAALWPRLTRECDRLEDLISEILELAR
>sp667128_1
LLSSQQVLLSSISHELRTPLTRLQLALALLRRRLGEIPERIENEAERLDKMINDVLLLSR
>sp349521_4
MLNAKRQLLLAISHELRSPLTRMRVAGEMIEDEQ-QRS-ELVREIQHMNRLITELLERLE
>sp1660095_2
LVQSHKSLLANASHELRSPLARIRMGLGLL--EGGMLSADTQAELQRNIAELDQLVDEIL
>sp1797549_5
MLEAKRALLLAMSHELRSPLTRARLNTELLPESPDVLAQALMRDLGEMARLITDLLESER
>sp91890_1
LVHSKERLIQDISHELRSPLARLKIAIELGKKKTKHLADNARMEIERLNDLIGEILDFAR
>sp1321608_2
LMDSHKSLLANASHELRSPLARIRMGLELMGVDPASQRLEIARSINELDQLIDEILLASR
>sp644_8
MIQKQKQLLSDISHELRSPLTRIQLAQALIRRKQGDSAERIEGEIARLDKLIGDLLDLSR
>sp382245_4
MIQKQKQLLSDISHELRSPLTRIQLAQALIRRKQGDSNERIESEIGRLDKLIGDLLDLSR
>sp714_1
VLSNQQSLLSSISHELRTPLTRLQLATALLRRRLGDSNERIDTEAQRLDKMVSDLLQLSR
>sp1304873_1
LLSSQQVLLSSISHELRTPLTRLQLALALLRRRFGEENTEIQREVKRLDNMINDLLLLSR
>sp446_1
LVHSKERLIQDISHELRSPLARLKIAIELGKKKTKHLADNARMEIERLNDLIGEILDFAR
>sp1479237_2
LLDRQTRLLRDISHDLRTPLMRQRIAIELASEGDEDLMASILRQNERLEAMTSQILTLYR
>sp646_5
MIQKQKQLLSDISHELRSPLTRMQLAQALIRRKQGDSAERIESEIGRLDKLIGDLLDLSR
>sp1515746_2
MVKSQQRLIGDISHELRTPLTRLQLALALARKKGSAIEETIAYEADQLEQMIAELLELSR
>sp1945855_2
LLEAHSRMLVNASHELRSPLARVRLALELYETTPVELLQGMRQDCAELGEQIEEILLASK
>sp747_1
LLSSQQVLLSSISHELRTPLTRLQLALALLRRRVGEENSEVQRIEIEARRLDKMINDLLQ
>sp1121921_1
AMTNQQRLLADVSHELRSPLTRLKLAAGLLADQENSYTSRIEKECDTLEHLIEQVLTLAR
>sp56192_3
IISGQQRLLSDISHELRSPLTRLRMATALAQRKQGQSSERIDTEAERLEKMISELLELSR
>sp1931241_3
LLDSQRQLMRDISHELRSPLARLRIGLALGSKQDDPLWARLDRECSRLDALIDDILTLSR
>sp864051_2
MLQGQRELLLAISHELRSPLTRARLNAELVAE--GPERDALLRDLAQMGQLITDLLESER
>sp76759_13
LIGSQRQLLRDVSHELRSPLARLRIALALAERADTALWPRLTRECDRLEDLISEILTLAR
>sp650_4
MIQKQKQLLSDISHELRSPLTRMQLAQALIRRKQGDSAERIESEIGRLDKLIGDLLDLSR
>sp1188252_3
KISEQQRLLSDISHELRSPLTRLRMANALAIRKQGGSAELIDTEAERLEKMINELLELSR
>sp797277_3
LLDSQNQLMRDISHELRSPLARLRIGLALGNKQDDPLWPRLDRECSRLDSLIDDILTLSR
>sp320778_3
MIGGQQRLLSDISHELRSPLTRLRMATALAQRKQGESKERIDTEAERLEKMISELLELSR
>sp1750561_2
LVNSKERLLQDISHELRSPLARLQIAIELGRNKTNQLAETFNRMELECNALITEVLDFAR
>sp395495_2
LVRANRSLLANASHELRSPLARLKMAVEMIEDRRADLKREIDRDIRELDALVEEVLLASR
>sp1196095_14
MQTLQQRLFSDISHELRTPLTRLQLATSLLRRKQGESSEVINNEAIKLDAMIGDLLLLAR
>sp390235_3
LIGSQRQLLRDVSHELRSPLARLRIALALAAEQRQALWPRLTRECDRLEDLISEILTLAR
>sp505317_1
MISSQQRLLLDVSHELRTPLTRLQLATSLLRRRQGESSERISTETERMEKMLNQLLSLSR
>sp73010_4
MIQKQKQLLSDISHELRSPLTRIQLAQALIRRKQGDSNERIETEIARLDKLIGDLLDLSR
>sp1855728_3
MLDAKRALLLALSHELRSPLTRARLNAELLPATPEGAAEALLRDLAEMRDLISDLLESER
>sp658445_4
MIGGQQRLLSDISHELRSPLTRLRMATALAKRKQGESNERIDTEAERLEIMIAELLELSR
>sp1792290_2
MISRQQRLLSDISHELRSPLTRLRMAQAIAIRKQGKSHELIDTEAQRLEIMIARLLELSQ
>sp732_1
VLLNQQSLLSSISHELRTPLTRLQLATALLRRKLGDSSERIDTEAQRLDKMINDLLQLSR
>sp1768907_1
MLEAKRQLLLAISHELRTPVTRAKLQLEFM--EDNALKDTLSDDINEIDLLISDLLEAER
>sp1119533_2
LLERQNHLLRDISHDLRTPLARQRVAIELASDTDPAMMASILRQNERLETMTGQILTLYR
>sp1920190_1
MADQREL-LAAVSHELRTPLAHLRVLVELMRDAGGRTADQMEREVVELDALVGELLASLD
>sp1855305_4
LIRSHKSLLANASHELRSPLARLKMAFAMLDEQRFRLQQEINTNIAELDALVEEVLSRLE
>sp1855301_3
LMESHKSLLANASHELRSPLARIRMGLELMGTDASPQRKEISRSINELDQLIDEILLASR
>sp85698_7
LVDTREQLLHNVAHELRSPLARLRLASELARRNDDLQLDRIERECERLDALVGNTLRLAR
>sp1123010_3
LMTSQKRLLADISHELRSPLTRLQMAAGLQNDQTGQYLVRIEKEAKTLDDMISDVLKLSR
>sp1129794_4
LLTSQKRLLADISHELRSPLTRLQLSIGIALQQNEFLAERIEKESQQIENMIAQVLLLSS
>sp1523421_3
LLRSHQSLLANASHELRSPLARLKMAVAMMDEQRAALRQEITTNIAELDALVEEVLLASR
>sp1840087_2
MISGQQRLLSDISHELRSPLTRLRMATALATRKQGESAELSRIDMERLEQMISELLELSR
>sp1120931_1
LTLHQQRLLSDISHELKTPLARLHLATALIRRRNGESPERIDNQVLKLDTMVHDLLVLSR
>sp45066_2
LVKSKERLLQDISHELRSPLARLQIAIELGRKKTNHLVDSFNRMELECNALITEILDFAR
>sp38313_4
MVNNQQRLISDISHELRTPLTRLQLALALARKKAGDEAERIAYEADQLEKMIAELLELSR
>sp947033_1
LVSSKERLLQDISHELRSPLARLQIAIELGRNKTQHLADTFNRMELECNALITEVLDFAR
>sp493475_6
VLNSQKRLLADISHELRSPLTRLQLSIGIALQQNNMLLERIEKEARQIEDMIAQVLLLSR
>sp669_2
MISGQQRLLSDISHELRSPLTRLRMASALATRKQGESPELIDTEAQRLEQMIAELLELSR
>sp1235591_5
LVNAHRLLLAHASHEIRTPLSRIRLGIELLQQRDDKYKAALEQDITELDALVDDILSRLD
>sp1268635_2
LVKSKERLLQDISHELRSPLARLQLAIELGRNKTNHLADEEFKRMEECNTLIGEILEFAR
>sp1461581_3
LLDSQNQLMRDISHELRSPLARLRIGLALGSKQGLAVGDPLWTRLDECSSLIGDILTLSR
>sp648794_5
MIQKQKQLLSDISHELRSPLTRIQLAQALIRRKQGDSNERIESEIGRLDKLIGDLLDLSR
>sp378806_3
LLSSQKQLLANVSHELRTPLARIRVALDLVEEGDAQLAESITTDLAELDRLIDDVLTAAR
>sp1855300_2
LMNSHKSLLANASHELRSPLARIRMGLELMGVDPASQRLEIARSINELDQLIDEILLASR
>sp156889_3
IFSAQKRLMRDVSHELRSPLARMRVALELATESQAHLA-MVEREIHRLDRLIHEILTLAH
>sp314344_1
LINSHKQLLRDISHELRSPLARLQVALELARNDAGGKADRIDMEAERLNELIGEVLALAR
>sp1318628_1
LLERQKHLLRDISHDLRTPLTRQRIAIELASESDEELMASILRQNERLEAMTGQILTLYR
>sp187330_2
LLSAQKRLLADISHELRSPLTRLKMATGLAQENQTYLL-RIEKEANQLDKMIADVLQVSR
>sp1714344_1
LLLSHKALLANASHELRSPLARIRMGLELMQAQPSPTHEEMARNIRELDQLIDEILLASR
>sp727_1
LISNQHNLLSSISHELKTPLTRLQLSTALIRHKVGNIVERIEKEISRMDKMISELLLISR
>sp1129374_2
LLHNQQRLMRDISHELRSPLARAQLAIALSEQQDLQQLPRLKSELERLEAMLDELLTFLD
>sp1504672_2
LMDSHKSLLANASHELRSPLARIRMGLELMEQEAP-------------------------
>sp1192034_1
LLRAERELLANISHELRTPLARIRVALDIAAEGDAEVARQSLRDITEDLGELERLISAAR
>sp1035707_7
LIDGQTRLLHDVSHELRSPLARLQAAIGLAHQQPEKMRASIERESVRMDKLVGELLTLAR
>sp416269_1
LTLHQQRLVSDISHELKTPLARLHLATALIRRRNGESPERIENQIQKLDTMVHDLLVLSR
>sp1122197_2
LLDRQTQLMRDISHDLRTPLARQRVAIELAADSDEGLMESILRQNERLEAMTGQILTLYR
>sp1797746_3
LTTARQQLLHDVSHELRSPLARMQAAIGL-SRQDPALLERIERESDRLDTLIEQLLTLHR
>sp1806668_4
LLSSKERLLRDVSHELRTPLARIEVALTIMSTQQSYL-DRIRNELHELDELIGQVLTLSR
>sp1945858_1
LLEAHSRMLVNASHELRSPLARVRLALELYET--APRAELLHGMRQDCAEIGEQIEEILL
>sp1906744_1
LLSHQQSLLSSISHELRTPLTRLQLTNSLLRRQIGDTVKRIEKEINQMDKMIRDLLILSR
>sp1660087_3
MLEAKRALLLAMSHELRSPLTRARLNAELLPEGDGQAPQALLRDLGEMARLIADLLESER
>sp730_1
LTEYQQRLLSDISHELKTPLARLQLATALIRRRNGDSAERIDNQIMKLDTMVHDLLSLSR
>sp522772_1
NRQNQETILRNISHELRSPLTRLRLSLELASDKKIYPADRIEKESERLNEMIGKLLEISR
>sp83449_2
MADQREL-LATVSHELRTPLAHLRVLVELMRDAGGRTADQMEREIVELDALVGELLASSR
>sp765913_3
RIRAEKELFANLSHEIRTPLARLRVALELLEDVPGDFEETLDRDLTELNVLINSRLDLIR
>sp1216006_3
MISGQQRLLSDISHELRSPLTRLRMANGLAIRKQGVSTERIDTEAQRLEQMIAELLELSR
>sp1121942_2
LLTRQRQLLRDVSHDLRTPLARQRVAIELASDQDAELMATILRQNERLEAMTAQILTLYR
>sp202947_1
LTLHQQRLLSDISHELKTPLARLHLATALIRRRNGESPERIDNQVLKLDTMVHDLLALSR
>sp1855301_4
MLNAKRGLLLALSHELRSPLTRARLNAELLPAGEGSAPDALLRDLGEMRDLISDLLESER
>sp381_10
LLSAHKTLLANASHELRSPLARLRMAVEMLQHADKKQRQEFERNIAELDSLVGEILLASR
>sp391953_2
LVRANQSLLANASHELRSPLARLKMAVAMMDDDSGQLRREIHTNIGELDALVEEVLMASR
>sp218936_3
MIEEQKRLLSDISHELRSPLTRMQLAQSLARRKQGESLERIASEIHKLDALIGDLLTLSR
>sp1761891_3
LISSQKRLLADISHELRSPLTRLKMATGLAQMQANEASQSYLLRIEEANQLDQMIADVLQ
>sp211586_2
MVKNQQRLMGDISHELRTPLTRLQLSLALARKKGQQTTDRIAYEAEQLEQLIAELLELSR
>sp1805426_1
LIEAQQHMLRGASHELRTPLTRMRMAVELMDESIGQCKSKLEADIAELDNLVDELLSKLD
>sp999386_5
MLEAKRALLLAMSHELRSPLTRARLNTELLPESPDVLAQALMRDLGEMARLITDLLESER
>sp1089447_1
VLSNQQSLLSSISHELRTPLTRLQLATALLRRRLGDSNERIDTEAQRLDKMVSDLLQLSR
>sp1121879_2
QVREQQRLISDISHELRTPLTRIQLALALARKQDSNELMRLGQQADQMEMMIQELLQLSR
>sp665467_3
LVAANRMMLANASHELRTPLARIRLGLDLLDKRDAKLKRELQSDIVELDRLIDEILLFSR
>sp1656094_2
MWQGQQRLLADISHELRSPLARLQMALGIAHQQDVDPATRIEREAERMEALVAQLLTLTR
>sp323850_3
MVNSQQRLISDISHELRTPLTRLQLALALTRK-KGQASDRIGYEAEQLEAMIAELLELSR
>sp649_5
MIQKQKQLLSDISHELRSPLTRIQLAQALIRRKQGDSSERIETEIGRLDKLIGDLLDLSR
>sp1122170_2
LVSSKERLLQDISHELRSPLARLQIAIELGRNKTQHLADEFNRMELECNALISEVLDFAR
>sp75985_1
LTQQQQRMISDISHELKTPLARLQLAIAILRRKTCGLAERIEAEVGKLDQLIKDLLTISR
>sp1123257_3
LLDAQQQLLRDISHELRSPLARLQIAAELARDTHAAQFDRIETEAAKLEELIAQLLLIAR
>sp1671877_1
MLEAKRQLLLGISHELRSPLTRSKINLALMDD--SASKSEIEKDIQAMNQLINELLESER
>sp1080227_3
MMSSQQRLLSDISHELRSPLTRLRMANAVAIRKQGESAERIDMEAERLESMISDLLSLSR
>sp1881046_4
LMDGQRRLLHDVSHELRSPLARLQAAIGLAHQQPDRLQASLERESVRMDRLVGELLTLLE
>sp1736316_2
LLQSQKSLLANASHELRSPLARIRMALELMGATTPAIREEIGRNIAELDQLIDEILLASR
>sp327275_2
MVNNQQRLMGDISHELRTPLTRLQLSLALARKKGQQTTDRIAYEAEQLEKLIAELLELSR
>sp1123054_3
LLQNQQRLLRDISHELRSPLTRAQLALGLAEQQQNLQLPRLKQELERIDAMLDELLTFSR
>sp29497_3
MISGQQRLLSDISHELRSPLTRLRMANALAIRKQGESPERIDTEAQRLEQMISELLTLMQ
>sp526588_3
MISGQQRLLSDISHELRSPLTRLRMANALATRKQGSSPERIDNEAQRLEQMISELLELSR
>sp795665_2
LLQSHKRLLANASHELRSPLARIRMGLALVGNDPAHQAQEIARNIDELDQLIDEILLASR
>sp1736518_5
LVEAQKSLLANASHELRSPLARIRMAVELLQDSAPSIRQELARNIAELDQLIDEVLLASR
>sp394096_1
MADQREL-LAAVSHELRTPLAHLRVLTEILRDSGGKTLDNVDREVVELDALVGELLASSR
>sp1391654_1
VLRMERELLANISHELRTPLTRIRLALEFIGNGDVAVARESRRDIDELERILGDVLASAR
>sp1945856_1
LLEAHSRMLVNASHELRSPLARVRLALELYET--APRAELLHGMRQDCAEISEQIEEILL
>sp564117_2
LLGRQKHLLRDISHDLRTPLARQRVAIELASEGEGELMASILRQNERLDTMTGQILTLYR
>sp28085_2
LVKSKERLLQDISHELRSPLARLQIAIELGRKKTNHLADGFNRMELECNALITEVLDFAR
>sp1706231_5
LMDGQRRLLHDVSHELRSPLARLQAAIGLAHQQPDKIGASIERESVRMDKLVGELLTLLE
>sp1895795_1
LLLAERELLANVSHELRTPLARIRVALDLASEADPRTAESIAQDLAELERIVDDVLASAR
>sp1523424_4
LLRSHQSLLANASHELRSPLARLKMAVAMLEDQRGALRKEIETNIGELDALVEEVLLASR
>sp312309_2
MISGQQRLLSDISHELRSPLTRLRMATALATRKQGESAELSRIDMERLEQMISELLELSR
>sp1334629_1
VADQREL-LAAVSHELRTPLARMRVLTELLRDGGGNTLDQVDREVVELDALVGELLASSR
>sp1912139_2
MWGAQKRLLADVSHELRSPLTRLQMALGLAYQQDINTLERVEREAERMEALISQLLTLSR
>sp93973_2
MMNNQQRLMGDISHELRTPLTRLQLSLALARDQSSPDIERIGYEAEQLEALISELLTLSR
>sp747_2
LLSSQQVLLSSISHELRTPLTRLQLALALLRRRFGEDNTEIHRIEIEARRLDKMINDLLL
>sp550540_2
MVKGQQRLLSGISHELRTPLTRLQLALALARKEDSAELQRIGREAEQLDAMIRELLALSR
>sp415747_4
LLKGQQRLLRDVSHELRSPLARLRIALELAERDEAKALVRIGKEADELERLIADVLSLAR
>sp584787_2
LLASQKRLLADVSHELRSPLTRLKLAAALLGDQDNKYVPRIEKECDTLEHLIDQVLTLSR
>sp626887_3
LLERQQQLLRDISHDLRTPLARQRVAIELASVDDPDIMDSILRQNERLEAMTAQILTLHR
>sp727_2
LISNQQSLLSSISHELKTPLARLQLATALVRHECGETVKRIEREIGRMDKMISELLLLSR
>sp1736464_4
LLRSHQTLLANASHELRSPLARLKMAFAMLDEQRDKLAREIDVNIAELDALVEEVLL--A
>sp1122938_1
MISSQQRLLLDVSHELRTPLTRLQLAAALLRRRQGENAERIETETERMEKMLNQLLTLSR
>sp288768_4
LVDTREQLLHTVAHELRSPLARLRLATELARRKDDTQADRIERECERLDSLVGHTLQLAR
>sp1138189_7
LQDAQQRLFHDVSHELRSPLSRLQAAVGVLRQSPGAMLDRMDREVERLDTLVGEVLTLAR
>sp1035188_1
LISNHHNLLSSISHELKTPLTRLQLSVALIRHQVGETVQRIEKEIGRMDKMISELLLLSR
>sp221988_1
LLSTRQALLYSISHELRTPLTRLQLAVALIRRRQGESRERIETEAERLDQMINDLLQLSR
>sp83449_3
LLRSQKELLANVSHELRTPLARIRVALDLANEGDAVLARESLADIAEDLGELERLVDDVL
>sp1121880_2
MVHGQQRLLSDISHELRTPLTRLQLSLAIARRKGQHSDERIGSEADTLEAMLQELLSLSR
>sp1752198_2
LVGTQKSLLANVSHELRSPLARMRMAVELLTEERPELKARLARDVAELDALIDELLEASR
>sp1297742_1
MADQRELL-AAVSHELRTPLARLRVLTELLRDGGGNTLDQVDREVVELDALVGELLASSR
>sp1860093_3
MVNGQQRLLGDISHEIRTPLTRLQLANAIHRRQFGDNEERIEQETETIDKMLNQLLALSR
>sp1349753_3
LVRSHKSLLANASHELRSPLARLKMAVSLLETADAALRQEIESNIRELDALVEEVLLASR
>sp1323663_3
LLDSQRQLMRDISHELRSPLARLRVGLALGSKQAIAIEDPLDRECTRLDLLIEDILTLSR
>sp1121275_5
LLEGQRRLLHDVSHELRSPLARLQAAIGLARQQPERLEATLQRESQRIDALVGELLTLLD
>sp1658765_3
LLERQKHLLRDISHDLRTPLARQRVAIELASEADEDLMASILRQNERIEAMTGQILTLYR
>sp1121030_3
LLRSHQSLLANASHELRSPLARLKMAVSLMETQQAGLQAEIHANIAELDALVEEVLLSSR
>sp888845_4
SRRAERELLAGISHELRTPLARIRVALDLVEGGDAAIAAAIRGDLTEVERLLEDVLTAAR
>sp1903952_3
MIGGQQRLLSDISHELRSPLTRLRMATALAQRKQGESKERIDTEAERLEKMISELLELSR
>sp162160_2
LISAQKRLLADISHELRSPLTRLKMATGLAQMQANEASQSYLLRIEEANQLDKMIADVLQ
>sp477184_4
VVDTREQLLRNIAHELRSPLARLQLAAELARRNDDLQLDRIERECERLDALVGNTLRLAR
>sp182141_2
LISAQKRLLADISHELRSPLTRLKMATGLAQMQTPEANQTIEKEANQLDKMIADVLQVSR
>sp76759_14
LIGSQRQLLRDVSHELRSPLARLRIALALAEEQRQALWPRLTRECDRLEDLISEILALAR
>sp1195763_4
MIGGQQRLLSDISHELRSPLTRLRMATALAQRKQGQSKERIDTEAERLEQMISELLELSR
>sp1548547_2
AAAQQTELSSNISHELRSPLARLRVALELARRQAGELPERIDHETERLDQLIGQILSYAR
>sp1752219_3
LISSQRQLLRDVSHELRSPLARLRIALALTARADAQEREKLDQECDRLEALISEILALAR
>sp1817770_1
NLHSKEQLLYNVSHELRSPLSRMKLSLEFLPDSKP--KTALAEEVREMEGMIDELLESAR
>sp23_3
MVNSQQRLISDISHELRTPLTRLQLALALARKQTSTELERISYEAEQLEAMIAELLELSR
>sp1736517_5
LMEGQRRLLHDVSHELRSPLARLQAAIGLAHQQPDRLQASLERESVRMDRLVGELLTLLE
>sp404589_1
LVRGEQELLANVSHELRTPLARIRVALELAAEGDRFLAE-IGTDLDELDRLVEDVLAAAR
>sp332186_2
MVKNQQRLMGDISHELRTPLTRLQLSLALARKKGQQTTDRIAYEAEQLEQLIAELLELSR
>sp1899350_2
LLQSHKRLLANASHELRSPLARIRMGLALIGSDPSQQAQEIARSIDELDQLIDEILLASR
>sp1736518_6
LLDGQKNLLHDVSHELRSPLARLQAAIGLAHQQPEKAAASMQRESVRMDKLVGELLTLLE
>sp1907416_2
MIIEQKRLLSDISHELRSPLTRMQLAQSLIRRKQGPSPERIAHDIAKLDTLIGDLLTLSR
>sp1123256_3
LLDAQQQLLRDISHELRSPLARLQIAAELARDTHAAQFDRIETEAAKLEELIAQLLLIAR
>sp1848292_2
LIKSHRALLANASHELRSPLARLRMAIDLYEQPDGNRKEEIVRNLAELDTLVEEILMASR
>sp579748_4
MILGQQRLLSDISHELRSPLTRLRMANALATRKQGESPELTRIDAQRLEQMISELLELSR
>sp452637_1
MIDAREQLLLDVSHELRSPLTRLRVALELLPENKQR--AGMAADVREMERMIAELLERLR
>sp458817_2
MVNSQQRLISDISHELRTPLTRLKLSLALSRKQETAETERIEYEADQLEQMIAELLELSR
>sp1629713_2
MISAKEQLLRDVSHELRSPLTRIKVLLELVEPPDR--VDQIRRDIKELEDLVSAILESAR
>sp743720_4
LIGSQRQLLRDVSHELRSPLARLRIALALAERAEPAEREKLPRLIRECDRLISEILILAR
>sp1223802_3
LLDAQRRLLHDVSHELRSPLARLQAAADLMRQQPERFIERIERDTARMDKLVGELLTLAR
>sp1502852_4
LMDGQRRLLHDVSHELRSPLARLQAAVGLAHQQPERIGSSLDRESMRMDKLVGELLTLSR
>sp1288826_2
LLERQKGLLRDISHDLRTPLTRQRIAIELASDSDEALIASILRQNERLEAMTSQILSLYR
>sp1874317_3
LLERQKHLLRDISHDLRTPLTRQRIAIELASDSDEQLMGSILRQNERLEAMISQILTLYR
>sp123822_1
LSNQRQ-LLSSISHELRTPLTRLQLALALLRRKVGDMSEITRIETETLETMIHDLLLLSQ
>sp1985169_2
MLEAQRALLLAISHELRSPLTRARLNTELLPETDDIAAEALLRDLAEMARLISDLLESER
>sp1117707_2
MISGQQRLLSDISHELRSPLTRLRMANALAIRKDSKELERIDTEAQRLEQMIGELLELSR
>sp1752205_2
LLRSHQSLLANASHELRSPLARLKMAVSLMDEQRARLKREIDTNIAELDALVEEVLLASR
>sp206042_3
LISAQKRLLADISHELRSPLTRLKMATGLAQENQTYLL-RIEKEANQLDKMIADVLQVSR
>sp283699_4
LISSQKRLLADISHELRSPLTRLKMATGLAQMQANEASQSYLLRIEEANQLDKMIADVLQ
>sp1167006_1
LIQSQKRLLRDVSHELRSPLTRQNLAVELFSDAEPYLAR-IEKESGRLSELIDQLLILTR
>sp272773_3
MVTGQQQLVSDISHELRSPLTRLQMARALAERELGHSDARIEREAGQLEALIAELLTLSK
>sp1690037_3
LMTSQKRLLADISHELRSPLTRLQMAAGLAMQQDSKESNYLSRIEKEANTLDEMIGDVLK
>sp290397_1
LVRGERELLANVSHELRTPLARIRVALELAAEGDAARAREIGQDLAELDALIEDVLDAAR
>sp1485544_1
LLGAHKQLLANASHELRSPLTRIRLALELQAERPVALQAEIRQSLAELDQLIEDILLASR
>sp1164594_4
LMDGQRRLLHDVSHELRSPLARLQAAVGLAHQQPEKIGSSLDRESMRMDKLVGELLTLSR
>sp32002_3
LVDTREQLLHNIAHELRSPLARLRLAAELARRKDDLQLDRIERECERLDSLVGNTLRLAR
>sp94122_2
MVKNQQRLMGDISHELRTPLTRLQLSLALARKKGQQTTDRIAYEAEQLEKLIAELLELSR
>sp1736430_5
LLRSHQTLLANASHELRSPLARLKMAFAMLDDQRQRLAQEIDVNIAELDALVEEVLSRLE
>sp152297_2
LLSAQKRLLADISHELRSPLTRLKMATGLAQMQASEASQSYLLRIEEANQLDKMITDVLQ
>sp1736471_5
LVGAQKSLLANASHELRSPLARIRMAVELLQDSSPAIRQELARNISELDQLIDEVLLASR
>sp1736580_4
LLRSHQTLLANASHELRSPLARLKMAFAMLDAQRERLGREIDVNIAELDALVEEVLL--A
>sp296591_5
MLDAKRGLLLALSHELRSPLTRARLNAELLPVQEGSAPDALLRDLGEMRDLISDLLESER
>sp1500894_3
LMEGQRRLLHDVSHELRSPLARLQAAIGLAHQQPDKLQASLERESVRMDRLVGELLTLSR
>sp1855289_4
LIDGQTRLLHDVSHELRSPLARLQAAIGLAHQQPEKWSERIERESVRMDKLVGELLTLAR
>sp1895727_2
LVQSHKSLLANASHELRSPLARIRMGLALL--RDGAASPGTHEELQRNIAELDQLVDEIL
>sp303_44
TIGSQRQLLRDVSHELRSPLARLRIALALAEEQREALWPRLTRECDRLEDLISEILALAR
>sp296591_6
LMESHKSLLANASHELRSPLARIRMGLELMGTDASPQRKEISRSINELDQLIDEILLASR
>sp1156919_5
LVDTREQLLHNIAHELRSPLARLRLAAELARRKDDVQLDRIERECERLDALVGNTLRLAR
>sp886293_1
LLTAERRLLQDVSHELRSPLARLRFAVELA-RTDGDREEAIAKDVERLANLVDELLQLTR
>sp1797501_3
LVGAHKSLLANTSHELRTPLARIRMALELGKDK-----REIERDIAELDALIEEVLLASR
>sp1041146_5
LQDAQQRLFHDVSHELRSPLSRLQAAVGVLRQSPGAMLDRMDREVERLDALVGEVLTLLT
>sp339671_1
LLDTHQRLVSSISHELRTPLTRLQLAVALLRRRVGEYPETIETESERLDKMINDLLLLSR
>sp1123400_1
LLASQRQLLANASHELRSPLARMQMGLAMLAEQETHSVQALRHDMAELNQLVEEILLASR
>sp1195246_2
LLHNQQRLMRDISHELRSPLARAQLALGLSEQQDLQQLPRLKSELERLEAMLDELLTYSK
>sp85581_5
MISGQQRLLSDISHELRSPLTRLRMATALAQRKQGESSELTRVDAERLENMIGELLELSR
>sp1763535_2
LLLSHKTLLANASHELRSPLARIRMGLELLGTDPVHARQEMARSIEELDQLIDEILLASR
>sp1122623_2
LMDSQSALLANASHELRSPLARIRMAIELMGPQTPPAAREISRNIIELDQLIDEILLAS-
>sp553611_3
MISGQQRLLSDISHELRSPLTRLRMATALAQRKQGSSKERIDTEAERLETMIGELLELSR
>sp1811637_1
MISARERLLLDVSHELRSPLTRMKVALEFVPENK--SRESLLGDVQEMEQMVTEILETAR
>sp1805426_2
LLSAHKQLLRDISHELRSPLARIQIALELARGQDGNELQRINKEADRINELIEEVLTLSR
>sp1236179_5
LLNAHKNLLAHASHELRSPLARLQMAATLLGDHPAHLQKELSQNISELNELVEEILLMSR
>sp83767_5
LMEGQRRLLYDVSHELRAPLARLTAVIGIARQQPDRLEDCLERESERMDRLISELLTLSR
>sp1660251_1
LVQDQRRTLAAASHELRSPLARLRVAVELMSEERPELLDGARADLKELDELIGEILLASR
>sp375760_3
LLERQKHLLRDISHDLRTPLARQRVAIELASDSDDELLASILRQNERLETMTGQILTLYR
>sp1736434_6
LLRSHQTLLANASHELRSPLARLKMAFAMLDDQRQRLAKEIDVNIAELDALVEEVLSRLE
>sp57664_1
LIQTQEQLQRDISHELRSPLARLQVALELAPQQDTALQRALDRETESCNELIGQLLGLSR
>sp562729_3
LLTNQQRLLRDISHELRSPLARAQLALGLTERQQN-LAQRLKQELDRLDAMLDELLTYSR
>sp28229_9
LVMSHKNLLRNISHELRTPLTRQNLATRLQPEQVKYFLQ-IEDDANEMNHLIQKILDFSR
>sp1674894_1
SIKHKERLLTAISHELRTPLASLRIAAEMVNDE--SLRVDMADDIKQMNMLIDYLLESAR
>sp1851544_3
FVQAHEALLRNVAHELRSPLARLQLSVELARRKDGTLDLQLDREGERLDELVGNTLRLAR
>sp217204_3
LVDTREQLLHNIAHELRSPLARLRLAAELARRKDDLQLDRIELECERLDALVGNTLRLAR
>sp1123073_1
LVVAHKRLLANASHELRTPLARVRLAVELMGESDPKRKAGLDGDIAELDQLIDEILLASR
>sp1752201_2
LLGAQKTLLANVSHELRTPLTRMRMGLELLGEGPPELVGRMRREIGELDSLVGELLLASR
>sp887898_3
MLDAKRSLLLAISHEMRSPLTRARLHTELLPEDDPEVREALLRDLREMSALVEDLLESER
>sp490188_2
LVTTERGVLQDVSHELRSPLARLHLLLDMARRSGGDQADRAEHEIGRLDELIGQALALSR
>sp225849_3
MVNSQQRLISDISHELRTPLTRLKLSLALSRKQQTPEMERIEYEADQLEKMIAELLELSR
>sp1104568_1
LLEAQRRLIRDISHELRTPLARLGIALELARKKAGPAAEDSLDRIERLNEMIGQLLDLSR
>sp758825_4
LVGAHKALLANASHELRTPLARIRLALELVKDTDAKRRAGLEQDIAELDQLLDEILLASR
>sp1855289_5
LVGAHKTLLANASHELRTPLARIRLALELIPEGDPKRRKGLEQDIAELNHLLDEILLASR
>sp1122215_5
LMDGQRRLLHDVSHELRSPLARLQAAVGLAHQQPGSSLERIERESIRMDKLVGELLTLSR
>sp391953_3
MLEAQRGLLLAISHELRSPLTRARVNAELV--EDGEARDALLRDLGEMRDLISDLLDSER
>sp487184_3
LLNSQQQLMRDISHELRSPLARLRIGLAIGSKQHLASADPLWQRLDECTRLIDDILALSR
>sp443152_3
LLERQTHLLRDISHDLRTPLTRQRIAIELASDVDADLLASILRQNERLEAMTSQILTLYR
>sp1920190_2
LLRSQKELLANVSHELRTPLSRIRVALDLANEGDATLAREIAEDLNELERLVSDVLTAAR
>sp1328314_3
LIGSQRQLLRDVSHELRSPLARLRIALALAERADAERARLWPRLIQECDALIGEILTLAR
>sp1797564_2
MLDAKRALLLAISHELRSPLTRARLNTELLPETANPQREALLRDLQEMARLITDLLESER
>sp173990_2
LLTNQQRLLRDISHELRSPLARAQLALGLTERQQNLQVPRLKQELDRLDIMLDELLTFLD
>sp1919279_1
MLSQKERLLTDISHELRAPLSRMAIAVPLMREEGSYLG-HIERNMQTMDRLIGELLTLSR
>sp634436_2
MWSGQKRLLADISHELRSPLARMQMAIGLAHQQDTPTLDRIEREAIRMEALINQLLQLTR
>sp1729724_4
TVKYQRQLLHDLSHELRTPLSRLRVAAESERDVE-AMRQRLELEVEGMEKLVADTLEFVW
>sp1141883_6
LMDGQRRLLHDVSHELRSPLARLQAAIGLAHQQPDRLQASLERESVRMDRLVGELLTLSR
>sp1736528_3
LVRSHQSLLANASHELRSPLARMKMAVSMLESQRALLKQEIDTNVAELDALVEEVLLASR
>sp1208321_4
LLSSKERLMRDVSHELRTPLARIEVALTIIESQKGYLCR-IRTELHELDELIGQVLTLSR
>sp1123261_3
LLGAQQQLLRDISHELRSPLARLRIATELARDTHAAQFDRIETEAGKLEEMIAQLLLIAR
>sp1267021_1
MQDLQQRLLSDISHELRTPLTRLKLAVSLSHLKYGETNETKRIELEKLDSMIGDLLSLAR
>sp1827365_5
LLQNQQRLLRDVSHELRSPLTRAQLAIALEQRQGGAQLPRLQQELERVDQLLGELLTFSR
>sp1122206_4
LLSSKERLMRDVSHELRTPLARIEVALTIAEDQKGYLS-RIRTELHELDELIGQVLTLSR
>sp578942_2
LVAAHKRLLANASHELRTPLTRIRMGIELLGSADDQRRSGLALDLRELDDLIEEILLASR
>sp935557_4
LIKSHRALLANASHELRSPLARLRMAIDLYEQANANRKEEVIRNLSELDVLIEEILLASR
>sp1708715_5
LIKSHRALLANASHELRSPLARLRIAIDLYEQASGNRREEIVRNLAELDTLVEEILLASR
>sp857265_5
LVRAQKTLLANASHEFRSPLARIQVAASLVGDEHNPAAAEIAQSVRELDDLVGEILLASR
>sp1212491_2
LVRSKERLLQDISHELRSPLARLNIAIELGKKKTNHLADNFNRELERLNALISEILDFAR
>sp536018_3
LVGAHRALLANASHELRSPVTRLRMAMDLYEPQDGVSMDGMLRNLGEIDQLVDEILLASR
>sp1882399_2
MLEAKRALLLAISHELRSPLTRARLNAELLPETADVQRDALMRDLQEMASLISDLLESER
>sp400946_1
AEAEKNRLFGNMSHELRTPLTRIRLTNGMLRKTDASLAPDIDR-IEQNLILIEDRIQMLS
>sp1844708_1
TLCAQKRLLIDVGHELRTPITRLKLALELLPDRE--RAEAMREDVDDMEVMVVSILESAR
>sp1795631_3
MLDAKRGLLLALSHELRSPLTRARLNAELLPATSDHQTEALLRDLNEMRDLISDLLESER
>sp1852620_2
ASERQTELTRNVSHELRSPLARLRVALELARRQAGELPEKIDRETERLDELIGQILEFSR
>sp1739787_3
HQDAQQRLFHDVSHELRSPLSRLQAVTGILRKNPAKLASMLDREVERLDALVGEVLVLAR
>sp1397282_6
SLAQQRLLLRTLSHELRTPLARLRIAHDSALPE-EQLRQRLDREIADMQRLLEDTLDWLD
>sp28066_4
LVKSHEALLANASHELRSPLTRIRMGLELLGPSASEFKSEIARNINELDQLIEEILLASR
>sp1144275_2
LLRSQKELLANVSHELRTPLSRIRVALDLAAEGDAQTARELLPDITEDLSELERLVDVLT
>sp1349752_3
MLEAKRALLLAISHELRSPLTRARLNAELLPETANPQRDALMRDLQEMASLISDLLESER
>sp658630_5
SLAQQRLLLRTLSHELRTPLARLRIAHDSRLPPE-QLRQRLDREILDMQRLLEDTLDLAW
>sp351348_2
LLDRQNQLLRDISHDLRTPLARQRVAIELASDSDEALMTSILRQNERLETMTGQILTLYR
>sp69328_7
LIGSQRQLLRDVSHELRSPLARLRIALALAEEQRETLWPRLTRECDRLEDLISEILALAR
>sp491952_5
LLSSKERLMRDVSHELRTPLARIEVALTIAEDKHGMEAQKIRTELHELDELIGQVLTLSR
>sp1041146_6
LIKSHRALLANASHELRSPLARLRMAIDLYEQPDENRKEEIVRNLAELDMLVEEILLASR
>sp1349793_3
LLMSHKALLANASHELRSPLARIRMGLELLGRDNATTGQEIARSIEELDQLIDEILLASR
>sp1610491_2
LVRSHKALLANASHELRSPLARIRMGLALNSPPSPQAVQEIQRNIAELDQLIDEILSRLD
>sp460_2
LVNSKERLLQDISHELRSPLARLQIAIELGRNKTQHLADSFNRMELECNVLITEVLDFAR
>sp1223521_3
MLDAKRALLLALSHELRSPLTRARLNAELLPEVPEPQRQALLRDLGEMARVITDLLESER
>sp399739_4
LIIDQRQRLADMSHELRTPLTRIEMAVSL-AEQDGQLLERIRDDCAGMRRLVEDALTLSW
>sp1215115_6
LIGSQRQLLRDVSHELRSPLARLRIALALAEDQRQALWPRLTRECDRLEDLISEILTLAR
>sp53406_3
LISSQRQLLRDVSHELRSPLARLRIALALTERADAAAREQLSQECDRLEALISEILALAR
>sp254161_3
LLDSQQQLLRDVSHELRSPLARLRVGLALGSQRDDPLWQRLDRECDRLDRLIDGILTLSR
>sp500610_2
LAHDRAVL-QDLSHELRSPLARLQLILDLAAEQAAYFAQ-AEREIGRLDRMTGEMLALSR
>sp1752199_2
VLTSNRTLLANVSHELRSPLSRIRMALELLDTGRPELQGRLARDIAELDSLIDELLLSGR
>sp1033846_4
LLDRQKHLLRDISHDLRTPLTRQRIAIELANEADEELMASILRQNERLETMTGQILTLYR
>sp265668_3
MISGQQRLLSDISHELRSPLTRLRMATALATRKQGESPELIDTEAQRLEQMIAELLELSR
>sp742823_2
LITRQRRLFHDVSHEVRSPLARIEVALELARRDPARTQDSIEKEVGNINALVESLLTYAR
>sp674703_2
LMKSHRMLLANASHELRTPLSRIRLGIDLLQHDPSYKPE-LERNIAELDQMIDEILLASR
>sp72556_4
VVDTREQLLHNIAHELRSPLARLRLASELARRKDDVQLDRIERECERLDALIGSTLRLAR
>sp1707785_3
LMDGQRRLLHDVSHELRSPLARLQAAIGLAHQQPDKIGERIERESVRMDRLVGELLTLSR
>sp716928_2
LINSHRALLANASHELRSPLARLRMAIDLFEQAEEHRKEEIVRNLAELDRLVEEILLASR
>sp1978339_4
MVESQQRLLHDVSHELRSPLARQQAAIDLARQQPHKLGVSLDRELIRLDALVGELLTLLE
>sp1945864_3
MLEAKRALLLAISHELRSPLTRARLNTELLPESANPQRDALMRDLKEMAGLITDLLESER
>sp1720063_3
LLGSQRQLLRDVSHELRSPLARLRIGLALVQRHDDPMWQRLDKACDQLDALIDDILALSR
>sp1895900_5
LVLSRSQLIDDMSHELRSPLARLQLAIALARQKEGAVTDRIEQEARRLDAMAGSLLSRLE
>sp1122189_1
LVSAQQRLLRDISHELRSPLARLGVALELAR-QEGKALQRIELEAERMNEMIGQLLNLTR
>sp653930_3
LLDSQNQLMRDISHELRSPLARLRIGLALGSKQGLVAGDPLDRECSRLDSLIGDILTLSR
>sp1985170_2
LLQSHKTLLANASHELRSPLARIRMGLALLGNDAGHAMQEVARSIDELDQLIDEILLALR
>sp888845_5
LAEQREL-LAAVSHELRTPLARIRLLTEMARGQGTKTLDDLDREVVEMDALVGDLLASSR
>sp338969_3
LVKSQKSLLANASHELRSPLTRIRMGLELMGSSSPAFKNEISRNISELDQLIEEILLASR
>sp1917164_2
MMHNQQRLMGDISHELRTPLTRLQLSLALKKQQSSVEIERIGYEAEQLEALIAELLTLSR
>sp1736272_4
LMDGQRRLLHDVSHELRSPLARLQAAIGLAHQRPDNIAASLERESVRMDKLVGELLTRLE
>sp400668_5
LLSSKERLMRDVSHELRTPLARIEVALTIAEDQKGYLN-RIRTELHELDELIGQVLTLSR
>sp1348393_3
LIAAQKRLLADISHELRSPLTRLKMATQMQAEQNTYL-LRIEKEANQLDKMIADVLQVSR
>sp225937_4
LLERQKHLLRDISHDLRTPLTRQRIAIELANEADEELMASILRQNERLETMTGQILTLYR
>sp474950_1
QVAAQRLLLRDVSHELRSPLSRLSVALELAREQDGHLA-RIDREAGRLNQLIGQLLTLSS
>sp1797238_1
LLRSEKELLANVSHELRTPLARIRVALDLASEGDRFLAE-IETDLEELNQLVDDVLTAAR
>sp708132_1
YILSMQKLLLAISHEFRSPLTRMKVALEFVRN--DSIRSSLNEDIVLLDRMTEALLETER
>sp1336233_3
MVNSQQRLISDISHELRTPLTRLQLALALKKEQSSSEIERISYEAEQLDQMIGELLELSR
>sp1163407_1
LVAHERGVLQDLSHELRSPLARLQLILDLSPEGAAYFAQA-EQEIARLDRMLGEMLALSR
>sp1397275_5
LVDTREQLLRHIAHELRSPLARLRLGVELARRKDDLQLDRIERECERLDALVGSTLRLAR
>sp1970471_2
LISDRQALLHDVSHELRTPLARLQLAIGLAQQNDTAL-ARIELESERLDQLIGEILNYSR
>sp1300342_1
LVENNRRLVRDVSHELRSPLARLRVALELAREGEPAEADRIDREADRLEAMLAQAIELLE
>sp45070_1
IINSKERLLQDISHELRSPLARLQIAIELGRNKANHIAETEFSRMEECNTLIGEILEFAR
>sp1561203_4
LLSSKERLMRDVSHELRTPLARIEVALTIAEDKHGMEAQKIRTELHELDELIGQVLTLSR
>sp1661046_5
LIGSQRQLLRDVSHELRSPLARLRIALALAERAEPALWPRLTRECDRLEDLISEILTLAR
>sp45074_2
LVKSKERLLQDISHELRSPLARLQIAIELGRKKTNHLADGFNRMELECNALITEILDFAR
>sp28229_10
NITAHQRLLGDVSHELRSPLTRLQLAVALAEKNIGNDIEQLNRCETEVERLDEMIADVLR
>sp1921010_1
LVNSHKQLLRDISHELRSPLSRLQVALELANEADDKASDELDREAERLNELIGEVLTLAR
>sp1334629_2
LLRSQKELLANVSHELRTPLARIRVALDLAEEGNAETAREMLSDITSDLAELEQLVDDVL
>sp1797551_4
MLDAKRALLLAISHELRSPLTRARLNTELLPETANPQREALLRDLQEMARLITDLLESER
>sp167879_5
NITAHQRLLGDVSHELRSPLTRLQLAVALAEKNMGNDVEQLNRCETEVERLDEMIADVLR
>sp1121868_2
MISGQQRLLSDISHELRSPLTRLRMANALAIRKQGESANLIDTEAERMEQMIADLLSLSR
>sp216142_4
LIGSQRQLLRDVSHELRSPLARLRIALALAERQRDLLWPCLTRECDRLEALISEILVLAR
>sp1172194_3
LVVQERGVLQDVSHELRSPLARLHLLIDLAAEAEAHFART-EHEISRLDRLIGDALALSR
>sp85698_9
LVDTREQLLRNIAHELRSPLARLRLGVELARRKDDLQLDRMERECERLDALVGSTLRLAR
>sp1321611_3
MLDAKRALLLALSHELRSPLTRARLNAELLPATPEGAAEALLRDLGEMRDLISDLLESER
>sp1881039_4
LVGAHKTLLANASHELRTPLARIRLALELITEGDPKRRAGLEQDIAELNHLLDEILLASR
>sp303_46
LIASQRQLLRDVSHELRSPLARLRIALALAAQQQAYW-PRLTRECDRLEALISEILVLAR
>sp1122201_1
TLTAQQRLLQDVSHELRAPLARLQVAAGLAEQRDRAV-ARINHECERLDELIGEILSLSR
>sp390883_4
MVTGQQQLVSDISHELRSPLTRLQMARALAAREDSEALARIEREASQLEALISELLTLSR
>sp180197_3
LVQSHKSLLANASHELRSPLTRIRMGLELMG--TGQPAPTFRAEILHNIAELDQLVDEIL
>sp1392877_3
LISSQRQLLRDVSHELRSPLARLRVALALAERADAAERTRLPRLVQECDALISEILVLAR
>sp323261_1
LIGSQKQLLSDVSHELRSPLARLQVALGLVRQRQQHELDRIEHEAERLNELIGQLLSLTR
>sp1500301_4
LIRSHRALLANASHELRSPLARLRIAIDLYEQPDDNRREEIVHNLAELNMLVEEILLASR
>sp483219_1
VADQREL-LAAVSHELRTPLARLRVLTELLRDRGGNTLDQVDREVVELDALVGELLASSR
>sp464_2
IVNSKERLLQDISHELRSPLARLQIAIELGRNKTQHLADTFNRMELECNALITEVLDFAR
>sp1353529_1
MLESRNQLLIDVAHELRTPLTRSKLALEFIPDSDE--KKQIKEDIVDLEKIISSILESER
>sp1249552_1
MLEAKRQLLLAISHELRTPVTRAKLQLEFMEDND--LKETLRDDINEIDLLISDLIEAER
>sp1817756_1
LMTSQRQLLSDVSHELRSPLARLHVALGLARQREGRADEEIEREAERLNDLIGQLLSLLE
>sp1157986_1
AEAEKNRLFGNMSHELRTPLTRIRLTNGMLRRKDSSLEPDID-HIEQNLILIEDRIQMLS
>sp325240_2
MVNNQQRLMGDISHELRTPLTRLQLSLALARKKGQQTAERIGYEAEQLEKLISELLELSR
>sp303_47
LIGSQRQLLRDVSHELRSPLARLRIALALAEEQRQALWPRLTRECDRLEDLISEILALAR
>sp355243_2
TLQSNTHLLQDVSHELRAPLARLQMAAQKMSEADQHFIERINQECERINRLIDEILSLSR
>sp1121034_5
LLGAQRRLLHDISHELRSPLTRLQAAIGLVPDQRDVMLDRIERECERLDELIEELLTLLE
>sp1660160_1
LLAAERRLLQDISHELRSPLARLHIAVELARTADDRDAARTQKEVDRLSRLVGSLIEVTR
>sp36856_2
LIRSHRALLANASHELRSPLARLRVAIDLYEQPDESRKEEIVRNLAELDALVEEILLASR
>sp1882752_1
LLTAERRLLQDVSHELRSPLARLRFAVELA-RTDGDREEAIAKDVERLANLVDELLQLTR
>sp1763882_6
SLAQQRLLLRTLSHELRTPLARLRIAHDSRLPPE-QLRQRLDREILDMQRLLEDTLDLAW
>sp1736530_4
LAQANRALMHDISHELRSPLTRMQAAIGLLRQQADAMIERIVLESERLDLLIEELLTLHR
>sp1895901_1
AFNAQRQLLSDASHELRSPLARLQVALELARQRSGDAEEEIELEIERLNGLIGQLLEFSR
>sp1895730_2
LMDAQGALLANASHELRSPLTRIRMAMELAGPRGSPAAQEIARSITELDQLVDEILLASR
>sp436515_4
MLDAKRGLLLALSHELRSPLTRARLNAELLPAPEGEAREALLRDLNEMRDLISDLLESER
>sp1603038_3
MVSSQQRLLSDISHELRSPLTRLKMANALACRKLGESDERIETEADRLERMISELLKLSR
>sp319224_3
MVKNQQRLMGDISHELRTPLTRLQLSLALARKKGQQTTDRIGYEAEQLEKLIAELLELSR
>sp1137284_4
LLTSKERLLRDVSHELRTPLARIEVALTIAEDKHGYL-DRIRNELHELDELIGQVLTLSR
>sp1842727_2
LASHKTLLLANASHELRSPLTRIRMGIELMGSTPPTFKNEIARNIGELDELIEEILLASR
>sp1797827_1
MLKTKEQLLYNVSHELRSPLTRIKIALELLSPSEA--RRNIDDDVVQMEKMIYQILENAR
>sp48_2
LLRSQKELLANVSHELRTPLARIRVALDLANEGDATLARESLADIAEDLNELERLVSDVL
>sp28084_2
LVNSKERLLQDISHELRSPLARLQIAIELGRNKTQHLADTFNRMELECNALITEVLDFAR
>sp1121348_2
LVESHKSLLANASHELRSPLARIRMGLGLLEGPSPETQAELQRNIAELDQLVDEILLASR
>sp1561206_4
MLQAKRQMLLAISHELRTPLTRMKLATELLEHDPQQL--SLRRDIQEMENLINEILESLN
>sp1041159_3
LIKSHRALLANASHELRSPLARLRIAIDLYEQASGNRREEIVRNLAELDTLVEEILLASR
>sp551987_5
LIDGQTRLLHDVSHELRSPLARLQAAIGLAHQQPEKWSERIERESVRMDKLVGELLTLAR
>sp426117_3
LLAAQRRLLANASHELRSPLARLRMAVDLWAGRPEAARAEIVRNLGELDTLVDEILLSSR
>sp394096_2
LLRSQRELIANVSHELRTPLARIRVALDLATDGDEALARSITTDLTELERLVEDVLTAAR
>sp384_16
LQDAQQRLFHDVSHELRSPLSRLQAAVGVLRQSPGAMLDRMDREVERLDALVGEVLTLAR
>sp1749259_2
LLERQNHLLRDISHDLRTPLARQRVAIEIASDADPALMDSILRQNERLETMTGQILTLYR
>sp1471202_2
LLTRQHQLLRDVSHDLRTPLARQRVAIELAADQEPELMTTILRQNERLEAMTAQLLTLYR
>sp45072_1
LITSKERLLQDISHELRSPLARLNIAIELGRNKTKNLADQFNRELERLNKLIGEILDFAR
>sp384676_5
LIGSQRQLLRDVSHELRSPLARLRIALALAEEQRQALWPRLTRECDRLEDLISEILVLAR
>sp1579979_1
LLESQQQLLRDVSHELRSPLARLRVGLTLADDASDPKSTAMERDLERLDHLIEEILRYAR
>sp1495066_6
TIGSQRQLLRDVSHELRSPLARLRIALALAEEQRQALWPRLTRECDRLEDLISEILALAR
>sp107637_1
LINAQQHLLHDVSHELRSPLARIQAAIGLAQQQPEKLPERIERESQRISDLVGELLSKLE
>sp1811661_1
MLEAKQRLNMGVSHELRSPLTRAKLQVEMLS--DPIKRENLLDEIQAMESIISTLLEAIN
>sp1811664_1
MLEAKQRLNMGVSHELRSPLTRAKLQVEMLS--DPIKRENLLDEIQAMESIISTLLEAIN
>sp1196095_15
LISDRQALLHDVSHELRTPLARLQLAIGLAQQNDTAL-ARIELESERLDQLIGEILNYSR
>sp592361_4
LISSQRQLLRDVSHELRSPLARLRIALALTERAEAQERERLSQECDRLEALISEILALAR
>sp295068_4
LLSSKERLLRDVSHELRTPLARIEVALTIAEDKHGQPAQQIRNELHELDELIGQVLTLSR
>sp591023_1
LSQHQQRLLSDISHELKTPLARLQLATAILKKKIGESNETIENEIQKMNVMVLDLLAISR
>sp151081_2
LVNSQRSLLGDISHELRSPLTRLSLACALAQDSDSVLLQRIEKEAKQLDTLIARILMLSR
>sp1897630_3
LLEGQQQMLRDISHELRTPLARLRIALELARKRSGESNELMELEAERINELIDEILCLVR
>sp551987_6
LVSAHKTLLANASHELRTPLARIRLALELIQEGDPKRRAGLEQDIAELNHLLDEILLASR
>sp453_1
IVNSKERLLQDISHELRSPLARLQIAIELGRKKASQLAEEFNRMEVECNTLIGEILEFAR
>sp1388763_6
LIGSQRQLLRDVSHELRSPLARLRIALALAEEQRQALWPRLTRECDRLEDLISEILVLAR
>sp437900_2
LIGSQRQLLRDVSHELRSPLARLRIALALASEEREKLWPRLTKECDRLEALISEILALAR
>sp1895900_6
QLVSKDELLRDISHELRSPLTRLRVAAALARQNAGDLETRVERDIDRLDRIIGDTLRFNT
>sp1124983_6
SLAQQRLLLRTLSHELRTPLARLRIAHDSRLPPE-QLRQRLDREIADMQRLLEDTLDWLD
>sp959_1
MIVAKEQLLRDVSHELRSPLTRVGVAVDLLADE--KMKSSIKDDLSKMEELIHQILESYR
>sp517719_2
LAENRRRLLHDLSHELRSPLARLGAAVGLLEDRHGQMMAQMETDISRMDRMISELLTLLL
>sp1538553_1
LINAQQHLLHDVSHELRSPLARIQAAIGLAQQQPEKLPERIERESQRISDLVGELLSKLE
>sp764842_5
LVEAQRSLLANASHELRSPLARLRMASEMLGAASAGLRDEMRRNIGELDQLIEEILSRLE
>sp1855285_6
LASHKTLLLANASHELRSPLTRIRMGIELMGSSPSSFKNEINRNIAEL----DQLVDEIL
>sp1882774_5
MLDAKRALLLALSHELRSPLTRARLNAELLPTPEGETERALLRDLAEMRDLISDLLESER
>sp930118_3
LLDRQNHLLRDISHDLRTPLARQRVAIELASDADPELMASILSQNERLEAMTGQILALYR
>sp1919280_1
TMGLKDRFLRDVSHELRSPLTRLSVALSLVRKGNDTFFPQMERDLSFMDSLIGQLLDLAR
>sp488533_2
LLERQKHLLRDISHDLRTPLMRQRVAIELASENDPELMASILRQNERLTAQILSLYQVLE
>sp1196095_16
LISDRQALLHDVSHELRTPLARLQLAIGLAQQNDTCLA-RIELESERLDQLIGEILKYSR
>sp303_49
LASQR-QLLRDVSHELRSPLARLRIALALAEEQRQALWPRLTRECDRLEDLISEILTLAR
>sp75379_4
LMQSHKSLLAYTSHELRTPLTRLRLSLETLATARDVAARAAKHDLAELDALIDDILLSSR
>sp425104_2
MVNSQQRLISDISHELRTPLTRLQLALALARKQESAETERIGYEAEQLEKMISELLELSK
>sp1100719_1
LMNSQQLLLANASHELRSPLTRIRMGLELMNQDNSAVKQEIARNIAELDQLIDEILLASR
>sp28087_2
LVKSKERLLQDISHELRSPLARLQIALELGRKKTNHLADGFNRMELECNVLITEILDFAR
>sp658187_1
LVSSKERLLQDISHELRSPIARLQIAIELGHNKTKHLADAEFKRMEECNYLISEILDFAR
>sp92487_1
LLASQRQLLANASHELRSPLARMQMSLAMLAEQQGLQVQTLRQDMQELNQLVEEILLASR
>sp1179778_5
LIGSQRQLLRDVSHELRSPLARLRIALALAEEQRERLWPRLTRECDRLEALISEILALAR
>sp449_1
IMNSKERLLQDISHELRSPLARLQIAIELGRKKAGTLADVARMEVERLNTLIGEILEFAR
>sp39962_1
LITSKERLLQDISHELRSPLARLNIAIELGKKKTNHLADPFNRELERLNKLIGEILDFAR
>sp1736532_6
LMDAQTRLLHDVSHELRSPLARLQAAIGLAHQQPDKTMERIERESVRMDKLVGELLTLAR
>sp1895817_2
LLESHRALLANASHELRSPLARLRMAVDLESLKKGAAREEIIRNLAELDALVEEILLASR
>sp762376_4
LVDTREQLLHNIAHELRSPLARLRLAAELARRKDDLQLDRIELECERLDALVGNTLRLAR
>sp160660_4
LVTAQQRLLHDVSHELRSPLARLGVAVALARQQPEKLETALNR-IERESARLDELVGELL
>sp1686064_3
LVRSHQSLLANASHELRSPLARMKMAVSMLDEQRNKLKREIDTNVAELDALVEEVLLASR
>sp365591_1
MVNNQQRLMGDISHELRTPLTRLQLSLALARKQQTTETERIGYEAEQLEKLISELLELSR
>sp1198452_6
LIDGQTRLLHDVSHELRSPLARLQAAIGLAHQQPEKLAASLERESVRMDKLVGELLTLAR
>sp45067_1
IVNSKERLLQDISHELRSPLARLQIAIELGRKKAGQLAEFSRMEV-ECNTLIGEILEFAR
>sp1121480_5
LLDGQKNLLHDVSHELRSPLARLQAAIGLAHQQPEKAATSIERESVRMDKLVGELLTLLE
>sp1348114_3
LVSSQKRLMADISHELRSPLTRLQMATGLSSEQASYLS-RIEKEANNLEKMISDVLKLSR
>sp1562888_1
TLCAQKRLLIDVGHELRTPITRLKLALELLPDRE--RAEAMREDVDDMEVMVVSILESAR
>sp398579_2
MVNSQQRLISDISHELRTPLTRLKLSLALSRKQETPEMKRIEYEADQLEQMIAELLELSR
>sp1349793_4
MLDAKRALLLAISHELRSPLTRARLNTELLPENANPQREALLRDLQEMARLITDLLESER
>sp1736490_2
MLEAQRALLLAISHELRSPLTRARLNTELLPDTADVTRDALLRDLAEMAQLISDLLESER
>sp868280_2
MVTGQQQLVSDISHELRSPLTRLQMARALAERELGQSLARIDREAGQLEALIAELLTLSK
>sp425504_3
LINSQRQLLRDVSHELRSPLARLRIALALTERANDVERERLSQECDRLEALISEILALAR
>sp469381_1
NITGQSRLLGDISHELRSPLTRLNLSLELLRDLDG-LMDRIERESERMNRMIGDLLGLAR
>sp246197_1
VADQREL-LAAVSHELRTPLARLRVLTELLRDGGGNTLDQVDREVVELDALVGELLASSR
>sp1123274_1
MLSDKEQLLLDVSHELKTPIARMKVGLEFLKDE--ELRNSFRDDLDELDIKVKELLNTAR
>sp1123055_4
LLQNQQRLLRDISHELRSPLTRAQLAIALEQRQGGSQLPRLSQELDKIDSMLDELLTFSR
>sp1736455_4
LMDGQRRLLHDVSHELRSPLARLQAAIGLAHQRPDRLQASLERESVRMDRLVGELLTLLE
>sp1805427_1
LVNSHKQIIRDISHELRSPLARLQVALELARNVAGDSADRIGIEAERLNDLIGEVLTLAR
>sp1768242_4
LLRSQQTLLANASHELRSPLARLKMAFAMLDDQRARLTAEIHTNIRELDALVEEVLLASR
>sp45068_1
HIHSKERLLQDISHELRSPLARLQMAIAIGRQKTNHSAEQEFTRMEECNTLIGEILEYAR
>sp371042_4
LVSAQKNMLARASHELRSPLARIQMASALLASETSPAADELRHSVAELDELVEEILTMSR
>sp1895823_1
LVKHDRGVLQDLSHELRSPLARLHLILDLA-QRSGSAAEAYFRQAEQEIARLDRMTDMLR
>sp1229486_6
LIGSQRQLLRDVSHELRSPLARLRIALALAEEQRERLWPRLTRECDRLEALISEILALAR
>sp1817772_1
NLHSKEQLLYNVSHELRSPLTRIKLSLEFLPPS--KRRDEIGEEVDQMEAMIDELLESAR
>sp1196095_17
LISDRQALLHDVSHELRTPLARLQLAIGLAQQNKQNIDTSIELESERLDQLIGEILNYSR
>sp1881039_5
LIDGQTRLLHDVSHELRSPLARLQAAIGLAHQQPEKWSERIERESVRMDKLVGELLTLAR
>sp303_51
LIGSQRQLLRDVSHELRSPLARLRIALALAEEQRQALWPRLTRECDRLEALISEILVLAR
>sp225848_4
MVQSQQRLISDISHELRTPLTRLQLALALARKQKSAETERIGYEAEQLEQMIAELLELSR
>sp69279_2
LIIAHRSLLANASHELRSPLARLRMASELHEVAPSERRHEITRNLAELDGLVEEILLASR
>sp1331671_5
LVQAQQNLLHDISHELRSPLTRMHAAIGLMRQQPDHMLQRVERESRRMDDLIEQLLTLAR
>sp90732_1
LIKDRQQLLRDISHELRSPLARLSIALEISSEEVMPSLQRIDLEAERLNTLIGEILNRLE
>sp1852620_3
MLDAKRALLLGISHELRTPLSRLNLATEFIDSPSN--RESIKAEINEMEKIVGSLLEAER
>sp192843_4
LVKSHEALLANASHELRSPLTRIRMGLELMGPSSPAFKDEIARNINELDQLIEEILLASR
>sp474950_2
LIDAHKMLIRDVSHELRSPLARLRMAVELAREDDQSVFDHMEQETEKVNALIGEMLSLLE
>sp1938600_2
LISSQKRLLADISHELRSPLTRLKMATGLAQMQANEASQSYLLRIEEANQLDKMIADVLQ
>sp1881045_5
LMDNQRRLLHDVSHELRSPLARLQAAIGLAHQQPANMAAALERESVRMDKLVGELLTLSR
>sp326297_3
QVNNQQRLMGDISHELRTPLTRLQLALALARKQDSNELNRIAHEAEQLDALIAELLTLSR
>sp314277_4
MLQAKRQMLLAISHELRTPLTRLKLATELLDTTSE--QSSLRRDILEMENLINEILESER
>sp1797746_4
LVQSHKALLANASHELRSPLARIRMGMELMGSNPSTFKAEIARNISELDQLIEEILLASR
>sp1897630_5
LLEAKRQLLLAISHELRTPLTRCGVAVEMIE--DSGLQTSIKEDLDSMNELIGTLIEAER
>sp52_2
LADQRELL-AAVSHELRTPLSRIRLLTEMARDRGRGGEESEGVEIEELRVPSSKLLDDLR
>sp1882823_5
MVTGQQQLVSDISHELRSPLTRLQMARALAERELGQTLARIEREASQLEALIAELLTLSK
>sp1816219_2
NIGSHQRLMADVSHELRSPMTRLQIALG-LAQQDNITEALLHKHLQRCELEITRLDDMIR
>sp1123504_3
MLDAKRTLLLAVSHELRSPLTRARLNAELLPESPEGAAEALLRDLNEMRDLISDLLESER
>sp1805429_1
LIQSQKQALAGASHELRSPLTRMRMALEVASENDESLKSQLLQNIAALDALVGELL----
>sp247523_2
LISSQKRLLADISHELRSPLTRLKMATGLAQMQANEASQSYLLRIEEANQLDKMIADVLQ
>sp1535422_4
SIAAQQRLLGDVSHELRSPLTRLQLALSLANEMEKYF-QRFNIEIQRLDEMIAQALQLSR
>sp1196095_18
LISDRQVLLHDVSHELRTPLARLQLAIGLAQQNKQNIDSRIELESERLDQLIGEILNYSR
>sp106592_9
LQDAQQRLFHDVSHELRSPLSRLQAVVGVLRQSPAVMLDRMDREVERLDALVGEVLTLAR
>sp1120953_2
MMERQKRMISDISHELRSPLTRMQFAVTLAENEFGELCKRISKEANQLDTMLGQLLALAR
>sp1028989_6
TVDFQRRLLRALSHELRTPLSRLRVAGERELD-IATLRQRQEREVLAMERLIDDTLELVW
>sp525918_1
LLAGHRQLLANASHELRSPLARMQMSLAMLAEQQHIAVTAMRQDMRELNQLVEEILLASR
>sp1500261_6
MLKGQRALLLAISHELRSPLTRARLNAELSA--DSAERQALLRDLALMSELITDLLESER
>sp1921010_2
LIEAQKHVLSGASHELRSPLTRMRMAIELIDTTSVETKSRLEADIAELDDLVDELLSKLD
>sp579405_4
LVDAREQLLHDVSHELRSPLARLQLAIGLARQNQDNVEQRIEREAERMDKMIGELLTLSR
>sp104623_4
LVSAREQLLHDVSHELRSPLARLQLAIGLVRQNEGNLENSLHRIEREADKMIGELLTLSR
>sp265072_3
LLDAQRLLLHDVSHELRSPVARMRLAVGLAQQQPDKLASAIERETERLDELLGQMLTLSR
>sp1903261_2
ERVREKALIADVSHELRSPLTRLSVTVELLRRENPRLLDRLCLETERMDALIESMLAYSR
>sp1797569_3
MLEAKRALLLAMSHELRSPLTRARLNAELLPETAEVQRQALLRDLGEMARVITDLLESER
>sp87626_5
LVTSQKRLLADISHELRSPLTRLQMAAGLSSEQASPYIQRIEQEAENLDKMIADVLTLSR
>sp489703_2
LIEAQRQLLRDVSHELRSPLARLQIATELARDHQAQHFDRIEQETARLDELIGQLILLAR
>sp81479_2
LVKSHEVLLANASHELRSPLTRIRMGLELMGPGVSPTSAEIARNIHELDELIEEILLASR
>sp1736237_4
MLEAKRALLLAMSHELRSPLTRARLNTELLPESPEVQTQALMRDLGEMAGLITDLLESER
>sp637905_3
MLQSQQRLISDISHELRTPLTRLQLALALARKQESAETERIGYEAEQLELMIAELLELSK
>sp1763998_3
LLQNQQRLLRDISHELRSPLTRAQLAIALEQRQGGSQLPRLSQELDKIDSMLDELLTFSR
>sp1763998_4
LLQNQQRLLRDISHELRSPLTRAQLAIALEQRQGGSQLPRLSQELDKIDSMLDELLTFSR
>sp41_2
MADQREL-LATVSHELRTPLAHLRVLTELLREGGSTPADQVDREVVELDVLVGELLASSR
>sp1261617_5
LIDGQTRLLHDVSHELRSPLARLQAAIGLAHQQPDKMAASMERESVRMDKLVGELLTLAR
>sp1121390_1
LLEAQRRLLRDVSHELRSPLTRLGVALELAKEEIHALLERIGKESERLNRLIGQVLTLAR
>sp794846_4
LQDSQQRLFHDVSHELRSPLSRLQAVVGVLRQSPGAMLDRMDREVERLDALVGEVLTLAR
>sp318161_3
MVNNQQRLMGDISHELRTPLTRLQLALALARKKGQHELERISYEALQLEALISELLTLSR
>sp1945855_3
LVTDRG-VLQDLSHELRSPLARLHLILDLAAEADSYFRQA-EQEIARLDRMTGEMLTLSR
>sp1122218_1
LMASRRALLANASHELRSPLARLRMGMDLYEADPSARRAEILRNLAELDDLVEEILSRLE
>sp394_2
LIKSHRALLANASHELRSPLARLRIAIDLFEQPDEKRKEEIVRNLAELDTLVEEILLASR
>sp1855333_1
VFSSQRQLLSDASHELRSPLARMQVALGLARQRSGGRADRIEIEVERLNDLIGQLLELSR
>sp299255_3
MLKGQQRLLSDISHELRTPLTRMQLAMALTRKKQGDTPERIAREAGNLEDMIRELLALSR
>sp455_1
LMNSKERLLQDISHELRSPLARLQIAIELGRKKANALADVARMEVERLNTLIGEILEFAR
>sp1132443_1
LVDAQQRLLHDVSHELRSPLARIQAAIGLAYQQPDKMLERIEKESQRMNDLVGELLSRLE
>sp1813946_5
MLEAKRALLLAMSHELRSPLTRARLNTELLPETADIEAQALLRDLGEMAGLITDLLESER
>sp1818881_5
MLEAKRQLLLAISHELRSPLTRVRLNAELIE--HGEPRERIIQDLKLLEQQLNELLETER
>sp998674_1
TLKSQHQLLRDVSHELRSPLARIQVASTLAEQKTGSSTERIDQETQRLDGLIEIILRLTR
>sp794846_5
LIKSHRALLANASHELRSPLARLRVAIDLYEQPDDNRKEEIVRNLAELDTLVEEILLASR
>sp1868282_2
MLDAKRQLLLGASHELRTPITRAKIATQMLPESEN--RNRIEQDLQEMESLISGILESMK
>sp1678028_6
LIDGQTRLLHDVSHELRSPLARLQAAIGLAHQQPEKMLSSLDRESVRMDKLVGELLSRLE
>sp488535_3
LLERQKHLLRDISHDLRTPLMRQRIAIELAADSDPELMASILRQNERLESMTAQILSLYQ
>sp1736532_7
LVGAHKTMLANASHELRTPLARIRLALELTKDNDPKRRAGLEQDIAELDQLIDEILLASR
>sp680026_3
LAEKQKRLIRDVSHELKTPLARHALALHLLSDEQQIMADRLERESDEMNDLVSEILEFSR
>sp1736266_4
LIDGQTRLLHDVSHELRSPLARLQAAIGLAHQQPDKMAASMERESVRMDKLVGELLTLAR
>sp52_3
LLRAERELLANVSHELRTPLARIRVALDLASEGDAKVARQSLGEITEDLAELERLISDVL
>sp454_1
IVNSKQRLLQDISHELRSPLARLNIAIELAKNKTGGLAETEFSRMERLNALIGEILEFAR
>sp1229521_1
TLTDRERLLQDVSHELRAPLARLQMAVGLVEQSLGEEHKSINKECDYMSRLIDEILSFSR
>sp278963_1
LVSDYKNFLAHVSHELGSPLTRVNMALGLARRKPASLEPEIADETERLNTLVQELLARLE
>sp1304883_3
LVDGQKRLLHDVSHEMRSPLARLQAAIGLARQQPEHFNETIEREGERLDALIDELLTLLQ
>sp34103_3
MLEAKRALLLAISHELRSPLTRARLHAELV--EDGPSREALLRDLGEMRELIADLLEGER
>sp314275_2
MWGAQKRLLADVSHELRSPLARLQMALGLAHQQDPETLARVEREADRMEALVSQLLTLSK
>sp1215104_4
LIGSQRQLLRDVSHELRSPLARLRIALALAEERDTYW-PRLTRECDRLEALISEILVLAR
>sp1881038_7
LIDGQTRLLHDVSHELRSPLARLQAAIGLAHQQPDKIAASMERESVRMDKLVGELLTLAR
>sp935557_5
LHEVQQRLFHDVSHELRSPLSRLQAAIGVLRQNPSKLMDRMDREIERIDGLVGEILTLAR
>sp37625_1
LVDTQKNLLRDISHELRSPLTRLGIALELARQQDHALAKPLNRESERMNTMIGQLLNLTR
>sp1797564_3
LLMSHKALLANASHELRSPLARIRMGLELLGRDNATTGQEIARSIEELDQLIDEILLASR
>sp500610_3
LTESRKVLLHDISHELRSPLTRIQAAIGLLRQEPGQMVQRIGRESERLDELIEALLHRLE
>sp1907766_3
LISSQRQLLRDVSHELRSPLARLRIALALAEEEREKLWPRLTRECDRLESLISEILTLAR
>sp1391654_2
RLLAEKEMLANVSHELRTPLARARVVLETAKEDPASLLREISHDLSDLERLTDDVLATIR
>sp1945859_1
LAHDRGVL-QDLSHELRSPLARLQLILDLASNQPAEAAEQAEQEIARLDRMLGEMLALSR
>sp1917157_2
MWGAQKRLLADVSHELRSPLARLQMALGLAHQQDPDTLSRVEREADRMEALVAQLLTLSR
>sp1792290_4
LLSSKERLMRDVSHELRTPLARIEVALTIMELQKSYLAR-IRTELHELDELIGQVLTLSR
>sp421_2
LINAQQNLLHDVSHELRSPLARIQAAIGLAQQQPEKLPERIERESQRISDLVGELLSKLE
>sp311403_8
LQDAQQRLFHDVSHELRSPLSRLQAAVGVLRQNPAKLLDRMDREVERLDVLVGEILTLLT
>sp1797343_1
MIQARDQLLLDVSHELRTPITRSKLALEMMDDSKGK--TSVIEDLKEMELMITDILETAR
>sp296_9
LIGSQRQLLRDVSHELRSPLARLKIALALAEEEREKLWPRLTRECDRLESLISEILTLAR
>sp303_53
LIGSQRQLLRDVSHELRSPLARLRIALALAERAEPQQREALTRECDRLEDLISEILVLAR
>sp378806_4
MAEQREL-LATVSHELRTPLAHLRVLTEILRDGGSKTLDQVDREVVELDALVGELLASLD
>sp1458275_5
MLEAQRALLLAISHELRSPLTRARLHTELLPDNDEVRPQALLRDLGEMARLISDLLESER
>sp1094715_2
IVHSKERLLQDISHELRSPLARLQIAIELGRNKTHHLADSFNRMELECNALITEVLDFAR
>sp758825_5
LIDGQTRLLHDVSHELRSPLARLQAAIGLAHQQPDKTAASIERESVRMDKLVGELLTLAR
>sp29450_6
LQDAQQRLFHDVSHELRSPLSRLQAAVGVLRQNPAKLLDRMDREVERLDMLVGEILTLLT
>sp1267021_2
LITDRQVLLHDVSHELRTPLARLQLAIGLAQQNKQNIDNSIELESQRLDALIGEILNYSR
>sp1537994_2
MWGSQKRLLADVSHELRSPLARLQMALGLAYQQDPDTLSRVEREAERMEALVAQLLTLSR
>sp1322246_1
LIDGHQKLLLGVSHELRTPLTRLKLRLAMLGEAV--NIDPICKDIRQMETMIAILLDAAR
>sp1736464_5
MLDGKRALLLAISHELRSPLTRARLHAEMVGE--GPSRDALLDELAQMRDLITALLESER
>sp450_2
LVKSKERLLQDISHELRSPLARLQIAIELGRKKTNHLADGFNRMELECNALITEILDFAR
>sp1736434_8
MLDGKRALLLAMSHELRSPLTRARLHAEMVGEG--ESRDALLGELAQMRDLITALLESER
>sp1172565_4
LVSAREQLLHDVSHELRSPLARLQLAIGLARQNDSHVESSIEREAERMDKMIGELLTLSR
>sp365044_4
MLDAKRGLLLAISHELRSPLTRARLNTELLPETAEVARDALLRDLALMRDLVTGLLESER
>sp1736430_6
MLDGKRALLLAISHELRSPLTRARLHAELVGEG--ESRDALLDELAQMRDLITALLESER
>sp1736464_6
LTESRQQLLHDISHELRSPLARLQVAIGLVRQDPGPMLDRIERESQRLDGLVEELLTWLE
>sp1881045_6
LVQAQKNLLANASHELRSPLARIRMAVELLQDQANAISAELRQNIAELDLLIDEVLLASR
>sp440079_4
MIQKQKQLLSDISHELRSPLTRIQLAQALIRRKQGHELARIESEIGRLDKLIGDLLDLSR
>sp34073_8
LIAARDRLLHDISHELRSPLSRIQAAIGLLSSQVGAMVERVERETRRLDALIDEMLTLHR
>sp1121400_1
LKTIQTQVLRDISHELRSPLTRLGVALELECRNNGLFLDRIRLEAERLNALIDQILVFKQ
>sp1298865_2
MWGAQKRLLADVSHELRSPLARLQMALGLAHQQDPETLSRVEREADRMESLVSQLLTLSR
>sp1328313_1
LINSQRQLISDLSHELRTPLTRLDIAVLGLQDQHNQLEQRVERESRQIRKLVDDTLTLAW
>sp702114_1
LVHAQQRLLHDVSHELRSPLARIQAAIGLVQQMPAKLPERIERESQRMSDLIGELLSRLE
>sp445710_2
LAHDRGVL-QDLSHELRSPLARLQLLLDFPAEAAGYFARA-EQEIERLDRMTGEMLALSR
>sp308754_1
LSVGRQRLFHDISHEIRSPLARLRAAVELMESDPRYMLGQMETDIRRLDQLIEEILRYER
>sp1818881_6
MLEAKRQLLLAISHELRSPLTRVRLNAELIDH--GEPRERIIQDLKLLEQQLNELLETER
>sp1882825_5
MLDAKRALLLALSHELRSPLTRARLNAELLPTPEGETERALLRDLGEMRDLISDLLESER
>sp1736226_6
TIGSQRQLLRDVSHELRSPLARLRIALALAEEQRQALWPRLTRECDRLEDLISEILELAR
>sp1736221_6
LIGSQRQLLRDVSHELRSPLARLRIALALAEPQEEQLWPRLTRECDRLEALISEILVLAR
>sp1411141_4
LVSDREQLLHDVSHELRSPLARLQLAIGLARQNAGNVENSLQRIEHESGRLIGELLALSR
>sp658218_2
SMAEQRRLIKDVSHELRSPLARLQVALGIARQKDGLDLDKIGKAADYLEDIIADVLSLPV
>sp587753_28
LIGSQRQLLRDVSHELRSPLARLRIALALTAEERERLWPRLTRECDRLEALISEILVLAR
>sp1635005_3
LIHNQQRLLRDVSHELRSPLTRSQLALALQQRQGDHQLQRIEMELKLLDQLLDELLTFSR
>sp1622229_2
LVSNQQRLFRDISHELRTPLARQQIALELLARKEHQSLHRIEREIERMNDLIDQVLTLLR
>sp1278073_3
VADQREL-LAAVSHELRTPLARLRVLTELLRDGGGNTLDQVDREVVELDALVGELLASLD
>sp66969_1
LIHSKERLLQDISHELRSPLARLNIAIELGKKKTKQLADSMELETSRLNVLIGEILEFAR
>sp294_79
LIGSQRQLLRDVSHELRSPLARLRIALALAPEERGKLWPRLTRECDRLEALISEILVLAR
>sp1121867_4
MISGQQRLLSDISHELRSPLTRLRMANALAIRKQGQSDNRIDTEAERMEKMIADLLSLSR
>sp1581011_1
LIFSRQRLLRDIGHELRTPLAKSKLALEMLGE--GKYQQSLKKAITQVDELTKELLDIER
>sp233316_2
AATNQQQLLHDVSHELRAPLARLQASAAIIEQHDSRHVKQIHNDCVRMDALIQQILDYSK
>sp303_55
TVSLQQRLLADLSHELRTPLTRLHMAAENEPD-DDVLRERLTREVQCMRQLVDDTLELVW
>sp301_7
TLTFQRQLLRDLSHELRTPLSRLRVAGEH--EQDVALRQRLEREVDGMEKLIGDTLEWLD
>sp414286_3
MVTGQQQLVSDISHELRSPLTRLQMARALAVREDSEALARIEQEASQLESLISELLTLSR
>sp673_3
MISGQQRLLSDISHELRSPLTRLRMANALAIRKQGESPDLIDTEAERMEQMIADLLSLSR
>sp1678129_1
LLNSQRSLLANASHELRSPLTRIRMGLEFLGADNSNAKQEIARNIAELDQLIDEILLASR
>sp1761899_6
LVEGRERLLHDVSHELRSPLARLHVAAALARQEPARIGQSLNRIERELNELVAGLLSRIE
>sp1177181_3
MLATQRQLLNDMSHELRTPLSRLAVALESDLDEAG-LRQRVARELVQMRTLVNDTLGWQD
>sp1082704_4
LVSAREQLLHDVSHELRSPLARLQLAIGLARQNDSHVEQRIEREAERMDKMIGELLTLSR
>sp1292027_5
LIGSQRQLLRDVSHELRSPLARLKVALALASESERQIWPRLEQECDRLEALIAEILELAR
>sp1945860_3
LVTHDRAVLQDLSHELRSPLARLHLILDLASATDAYFTQ-AEQEISRLDRMTGDMLTLSR
>sp349064_3
NSAAQQRLLADVSHELRTPLTRLEIALSIVQQQNEHN--KSNDYIERCKARIDSMLNDIL
>sp1391654_3
LLLAEKELLANVSHELRTPLARIRVALDLANEADPRDAESLGEDLGELERLVDDVLAAAR
>sp1123367_3
LLDGRQRLLHDVSHELRSPLARLQAAADLARQRGESFIERVERETVRMDRLVGELLTLAR
>sp522492_3
TAFQRNL-LRCLSHELRTPLSRLQIANENELD-EASLRQRLDKEITAMRHLVDNTLEWLD
>sp1460644_4
MITGQQRLLSDISHELRSPLTRLRMANALAIRKQGESKELSRIDTERLEQMIADLLSLSR
>sp135739_3
LLERQNQLLRDISHDLRTPLARQRVAIELACDADPELMTSILRQNERLETMTGQILTLYR
>sp506534_3
LIHNQQRLLRDVSHELRSPLTRSQLALALQQRQGDHQLQRIEMELKLLDQLLDELLTFSR
>sp1131284_1
LLASHKQLLRDLSHELRSPLSRLVVALELARNTAGTAAQDIALESERLNMLISEVLTLAR
>sp395495_4
MLDAKRALLLAISHELRSPLTRARLNAELVDE--GSARDALLRDLGEMRELINDLLESLA
>sp159087_3
VVEGQKRLLHDVSHEMRSPLARLQAAVGLARQQEDFLA-RVERESERMNRLVGELLTLLE
>sp332411_3
LIIGQRRLFHDVSHELRSPLARLNAAIDLARQQPDQLETRIERESGRMDTLVGEVLALAR
>sp1797566_2
LVKSQKSLLANASHELRSPLARIRMGLELLGSAPGPAADEISRNITELDQLIEEILLASR
>sp512030_3
MLDAKRALLLAMSHELRSPLTRARLNAELLPESADVQAQALMRDLGEMARLITDLLESER
>sp351348_3
LIQSQRRLISDLSHELRTPLTRIDMAISCVEEGTQHFLPRIRRECDLMRALVEDTLTLAW
>sp1884368_6
LLDGQKNLLHDVSHELRSPLARLQAAIGLAHQQPEKTAASIERESVRMDKLVGELLTLLE
>sp1761893_3
LISSQKRLLADISHELRSPLTRLKMATGLAQMQANEPSQSYLLRIEEANQLDKMIADVLQ
>sp988801_4
LVKAREALLHDISHELRTPLARVQLAVGLARQSESNIPQSLDRETERLDKMIGELLTLSR
>sp1736612_3
LTESRKVLLHDISHELRSPLTRIQAAIGLLRQQSEAMIGRIGREGERLDALIEELLTLHR
>sp587753_29
LIGSQRQLLRDVSHELRSPLARLRIALALADEERERLWPRLTRECDRLEALISEILVLAR
>sp204669_2
LITTQRRLLSDISHELRSPLARLNVAVGLARRQADVALERIEIEADRLNDMLQNLLTLSR
>sp29435_6
LIGSQRQLLRDVSHELRSPLARLRIALALAERAEAAEREKLPRLIRECDRLISEILALAR
>sp294_80
LIGSQRQLLRDVSHELRSPLARLRIALALAEEEREKLWPRLTRECDRLEALISEILVLAR
>sp122355_6
LISSQRQLLRDVSHELRSPLARLKIALALAEEEREKLWPRLTRECDRLESLISEILTLAR
>sp1566270_3
MLDAKRGLLLALSHELRSPLTRARLNAELLPAPEGEAREALLRDLNEMRDLISDLLESER
>sp37625_3
RIRNEKELFTNISHEIRTPLARLRFALELCSDQTSHTLQGMESDLNELNVLVNGRLDAVA
>sp447_2
LVNSKERLLQDISHELRSPLARLQIAIELGRNKTLHLADTFNRMELECNALITEVLEFAR
>sp1500262_8
MLDAKRGLLLSISHELRSPLTRARVNAELVDDSPE--RTALLRDLAEMRDLVSDLLESLA
>sp322710_4
LIGSQRQLLRDVSHELRSPLARLRIALALAERADAHLWPRLTQECDRLEALIGEILALAR
>sp1917163_4
MVNSQQRLISDISHELRTPLTRLQLALALARKQESAETERIGYEAEQLEQMIAELLELSR
>sp1797561_4
LVRSHQTLLANASHELRSPLARLKMAVALYAERRAGLKTEIDTNVAELDALVEEVLLASR
>sp1234364_2
LAHDRGVL-QDLSHELRSPLARLQLLLDFADEAAGYFARA-EQEIERLDRMTGEMLALSR
>sp1736511_7
MLDAKRGLLLAISHELRSPLTRARVNAELVDDSP--ERSALLRDLAEMRDLVSDLLESLA
>sp83964_5
LIGSQRQLLRDVSHELRSPLARLRIALALAERAEPRLWPRLGRECDRLEALISEILALAR
>sp157782_9
TIASQRQLLRDVSHELRSPLARLRIALALAEEQRQALWPRLTRECDRLEDLISEILTLAR
>sp1736267_5
LIGSQRQLLRDVSHELRSPLARLRIALALAGEEREKLWPRLDRECDRLEALISEILALAR
>sp1157708_4
MLDAKRGLLLALSHELRSPLTRARLNAELLPTPEGQARDALLRDLNEMRDLISDLLESER
>sp1855292_1
LVSHDRGVLQDLSHELRSPLARLHLILDLAQRSDAAQAAAYFRQAEQLDRMTGEMLALSR
>sp915471_3
LIGSQRQLLRDVSHELRSPLARLRIALALAEEERARLWPRLVQECDRLEALISEILVLAR
>sp1123053_4
LLTNQQRLLRDISHELRSPLARAQLALGLTERQQTLTMPRLKQELDRLDSMLDELLTFLD
>sp1196095_19
LISDRQALLHDVSHELRTPLARLQLAIGLAQQNDTAL-ARIELESERLDQLIGEILNYSR
>sp1981676_8
LIGSQRQLLRDVSHELRSPLARLRIALALASEERERLWPRLARECDRLEALISEILVLAR
>sp680279_3
AICNQQRLLSDISHELRSPLTRLNMALALHKKRQEVTPERIERESQRLAEMINALLSLSR
>sp1120658_2
LIKSHRALLANASHELRSPLARLRMAIDLYEEADERRKEEIIRNLAELDMLVEEILLASR
>sp1981712_8
LIGSQRQLLRDVSHELRSPLARLRIALALASEERERLWPRLARECDRLEALISEILVLAR
>sp1745182_1
LIASNHTLLANASHELRSPLARLRLVMDLYEHDPSERREEIYRNLDELDTLVGEILLSSR
>sp1229486_7
LVDAQQHLLHDISHELRSPLTRMRAAIGLLLQSPEEMLGRIERESERIDILIEELLTLAR
>sp1797238_2
LILAQTELLANVAHELRTPLARIGVALDLAESGDAVARESLAEDLSELEQLVNDILASAR
>sp640205_6
LIGSQRQLLRDVSHELRSPLARLRIALALAERAEPAEREKLPRLIRECDRLISEILTLAR
>sp466_2
IMNSKERLLQDISHELRSPLARLQIAIELGRNKANHAAEACRMEIERLNTLIGEILEFAR
>sp456_2
IINSKERLLQDISHELRSPLARLQIALELARKKAGSVAATFSRMEVECNTLIGEILEFAR
>sp1267600_4
LVRAREELLHDVSHELRSPLARLQLATGLARQTPASISQSLDRIDEEADKMIGELLTLSR
>sp1121480_7
LVVAQKSLLANASHELRSPLARIRMAVELLQDSSPAMRQELARNISELDQLIDELLLASR
>sp1736471_7
LLDGQKNLLHDVSHELRSPLARLQAAIGLAHQQPEKAAASMERESVRMDKLVGELLTLLE
>sp658219_1
SMAEQRRLIKDVSHELRSPLARLQVALGIARQKDTRLLEKIGKAADYLEEIIADILSMPV
>sp1945521_3
LIDANSLLLAHASHELRTPITRIRLQIEMMSEETRKRAQAVNRDLTGLNDLVESILLVSR
>sp1736296_5
MLEAKRALLLAMSHELRSPLTRARLNTELLPESPEVQTQALMRDLGEMAGLITDLLESER
>sp1315283_3
LISAQKRLLADISHELRSPLTRLKMATGLAQMQASEASQSYLLRIEEANQLDKMIADVLQ
>sp29485_4
LVSAREQLLHDVSHELRSPLARLQLAIGLARQNPGNVESSLQRIEHESERLDKMIGELLA
>sp465817_4
LVSAREELLHDVSHELRSPLARLQLATGLARQTPDSVYASLDRIDEEADKMIGELLTLSR
>sp1859457_3
SVNTHKQLLADVSHELRSPLTRLSLANALANEQQAYL-TRIEKEAQCLDKMLSDILTLLE
>sp1113895_3
MLTTQRQLLNDMSHELRTPLSRLAVALESQMDEQ-ALRQRVARELIQMRTLVNDTLGWQD
>sp1736492_6
MLEAKRALLLAMSHELRSPLTRARLNTELLPEGPGPQREALMRDLGEMAHLISDLLESER
>sp1226994_5
SLAQQRLLLRTLSHELRTPLARLRIAHDSDLPVD-QLRQRLDREIQDMQRLLEDTLDLAW
>sp935293_4
LVSAREQLLHDVSHELRSPLARLQLAIGLAHQNPGNVNTSLQREAERLDKMIGELLALSR
>sp1850094_4
LQDSQQRLFHDVSHELRSPLSRLQAVVGVLRQSPGAMLDRMDREVERLDALVGEVLTLAR
>sp1122207_3
LLSSKERLMRDVSHELRTPLARIEVALTIAEDQKGYLCR-IRTELHELDELIGQVLTLSR
>sp1129793_3
AASAQQQLLHDVSHELRAPLARLQASAALIEQKDSRHVKQIHNDCLRIDQLIQQILDYSK
>sp1196095_20
LISDRQALLHDVSHELRTPLARLQLAIGLAQQNDTAL-ARIELESERLDQLIGEILNYSR
>sp1608996_8
SLNQQRLLLRTLSHELRTPLARLRIAHDSRLPA-QQLRQRLDREIDDMQRLLEDTLNWMD
>sp1930532_4
LIGSQRQLLRDVSHELRSPLARLRIALALAERADGKLWPRLARECDRLEALISEILTLAR
>sp311402_3
LHESRERLFHDISHELRSPLSRLQAVTGILRKNPGRLPDRMDHEIERLDRLVGEILTMAR
>sp1797566_3
MLEAKRALLLAISHELRSPLTRARLNTELLPETPEVQREALLRDLALMRDLVTDLLESER
>sp168935_4
LIEARDRLLNDVSHELRSPLARMQLAVGLARQKPERIEGSIEKETIRLDELVGELLTLSR
>sp1331671_7
TIGSQRQLLRDVSHELRSPLARLRIALALAEEQRETLWPRLTRECDRLEDLISEILALAR
>sp1891921_1
MVTSQERMLRDVSHELRSPLARLQVALELARHRVGTELDRIGLEAERLNDLIGEILFLTR
>sp214092_4
LVSAREQLLHDVSHELRSPLARLQLAIGLAHQNPDNVDQRIEHESERLDKMIGELLALSR
>sp1137280_3
LLERQRHLLRDISHDLRTPLARQRVAIELASESDEELMASILRQNERLETMTAQILTLYR
>sp294_81
LIGSQRQLLRDVSHELRSPLARLRIALALAEEEREKLWPRLTRECDRLEALISEILVLAR
>sp887062_4
MLEAQRALLLAISHELRSPLTRARLHTELLPETGEVQPQALLRDLGEMARLISDLLESER
>sp470931_4
LVRAREELLHDISHELRSPLARLQLATGLARQTPENVHSSLDRIDEEADKMIGELLTLSR
>sp1736565_6
MLEAKRALLLAMSHELRSPLTRARLNTELLPETTDVQPQALMRDLGEMAGLITDLLESER
>sp339866_3
LMRSHKSLLAYTSHELRTPLTRLRLSLETLAGPAPVAARAAKQDLAELDALIDDILLSSR
>sp1117314_2
SVQAHKQLLADVSHELRSPLTRLTLANVMAQDTQGETQKNIEKEAKCLDKMLSDVLTLSR
>sp795665_3
MLQAQRALLLAISHELRSPLTRARLNTELLPESPNPQREALLRDLNEMARLISDLLESER
>sp234267_1
LAAERRL-LLDISHELRSPLARLGVAIELARSGDDTEANRIQKESDRLNALVGQLLQVTR
>sp1888913_4
NIGSHQRLMADVSHELRSPMTRLQIALGL-AQQENIAPTLLQKHLQRCEARLDEMISSVR
>sp1685377_1
AMSEQRRLIKDVSHELRSPLARLQVALGIARKSDGKLDGEIGKAADYLEEIIADVLSLVA
>sp1805088_1
LVQSRDALLANASHELRSPLTRIRMGLELLGPDASAFKAEIARNIAELDQLIEEILLASR
>sp1852620_4
MLDAKRALLLGISHELRTPLSRMRLGLEFLDNEDD--REKLKAEVSEMEKIVLTLLEAER
>sp1002526_3
LLNSQTQLMRDISHELRSPLARLRIGLALGQKQDNPLWERLDRECSRLDSLIGDILTLSR
>sp543360_6
LIIDQRQRLADMSHELRTPLTRIEMAVSLAEQDRAGLLERIRSDCAGMRRLVEDALTLSW
>sp543360_7
LISSQRQLLRDVSHELRSPLARLRIALALAERERALLWPRLSRECDRLEALISEILALAR
>sp864051_3
LLRSHQNLLANASHELRSPLARLKMAMAMAEEQRAKLQREMETNIGELDALVDEVLLSSR
>sp1566275_6
MLDAKRGLLLALSHELRSPLTRARLNAELLPTPEGQARDALLRDLNEMRDLISDLLESER
>sp458_1
IMNSKERLLQDISHELRSPLARLQIAIEIGRKKSSREAESAFSRMEECNTLIGEILEFAR
>sp1101373_2
LVRSHQSLLANASHELRSPLARLRMALSLWDTDEAARRAEIERNIRELDALVDEVLLASR
>sp1761898_6
LIGSQRQLLRDVSHELRSPLARLRIALALAERANPKLWPRLTRECDRLEALISEILVLAR
>sp1292031_5
LIGSQRQLLRDVSHELRSPLARLRIALALAERAEPAQREALTRECDRLEALISEILVLAR
>sp160660_5
LVTAQQRLLHDVSHELRSPLARLGVAVALARQQPDKLETALARIERELDELVGELLTLSR
>sp296591_7
LMESHKSLLANASHELRSPLARIRMGLELMA-----------------------------
>sp294_82
LIGSQRQLLRDVSHELRSPLARLRIALALASEEREKLWPRLTRECDRLEALISEILVLAR
>sp1619898_1
IIASKRRLLFDVSHELRSPIARMTVALAMLPE--GKARTSIERNARELNTMITELLENER
>sp1379159_3
LVTDRSV-LQDLSHELRSPLARLHLILDLASEDPADAARYFEQEITRLDQMTGEMLALSR
>sp1796497_5
MISGQQRLLSDISHELRSPLTRLRMANALAIRKQGESPDRIDTEAERMEQMIADLLSLSR
>sp158627_10
LIGSQRQLLRDVSHELRSPLARLRIALALAERAEPRLWPRLGRECDRLEALISEILALAR
>sp946333_8
MLDGKRALLLAVSHELRSPLTRARLHAELVD--DGPSKDALLDELAQMRELISALLESER
>sp80876_2
LVAARDQLLHDVSHELRSPLARLHMAVGLARQSPQKLEATLDR-IEAEGKRLDDMVGELL
>sp420662_2
LVQANQSLLANASHELRSPLARLKMALAMLAERRGALKDEIERNIRELDALVEEVLLASR
>sp644801_4
LISSQRQLLRDVSHELRSPLARLRIAQALAERASEVIWPRLAKECDRLEALISEILELSR
>sp634500_5
LVKAREELLHDVSHELRSPLARLQLATGLARQTPESVGQSLDRIDEEADKMIGELLTLSR
>sp1196095_21
LLSDRQSLLHDVSHELRTPLARLQLAIGLAQQNDTAL-ARIELESERLDQLIGEILNYSR
>sp1798183_2
LLSDRQSLLHDVSHELRTPLARLQLAIGLAQQNDTAL-ARIELESERLDQLIGEILNYSR
>sp129140_6
LIGSQRQLLRDVSHELRSPLARLRIALALAERAEDKLWPRLSRECDRLEALISEILALAR
>sp740709_1
TIASQRRLTADISHELRTPLTRLQMLLGLAADAEQHLQDYLQREGDKLNELIERLLTFTA
>sp1122200_2
TLGSHQRLLQDVSHELRAPLARLQAAAGLAEQQEERTVQRINRECERLNLLIGEILSLSR
>sp1349767_5
LMDGQTRLLHDVSHELRSPLARLQAAIGLAHQQPDKMAASMER-IERESVRMDKLVGELL
>sp1736267_6
TVVFQRRLLRALSHELRTPLSRLRVAGERELDIEA-MRQRQEHEVQIMERLIDDTLELVW
>sp64971_2
QALQQQELLRDVSHELRAPLTRLQVAVGLVERQLGSLSQRLHKECQRLDTLISELLTFNR
>sp289370_5
LIGSQRQLLRDVSHELRSPLARLRIALALAERAEPAEREKLTRECDRLEDLISEILALAR
>sp215689_4
LVSAREELLHDVSHELRSPLARLQLATGLARQTPGSVSASLDRIDEEARKMIGELLTLSR
>sp1245526_2
LIGSQRQLLRDVSHELRSPLARLRVALALAERADARLWPRLGQECDRLEALISEILELAR
>sp152573_4
LLQGQQRLLRDVSHELRTPLTRAQLALALEERQEGKQLPRLQYELEQVDALLDELLTYSR
>sp1945856_2
LVTDRG-VLQDLSHELRSPLARLHLILDLAQSTDANEAETYFRQAEQEIARLDRMTGEML
>sp1853130_5
LIGSQRQLLRDVSHELRSPLARLRIALALAEEEREKLWPRLTRECDRLEALISEILVLAR
>sp233316_3
MWSGQKRLLADISHELRSPLARLQMALGLAHQQDPASLARIEREAERMEALVTQLLELSR
>sp1736430_7
LTESRQQLLHDISHELRSPLARLQVAIGLVRQDPASFADRIERESQRLDGLVEELLTWLE
>sp58051_2
HISLQHRLLSDISHELRSPLTRLKMSVALSKRHYGETKEILRIDNERLEEMISALLNLSK
>sp983545_3
AASTQQQLLHDVSHELRAPLARLQVSAALIEQKDSRHVKQIHSDCLRIDQLIQQILDYSK
>sp1742866_1
LVETQKNLLRDISHELRSPLARLGIALELARQQDGHALSRIELEAERMNTMIGQLLNLTR
>sp1123016_5
LISSQRQLLRDVSHELRSPLARLRIALGLTPEEREVLWPRLRRECDRLEALIQEILELAR
>sp472181_3
LLDSQQQLMRDISHELRSPLARLRIGLALGSQPDAALWQRLDRECDRLDRLIDAILTLSR
>sp1078846_1
SVNVQQRLLHDVSHELRSPLARIQTAIGLAYQQPDLMLERIEKESQRMNDLIGELISRLE
>sp392500_4
MVNSQQRLISDISHELRTPLTRLQLALALARKKGVDTAERIGYEAEQLELMIAELLELSR
>sp303_60
SLEQQRLLLRTLSHELRTPLARLRIAHDSVLPPE-QLRERLVREVDDMQRLLEDTLDLAW
>sp1236959_3
LLDAQRLLLHDVSHELRSPVARMRLAVGLAQQQPDKLLARIERETERLDELLGQMLTLSR
>sp1608994_4
LISSQRQLLRDVSHELRSPLARLRIALALAERASPKLWPRLTRECDRLESLISEILTLAR
>sp1647102_5
IAERQRRLIRDVSHELRTPLARQNLALHLLSESEIPLVERLEKEVDEMDALVGEILEFSR
>sp1798182_2
LISDRQSLLHDVSHELRTPLARLQLAIGLAQQNKQNIDARIELESQRLDQLIGEILNYSR
>sp1196095_22
LISDRQALLHDVSHELRTPLARLQLAIGLAQQNDTAL-ARIELESERLDQLIGEILNYSR
>sp1304874_1
LLTSQRRLLGDISHELRSPLQRLDVALTLATPEVNLFLDRVELEAARMNDMIGHLLALFR
>sp1842533_5
MLEAKRALLLAMSHELRSPLTRARLNVELLPETAEVQRQALMRDLAEMSGLINDLLESER
>sp1123402_3
LSSAREQLLHDISHELRTPLARIRIALGLAQQKSENIPQRIERETERLDSLIAEVLTLAR
>sp451_1
IMNSRERLLQDISHELRSPLARLQIAIELGRNKVNHAAEAEFSRMEECNTLIGEILEFAR
>sp28152_4
LVSAREQLLHDVSHELRSPLARLQLAIGLARQNPKNVENSIEHESERLDKMIGELLALSR
>sp45071_2
LVSSKERLLQDISHELRSPLARLQIAIELGRNKTLHLADTFNRMELECNALITEVLEFAR
>sp1221522_7
LISSQRQLLRDVSHELRSPLARLRIALALASEEREKLSPRLTRECDRLEALISEILVLAR
>sp1855317_6
MLDAKRGLLLALSHELRSPLTRARLNAELLPAPEGQAREALLRDLNEMRDLISDLLESER
>sp570156_7
LISAQKRLLADISHELRSPLTRLKMATGLAQMQDAYL-ERIEKEANQLDKMIADVLQVSR
>sp278961_1
LVIGYKDFLAHASHELGSPLTRLNIALALARRKAGQELERISQESYRLNSLVHEMLARIE
>sp1144310_6
LQDSQKRLFHDVSHELRSPLSRLQAATGVLRKNPARLDARMDTEIERLDLLVEEILTLAR
>sp1560201_5
LVRAREELLHDVSHELRSPLARLQLATGLARQTPASVNSSLDRIDEEARRMIGELLTLSR
>sp707248_10
LIGSQRQLLRDVSHELRSPLARLRIALALAEEERERLWPRLTRECDRLEALISEILALAR
>sp1736441_2
LVQANQSLLANASHELRSPLARLKMALAMLADRRGPLKDEIERNIRELDTLVEEVLLASR
>sp45056_1
LVRSKERLLQDISHELRSPLARLQMALEIGRKQNKAVQEFDRMELERLNTLIGEILEYAR
>sp1267562_4
LVRSRERMLRNIAHELRSPLARLQVSTELARRDDGRLSDRIEREIERLDGLVAHTLTLAR
>sp28108_2
MWGAQKRLLADVSHELRSPLARLQMALGLAHQQDPATLSRVEREADRMEALVSQLLTLSR
>sp1736590_6
MLEAKRALLLAMSHELRSPLTRARLNTELLPETADVQPQALMRDLGEMAGLITDLLESER
>sp314608_3
MVKSQQRLISDISHELRTPLTRLQLALALARKQKSAETERIGYEAEQLEQMIAELLELSR
>sp90732_3
FVKGQKRFLGDVAHELGSPIARIQFGLGALKQENRQRVIEVMEDVDHLSKLIQELLAFSR
>sp1736530_5
MLDAKRGLLLALSHELRSPLTRARLNAELLPAPEGQAREALLRDLNEMRDLISDLLESER
>sp1985169_3
LLQSHKSLLANASHELRSPLARIRMGLELLGRGDNTQRAEIARSIDELDQLIDEILLASR
>sp452_2
IINSKERLLQDISHELRSPLARLQIAIELGRKKSNDAASEFSRMEEECNTLIGEILEYAR
>sp1158293_5
LIDGQTRLLHDVSHELRSPLARLQAAIGLAHQQPDKLAASLERESVRMDKLVGELLTLAR
>sp358220_5
MLEAKRALLLAMSHELRSPLTRARLNTELLPETADVQPQALMRDLGEMAGLITDLLESER
>sp1278309_2
TLQSNQHLLQDVSHELRAPLARLQMAAQHLPEEDREYIERINLECDRINRLIDEILSLSR
>sp1797501_4
MIRARDQLLLDVSHELRSPVTRLKVALELVADPDM--KARMAADVTEMEIMIGELLELER
>sp1293890_4
LIEARDRLLNDVSHELRSPLARMQLAVGLARQKPDRIEGSIEKETVRLDELVGELLTLSR
>sp1899350_3
MLQAQRALLLAISHELRSPLTRARLNTELLPESPNPQREALLRDLGEMARLISDLLESER
>sp1117319_3
LVTSQKRLMADVSHELRSPLTRLQMATGLSSEQESYLS-RIEKEANNLDQMISDVLKLSR
>sp1349791_2
LLQSHKALLANASHELRSPLARIRMGLELLGNGSPSARAEIARSIDELDQLIDEILLASR
>sp1185652_3
LIKSHRALLANASHELRSPLARLRMAIDLYEQPDDNRKEEIVRNLAELDTLVEEILLASR
>sp858640_4
LAEKQRRLIRDVSHELKTPLARHSLALHLLTEDQQAMADKLERESEEMNDLVSEILEFSR
>sp50340_15
LIGSQRQLLRDVSHELRSPLARLKIALALASEERERLWPRLTRECDRLEALISEILALAR
>sp364197_2
LIGAQQRLMHDVSHEMRSPLARLQAAIELLQQQPAELVERLQRDIGRMDALVGELLTLAR
>sp1914994_5
LVSAREQLLHDVSHELRSPLARLQLAIGLGRQNPDNVENSLQRIEHEAGRMIGELLTLSR
>sp1196095_23
LLSDRQSLLHDVSHELRTPLARLQLAIGLAQQNKQNIDTSIELESERLDQLIGEILNYSR
>sp47884_6
LISSQRQLLRDVSHELRSPLARLRIALALAEDEREKLWPRLTRECDRLESLISEILALAR
>sp34073_9
MLDAKRGLLLALSHELRSPLTRARLNAELLPAPEGQAREALLRDLNEMRDLISDLLESER
>sp740709_2
SRDAQRRLLSDVSHELRSPLARMQVAMDLLEPEDGGSNQQLTRDVHRLGTIIDRILSLSR
>sp28082_2
LISSKERLLQDISHELRSPLARLQIAIELGRNKTLHLADTEFHRMEECSALITEILEFAR
>sp289003_4
LIGSQRQLLRDVSHELRSPLARLRIALALAERADAAEREKLARECDRLEALISEILALAR
>sp1908520_2
LISDRQSLLHDVSHELRTPLARLQLAIGLAQQNDTAL-ARIELESERLDQLIGEILNYSR
>sp556533_6
LIGSQRQLLRDVSHELRSPLARLRIALALAERAEPAERERLTQECDRLEALISEILTLAR
>sp1190603_4
MISGQQRLLSDISHELRSPLTRLRMANALAIRKQGQSDNRIDTEAERMEKMIADLLSLSR
>sp85581_7
LTEKQRRLIRDVSHELRTPLARHNLSLHLISSEHLHLVDRLEQESEEMNELVTEILEFSQ
>sp1111732_1
ARDEKARLFANLSHELRTPLTRIHLANSLIRIKNIEAITNEVKRINDNLLLVEDRIQAML
>sp1628856_4
LVKAREALLHDISHELRTPLARVQLAVGLARQSELNIPQSLDRETERLDKMIGELLTLSR
>sp1148509_6
LIGSQRQLLRDVSHELRSPLARLRIALALAEEEREKLWPRLTRECDRLEALISEILVLAR
>sp363754_6
LQAAQQRLFHDVSHELRSPLSRLQAAVGVLRQSPAIMLDRMDREVERLDVLVGEILTLLN
>sp1349752_4
LMLSHKTLLANASHELRSPLARIRIGLELLGNDPARAPQEIARNIDELDQLIDEILMALR
>sp1123034_3
LIDANSLLLAHASHELRTPITRIRLQIEMMSEETRKRAQAVNRDLTGLNDLVESILLVSR
>sp47885_9
LIDSQRQLLRDVSHELRSPLARLRIALALAERSDGNMWPRLTLECDRLETLIGEILALAR
>sp1122623_3
MLQSQRGLLLAISHELRSPLTRARLNTELLPETADTLREALLRDLAAMRDLITDLLESER
>sp1123229_2
LVASHTALLANASHELRSPLARLRMAIDLWREDPRALEREIVTSLAELDALVEEILVASR
>sp71657_4
LVSAREELLHDVSHELRSPLARLQLAIGLARQNDSNVEQRIEREAERMDKMIGELLTLSR
>sp237610_4
LIDSQRQLLRDVSHELRSPLARLRIALALAERSDGNMWPRLTLECDRLETLIGEILALAR
>sp577650_1
MVNNQKRLLRDISHELRSPLARLNLALELQAEEDGNL-DRIGRESERLNNLISQLLSLTR
>sp1803458_1
LLTAERRLLQDVSHELRSPLSRLSLAFELMKDSDSEAASRVRREINRLSQLVATLLEVNR
>sp1763536_3
TLTSQQRLLGDVSHELRSPLTRLQLALSLAQKVDNKPAELFDLELDRLEQMIAQALRLSK
>sp667129_4
LVSAREQLLHDVSHELRSPLARLQLAIGLARQNPNNVENSLQRIEHEAGRLIGELLALSR
>sp1488328_7
LIGSQRQLLRDVSHELRSPLARLRIALALAEEEREKLWPRLTRECDRLEALISEILVLAR
>sp1100700_2
LMASQKSLLANASHELRSPLARIRMGLELMNSTDSALARS-RAEILRNMAELDQLIDEIL
>sp1117943_2
LIKSHRALLANASHELRSPLARLRVAIDLYEQAEEKRKEEIVRNLAELDTLVEEILLASR
>sp1082_3
LVETRQRLLHDISHELRSPLTRMQAAIGLMRQDPGKTAAMVDRETQRLDAMVGEVLTLAR
>sp1336247_2
MVKSQQRLISDISHELRTPLTRLKLSLAL-SRKKGHATERIEYEADQLEQMIAELLELSR
>sp480813_4
LVKTREELLHDISHELRTPLARLQLATALARQNPENVETSLARIDDEASKMIGELLTLSR
>sp29484_11
LVSAREQLLHDVSHELRSPLARLQLAIGLARQNPVNVENSLQRESERLDKMIGELLALSR
>sp1294143_4
SLGQQRLLLRTLSHELRTPLARLRIAHDSELPPE-QMRLRLDREIHDMQRLLEDTLDLAW
>sp1884386_8
MLDAKRGLLLALSHELRSPLTRARLNAELLPTPEGQAREALLRDLNEMRDLISDLLESER
>sp76759_16
SLEQQRLLLRTLSHELRTPLARLRIAHDSD-LPAAQLRERLDREVAGMQTLLEDTLDLAW
>sp1945864_4
LMLSHKALLANASHELRSPLARIRMGLELLGHDAAHASQEVARNIEELDQLIDEILLAVR
>sp395600_6
LIGSQRQLLRDVSHELRSPLARLRIALALASEERQKLWPRLTRECDRLEALISEILVLAR
>sp1736490_3
LVKSHKSLLANASHELRSPLARIRMGLELLGH-DSVSAQEMARSIDELDQLIDEILLASR
>sp1124983_8
LIGSQRQLLRDVSHELRSPLARLRIALALAPEEREKLWPRLTRECDRLEALISEILVLAR
>sp198616_3
IAFQRQL-LRDLSHELRTPLSRLRVAAESDLPA-EVLRQRLERDVEVMQRLVENTLELAW
>sp207954_2
LVNSQRQLLGDLSHELRTPLTRLELALDICREEKGCLLPRLEREIGQMHHLVEDALMLAW
>sp1144312_4
LQDAQQRLFHDVSHELRSPLSRLQAVVGVLRQSPGAMLDRMDREVERLDVLVGELLTLAR
>sp437900_4
TIAFQRQLLRDVSHELRTPLSRLRVASESQTELE-TLRQRVDREVQSMQQLVDATLEWLD
>sp1207075_6
LIGSQRQLLRDVSHELRSPLARLRIALALAEPQEEQLWPRLTRECDRLEALISEILVLAR
>sp1495050_2
LMDAQRRLLHDVSHELRSPLARLQAAIGLARQNDSTLAR-IERESLRLDQLVGELLSRLQ
>sp1408192_4
LVKAREELLHDISHELRTPLARLQLATALARQTPENVEERIDNEAHKLDKMIGELLTLSR
>sp1500264_8
MLDAKRGLLLAISHELRSPLTRARVNAELVDDSP--ERSALLRDLAEMRDLVSDLLESLA
>sp342610_3
LLNGQKRLLADISHELRSPLTRMQLAIGIAQQQEPSALARIEKEAHQMEHMVAQVLMLSR
>sp1196095_24
LISDRQVLLHDVSHELRTPLARLQLAIGLAQQNKQNIDTSIELESERLDQLIGEILNYSR
>sp1960827_8
LIGSQRQLLRDVSHELRSPLARLRIALALAERAEPRLWPRLTRECDRLEALISEILVLAR
>sp371042_5
LVKAREELLHDVSHELRSPLARLQLATGLARQTPESVGQSLDRIDEEADKMIGELLTLSR
>sp554343_3
LVDANNLLLAHASHELRTPITRIRLQIEMMDMLAGALPSD--------------------
>sp234267_2
LLTAERRLLQDISHELRSPLARLSFAAELAAENRGAAIDRLNKEIARLTDLVGGLIQVTR
>sp399741_4
LVSAREQLLHDVSHELRSPLARLQLAIGLARQNAGNVENSLQRIEHEAGRLIGELLALSR
>sp1500301_6
LQDAQQRLFHDVSHELRSPLSRLQAVVGVLRQSPTKLLDRMDREVERLDTLVGEVLTLAR
>sp40335_2
LVSSKERLLQDISHELRSPLARLQIAIELGRNKTLHLADTFNRMELECNALITEVLEFAR
>sp1736315_6
LVSAQELLLRDVSHELRSPLTRLRLALELARRGGPGMPAQLDRIERECDLLTGQVLRLAR
>sp1769751_4
LVAARDRLLNDVSHELRSPLARMQLAVGLARQSPDKSATSLDKEAFRLDELVGELLTLSR
>sp237609_6
LIGSQRQLLRDVSHELRSPLARLRIALALAEEQRQALWPRLTRECDRLEALISEILVLAR
>sp1802195_1
MLKSKEKLLLDVSHELRSPLTRIKVAIEFIEDE-G-LRGTIDEEVNEMEQMISEILETER
>sp1420851_1
LVATQKRLLNDVSHELRSPLARLQVAIEMIRQQPNELIQRIEKENQRLDELVGELLTLSR
>sp1121001_4
LVASQKQLLHDVSHELRSPLARLQVAVGLARQQPEKIAERIEREVHRLDTMVGELLTLSR
>sp69279_3
LVASHRSLLANASHELRSPLARLRMASELYEVAPSERRREILRNLSELDDLVEEILLASR
>sp205922_9
LIGSQRQLLRDVSHELRSPLARLRIALALASEEREKLWPRLTRECDRLEALISEILVLAR
>sp1166016_4
LASAREQLLHDVSHELRSPLARLQLAIGLVRQNSDNLENSLQR-IEREALLMDKMIGELL
>sp1005999_3
LVGAREALLHDVSHELRTPLARLQLAIGLARQNPQNVENEIELESERLDKMIGELLTLSR
>sp1662285_3
MIKSQSKMLHHVSHELRSPLARIQMAVGLVMQNPKKMQSSLQRELERMERMIAELLEIFR
>sp1670800_2
MITAHRALLANASHELRSPLARLRMAIDLYEQSDEARKAEIVRNLGELDDLVEEILLASR
>sp1882828_6
MLDAKRALLLALSHELRSPLTRARLNAELLPAPEGATEAALLRDLAEMRDLISDLLESER
>sp926_4
LMQSHKSLLAYTSHELRTPLTRLRLSLETLATPRDAAARSAKLDLAELDALIDDILLSSR
>sp45065_1
LIHSKHRLLQDISHELRSPLARLQLAIALGQAKAGNVAEAEFSRMEECHTLISEILEFAR
>sp82996_6
LVSAREQLLHDVSHELRSPLARLQLAIGLARQNDGNVESSLQRIEHEAGRLIGELLALSR
>sp1797551_5
LLLSHKALLANASHELRSPLARIRMGLELLGHDRAGASAEIARSIEELDQLIDEILLASR
>sp945543_5
LAQRQRSLIRDVSHELRTPLARQNLALHLLSEQSQLLIERLEREVDEMDSLVGEILEYSR
>sp1121406_1
LVLSQRRLLRDISHELRSPLTRLNVALELARKRAGHTARAIELDAARLDELIGQMLTYTR
>sp252514_1
SMAEQRRLIKDVSHELRSPLARLQVALGIARQKNGLDAEKIGKAADYLEEIIADVLSLPV
>sp1749078_6
LIDSQRQLLRDVSHELRSPLARLRIALALAERSDGNMWPRLTLECDRLETLIGEILALAR
>sp1119528_5
LVDAQRRLLHDVSHELRSPLARMSAAIGLA-RQDPSMLERVERETARLDTLVGELLGLAR
>sp1007099_5
MIGSQRQLLRDVSHELRSPLARLRIALALAPEEREALWPRLAKDCDRLEALIAEILALAR
>sp1764262_1
MLSARKQLLLDVSHELRSPITRMKVALEMMPGD--SLRKNLEEDLLMLESMVTEILETSR
>sp631_6
LVSAREQLLHDVSHELRSPLARLQLAIGLAHQNPGNVESSLQRIEHESDKMIGELLALSR
>sp1129793_4
LLNGQKRLLGDISHELRTPLTRMQLAIGIAQQQESQLATRIEKEAHQMEHMVAQVLMLVR
>sp1226994_6
HVDLQRQLLRDLSHELRTPLSRLRVAGESAID-EAALRQRVEREVEVMQRLVADTLELAW
>sp1196095_25
LISDRQALLHDVSHELRTPLARLQLAIGLAQQNKDTALERIELESQRLDQLIGEILNYSR
>sp373_5
LHESRERLFHDISHELRSPLSRLQAVTGILRKNPGRLPDRMDHEIERLDRLVGEILTLAR
>sp494016_3
SMAEQRRLIKDVSHELRSPLARLQVALGIARQKPGLETEKIGKAADYLEDIIADVLSLPV
>sp1441930_4
LVSAREQLLHDVSHELRSPLARLQLAIGLGRQNPANVENSLQRIEHEAGRLIGELLALSR
>sp1659194_7
LIGSQRQLLRDVSHELRSPLARLRIALALAERANPKLWPRLTRECDRLEALISEILVLAR
>sp47229_7
LMDGQRRLLHDVSHELRSPLARMQAAVGLAHQQPDKFATTLERIERESNKLVGELLTLSR
>sp659_4
LSERQRRLIRDVSHELRTPLARHNLSLHLMRKEHQHLVDRLERESEEMNQLVNEILEFLQ
>sp1720344_3
LVDANNLLLAHASHELRTPITRIRLQIEMMDMASGLPADTKSKFDKRAHA----------
>sp381_13
LQDAQQRLFHDVSHELRSPLSRLQAVGGVLRQSPAKLLDRMDREVERLDALVGEVLTLLT
>sp455436_2
VVSAQKQLLSNVSHELRSPLTRLQLAVALLSEKQAQHTARIEKEIQQIDQLIGQLLHLAK
>sp180957_4
LASAREQLLHDVSHELRSPLARLQLAIGLIRQNPDNIESSLQR-IEREALLMDKMIGELL
>sp1215114_5
TIGSQRQLLRDVSHELRSPLARLRIALALAERADPEQREALWPRLRECDRLISEILTLAR
>sp34073_10
MLDAKRGLLLALSHELRSPLTRARLNAELLSTAEGRAREALLRDLNEMRDLISDLLESER
>sp59814_5
LVKAREELLHDISHELRSPLARLQLATGLARQTPESVASSLNRIDEEARRLIGELLTLSR
>sp630_5
LVSAREQLLHDVSHELRSPLARLQLAIGLARQNPDNVENSIEHESERLDKMIGELLALSR
>sp1100705_2
LMASQKSLLANASHELRSPLARIRMGLELMNGPDSDAWARSRAEILRNMAELDQLIDEIL
>sp1380385_4
MLDAKRGLLLALSHELRSPLTRARLNAELLPAPEGAERAALLRDLAEMRDLISDLLESER
>sp1895807_2
LLASERRLIQDVSHELRSPLTRLGLAVRLGRGGDREAAMRIKKEADRLSALVDELLR-LN
>sp1001585_5
TVAFQRQLLRDLSHELRTPLARLRVAGE--SEQDEALRQRLAREVAEMEKLVGDALEWLD
>sp327939_4
SVNTHKQLLADVSHELRSPLTRLSLANALANEQQAYL-TRIEKEAQCLDKMLSDILTLLE
>sp1121393_1
RIHSEKELLANISHEIRTPLARLRVAIELCEDAPGDAAETMERDLAELESLLENVLASAR
>sp1196095_26
LISDRQVLLHDVSHELRTPLARLQLAIGLAQQNKQNIDTSIELESERLDQLIGEILNYSR
>sp33069_6
LIGSQRQLLRDVSHELRSPLARLRIALALAERAEPKLWPRLGRECDRLEALISEILALAR
>sp675816_5
LAERQKQLIRDVSHELRTPLARQNLALHLLRSKASPLVERLEKEVDEMDGLVGEILEFSR
>sp1926479_3
LVDANNLLLAHASHELRTPITRIRLQIEMMDMLAGALPSDTKE-----------------
>sp1215104_5
TVQFQRQLLRDLSHELRTPLSRLRVTGER--EQDTALRQRLEREVQGMERLINDTLEWLD
>sp570156_9
LITAQKRLLADISHELRSPLTRLKMATGLAQAQQAYL-ERIEKEANQLDKMIADVLQLSR
>sp1945858_2
LAHDRGVL-QDLSHELRSPLARLHLILDFAAEADSYFRQA-EQEIGRLDRMTGEMLTLSR
>sp1816218_3
NLTANQRLLADVSHELRSPMTRLQLAVGLAQQQKKHLAR-CELEVSRLNEMISDVLSLSR
>sp448385_3
LLETQRRLLRDVSHELRSPLARLNIALELVRRRDVEAFDRIERETERLNGMIGELLTLLE
>sp90241_3
LVAANNLLLAHASHELRTPITRIRLQVEMMDSEDKKLAAAINRDLSGLNQLVESILLVSR
>sp298386_5
LAEQQKRLIRDVSHELRTPLARHNLALHLLREEYQHLLDRLEHESDEMNNLVTEILEFSR
>sp1268239_3
NMTTQKRLLGDVSHELRSPLTRLMLACGLLSELNNAQQTYLNRIVKEANYLEDMLQNILR
>sp874454_3
LISAQKRLLADISHELRSPLTRLKMATGLMQAEDAQQAERIEKEANQLDKMIADVLQVSR
>sp1265503_5
NISAHQRLLGDVSHELRSPLTRLQLAVALAEKNIGNDAEQ-QKHLTRCETEVEMIADVLT
>sp401053_1
LIDAQKMLIRDVSHELRSPLARLCMAVELAREADQSVFDHMEQETEKVNALIGEMLSLLE
>sp1168169_1
LISAQQHLLHDVSHELRSPLARIQAAIGLAQQQPEKLPERIERESQRISDLVGELLSKLE
>sp554_4
LASAREQLLHDVSHELRSPLARLQLAIGLIRQNPDNIENSLQR-IEREALLMDKMIGELL
>sp1387353_1
LMAAERRLIQDVSHELRSPLTRLGLAVRLGRDGDCQAMDRIKRETDRLSSLVDELLRLNS
>sp158627_11
QISSQRQLLRDVSHELRSPLARLRIALALAERAEPVLWPRLTRECDRLEELISEILALAR
>sp966_2
TLKNQQRLLQDVSHELRAPMARLQVSAGLAEQQLGSLAQRINRECGRLDGLIAEILSFSR
>sp28083_1
IILSKERLLQDISHELRSPLARLQIAIELGRKKAQGAADSCRMEVERLNSLISEILQFAR
>sp1196835_4
LIIDQRQRLAEISHELRTPLARIEMAVSL-AEQGGILLRRIRQDCTAMRALVEDSLSWLE
>sp1109412_4
LVSTREQLLHDVSHELRSPLARLQLAIGLAHQNT-ENTESIEREAARMDKMIGELLALSR
>sp1157986_2
LQKSQQEMISDIAHELRSPLARQKLAINLLKERQFHLLDRIENEGLRLNELIDEILNYLR
>sp1736318_3
LVSAQEMLLRDVSHELRSPLTRLRLALELARRGGQAMPAQLDRIERECGRLTGQVLRLLR
>sp46679_5
TVALQRRLLRDLSHELRTPLSRLRVAGEREPDA-VALRQRLEREVQGMERLIGSTLELVW
>sp47880_4
LIGSQRQLLRDVSHELRSPLARLRIALALAERAEPAEREKLPRLIRECDRLISEILALAR
>sp1034943_2
IVNSKERLLQDISHELRSPLARMQIAIELGRKKASPTADAEFRRMEECNTLIGEILEFAR
>sp1340493_1
LLTAERRLLEDVSHELRSPLARLQFALELVRAPDQEVAARMKREIDRLSTLVGHLVEVTR
>sp1196095_28
LISDRQSLLHDVSHELRTPLARLQLAIGLAQQNDTALA-RIALESERLDQLIGEILNYSR
>sp587753_32
LIGSQRQLLRDVSHELRSPLARLRIALALSAEERERLWPRLTRECDRLEALISEILVLAR
>sp1123257_4
LVTSQRRLLQDVSHELRSPLARLQLILELAQRERGAAAAAAQQEIIRLDRLIGELLALSR
>sp58049_5
NITAHQRLLGDVSHELRSPLTRLQLAIALAEKNMGNSAEQ-QKHLTRCETEVEMIADVLT
>sp1797746_5
MLEAKRTLLLAISHELRSPLTRARLNTELLPESTEVQREALLRDLALMRDLVTDLLESER
>sp522492_4
LIGSQRQLLRDVSHELRSPLARLRIALALAERAEPALWPRLTLECDRLEALISEILELAR
>sp1881037_1
LAHDRGVL-QDLSHELRSPLARLHLILDLAAEADAYFHQA-ELEIVRLDRMTGEMLALSR
>sp1328313_3
NLALHQRLLGDVSHELRTPLTRLSLALALLAKNPQNMQAQIDRMELELDKLDEMIGNVLR
>sp47917_5
LVSAREQLLHDVSHELRSPLARLQLAIGLGRQNPENVENSLQRIEHEADKMIGELLALSR
>sp294_87
TVVLQRRLLRDLSHELRTPLSRLRVAGEREP-DPGALRQRLEREVQGMERLIGSTLEWLD
>sp1294020_1
MVMSGKELTAHLSHELRSPLARLRISLQMVMEQSAKLLEGMQEEIEHMDWLIGRILDLSK
>sp1499686_4
LIGSQRQLLRDVSHELRSPLARLRIAIALAERATPVIWPRLAKECDRLEALISEILELAR
>sp1674894_2
NRQQQIRMFRDISHELRSPLTRMRLAIELLAKSDQPTAKLLNRIETEWNRMGAMISDLKA
>sp1517416_2
SRDAQRRLLSDVSHELRSPLARMQVALMLSADEDDSQARQLGRDLERLSTIIERILSLSR
>sp1470575_3
LIEARDRLLNDVSHELRSPLARMQLAVGLARQKDGSL-DRIEKETIRLDELVGELLTLSR
>sp1897630_6
LVNTQRHLLGDLSHELRTSLTRIELALDLYRRRDSELMPRLGKEVELMNILVSDALTLAW
>sp47885_10
LIDSQRQLLRDVSHELRSPLARLRIALALAERSDGNMWPRLTMECDRLETLIGEILALAR
>sp528244_6
LVEGRQRLLHDISHELRSPLTRMQAAIGLLRQNPAAMIERIDREAERLDAMVGELLTLAR
>sp1945520_1
LIDANNLLLAHASHELRTPITRIRLQIEMMSEETAKRAQAVNRDLTGLNDLVESILLVSR
>sp614_4
LVSAREQLLHDVSHELRSPLARLQLAIGLARQNAGNVESSLQRIEHEAGRLIGELLALSR
>sp658457_7
TVAFQRKLLRDLSHELRTPLSRLRVAGEN--ERDGALRQRLAREVDAMEKLVGDALELVW
>sp642227_3
LVKAREELLHDISHELRTPLARLQLATALARQAPANVNDSIDNEAQKLDKMIGELLTLSR
>sp399739_5
TVAFQRQLLRDLSHELRTPLARLRVAGE--SEQDVALRQRLAREVLQMEKLVGDALELVW
>sp477228_3
LIGSQRQLLRDVSHELRSPLARLRIALALAERATEALWPRLTKECDRLEALIGEVLELAR
>sp1752214_1
LIDAQRQLLRNVSHELRSPLARLQVAAALARRRGGGSVDSIDRDLERLDELIGQLLALMR
>sp1592317_1
FVTGQKRFLGDISHELGSPLARIQFGLGVLDQRDGANLQNVMDDVAHLSQLVGELLAFSR
>sp205918_5
LIGSQRQLLRDVSHELRSPLARLRIALALAERAEPKLWPRLGRECDRLEALISEILALAR
>sp640205_7
LIIDQRQRLADMSHELRTPLTRIEMAVSLAEQDSRVLLERIRDDCNGMRQLVEDALTLSW
>sp1036674_2
SRDAQRRLLSDVSHELRSPLARLQVALDLMETEELKADRQLNKDIYRLGSIIESILSRLE
>sp45658_4
LAEKQKRLIRDVSHELRTPLARQNLALHLLSEKDRSLVERVEREVEEMDSLVAEILTFSQ
>sp1855305_7
MLDGKRALLLAISHELRSPLTRARLHAELVE--EGASKESLLDELGQMRDLISALLESER
>sp29422_1
IMNSKERLLQDISHELRSPLARLQIAIELGRKKAKNLAEIEFSRMEECNTLIGEILEFAR
>sp80854_4
HISLQHRLLSDISHELRSPLTRLKMSVALSKRHYGETKEIVRIDNERLEEMISALLNLSK
>sp1120999_6
LVDSQKRLLHDVSHELRSPLARLQVAVGLARQQPEKIAATLDRDLERLDAMVGELLTLSR
>sp29484_13
LVSAREQLLHDVSHELRSPLARLQLAIGLARQNPVNVENSLQRESERLDKMIGELLALSR
>sp1002339_3
LIDANNLLLAHASHELRTPITRIRLQIEMMSEETAKRAQAVNRDLTGLNDLVESILLVSR
>sp1349789_1
LILSRQRLLRDIGHELRTPLAKSKLALEMLGE--GKYQQSLKKAISQIDELTKELLDIER
>sp198620_8
LIGSQRQLLRDVSHELRSPLARLRIALALAERANPKLWPRLTRECDRLEALISEILVLAR
>sp926566_1
LIDAQKMLIRDVSHELRSPLARLCMAVELAREDDQAVFDHMEQETGKVNELIGEMLSLLE
>sp926566_2
LIDAQKMLIRDVSHELRSPLARLCMAVELAREDDQAVFDHMEQETGKVNELIGEMLSLLE
>sp1206458_4
LVEARDRLLHDVSHELRSPLARIQLALALASPQSQQALERVEYEVTRLDTLVGELLTLAR
>sp1747903_3
LMDSQTRLLHDVSHELRSPLARLQAAIGLAHQQPDKLAASMDRIEREMDKLVGELLSRLE
>sp1122603_1
LIAHERGVLQDVSHELRSPLARLHLLLDLASRSTPEAAASAEAEITRLDRIIGEALALSR
>sp1636152_1
LMAAERRLIQDVSHELRSPLTRLGLAVRLGRGGDREAAMRIKKEVDRLSALVDELLR-LN
>sp82995_4
LVSAREQLLHDVSHELRSPLARLQLAIGLARQNEGNVENSLQRIEHEAGRLIGELLALSR
>sp294_88
LIGSQRQLLRDVSHELRSPLARLRIALALAEDERERLWPRLTRECDRLEALISEILVLAR
>sp1110502_1
TVAARDRLLHDVSHELRSPLARLHMAVGLVRQSPDRVAVTLDRELERLDTLVGELLTLSR
>sp1981685_5
LIGSQRQLLRDVSHELRSPLARLRIALALAEPQEEQLWPRLTRECDRLEALISEILVLAR
>sp439235_2
RIHSEKELLANISHEIRTPLARLRVAIELCEDAPGDAAETMERDLAELESLLENVLASAR
>sp243924_10
QISSQRQLLRDVSHELRSPLARLRIALALAERAESVERDKLTRECDRLEELISEILALAR
>sp1122198_1
TLLNQQRLLQDVSHELRAPLARLQAAAGLAEQRDNPLSRRINRECERLNGLIAEIVGYTR
>sp1891675_5
LVKAREELLHDISHELRSPLARLQLATGLARQTPESVNASLDRIDEEADKMIGELLTLSR
>sp1122236_2
MIKSQSKMLHHVSHELRSPLARIQMAVGLVMQNPKKMQSSLQRELERMERMIAELLEIFR
>sp652_3
MIQEQKRLLSDISHELRSPLTRMQLAQSLIRRKQGESSERIAGEIHKLDMLIDDLLTLSR
>sp80852_6
LAEKQQRLIRDVSHELRTPLARHNLALHLLRKEHQHLLDRLENESNEMNTLIGEILEFSR
>sp1727196_2
LVGAQQHLLHDVSHELRSPLARIQAAIGLAQQQPEKLPERIERESQRISDLVGELLSRLE
>sp46680_7
HVSLQRQLLRDLSHELRTPLSRLRVAGDSPISE-TALRQRVEREVDVMQRLVADTLELAW
>sp561230_4
LASAREQLLHDVSHELRSPLARLQLAIGLIRQNPDNVENSLQR-IEREALLMDKMIGELL
>sp671143_1
LMTAQRQLLRDISHELRSPLTRLNVALDLVRQRSGPEVKGIEREAVRLNDLIGQLLTLIS
>sp1484693_4
MLEAKRTLLLAISHELRSPLTRARLNTELLPENEEIQANALLRDLALMRDLVTDLLESER
>sp303_66
SLEQQRLLLRTLSHELRTPLARLRIAHDSE-LPPAQLRERLGREVNDMQKLLEDTLDWMD
>sp522772_2
AVKTRERLLIDVSHDLRTPITSLKLAAEMLAESD--VKNDIQDDLNYMDEMISLILDSVR
>sp1220495_3
LIGSQRQLLRDVSHELRSPLARLRIALALAERAEPAEREKLTRECDRLEDLISEILALAR
>sp316_20
LIIDQRRRLAEMSHELRTPLARIEMAVS-LAEQGGDASTLLCRIRQDCSALVEDALSWLE
>sp1202962_3
HISLQHRLLSDISHELRSPLTRLKMSVALSKRRYGETKEIMRIDSERLEEMIAALLNLSK
>sp1608996_10
LIGSQRQLLRDVSHELRSPLARLRIALALAEEEREKLWPRLTRECDRLESLISEILALAR
>sp592316_5
LVKAREELLHDISHELRSPLARLQLATGLARQTPESVESSLNRIDEEARRLIGELLTLSR
>sp1238_1
MMTSQERMLRDVSHELRSPLARLQVALELASEESHTELDRIGLEAERLNDLIGEILFLTR
>sp1119528_6
LVDAQRRLLHDVSHELRSPLARMSAAIGL-ARQDPSMLERVERETARLDTLVGELLGLAR
>sp29471_4
LASAREQLLHDVSHELRSPLARLQLAIGLVRQNPDNLENSLQR-IEREALLMDKMIGELL
>sp615_5
LVSAREQLLHDVSHELRSPLARLQLAIGLARQNAGNVETSLKR-IEHESGRLDKMIGELR
>sp294_89
LIGSQRQLLRDVSHELRSPLARLRIALALAEEEREKLWPRLTRECDRLEALISEILVLAR
>sp305900_3
LVFSKERLLRDVSHELRSPLTRLQISLALARRPDAEAEHRIEREIERLDQLIGQIIHFSR
>sp1484157_4
LVKAREELLHDISHELRSPLARLQLATGLARQTPESVNASLDREAQRLDKMIGELLTLSR
>sp1628855_4
LVSAREELLHDVSHELRSPLARLQLATGLARQTPESVGTSLDRIDEELDKMIGELLTLSR
>sp349106_3
LINANNLLLAHASHELRTPITRIRLQIEMMEESEGKRAQAVNRDLTGLNDLVESILLVSR
>sp1523428_2
LVRANRNLLANASHELRSPLTRIRMAGELLTDLHGVP-EQLGREMRSSIGELDELIDEIL
>sp373_6
LHESRERLFHDISHELRSPLSRLQAVTGILRKNPGRLPDRMDHEIERLDRLVGEILTLAR
>sp580340_1
LLEAQNRLLRDVSHELRSPLARLMVALELLPESNQRFLDRVEREASTLGEMIGHILSVSR
>sp1254432_2
LLETQRRLLRDVSHELRSPLARLNISLELVRRRDVAAFDRIERETERLNGMIGELLTLSR
>sp1161919_4
LVSAREELLHDVSHELRSPLARLQLATGLARQTPSSVSASLDRIDEEARRLIGELLTLSR
>sp1882399_4
LMLSHKTLLANASHELRSPLARIRIGLELLGNDPARAPQEIARNIDELDQLIDEILMALR
>sp717774_5
LLSSKERLMRDVSHELRTPLARIEVALTIAEDKHGYL-DRIRRELHELDELIGQVLTLSR
>sp666681_2
LLQSQTRLLHQVSHELRSPLARLQIAVGLARQQPDKLESSLMRESVRMDDLVGELLSRLE
>sp1597955_2
LMAAQKSLLANASHELRSPLARIRMGLELMERADATSHQRNRAEILRNMAELDQLIDEIL
>sp1349791_4
MLEAQRALLLAISHELRSPLTRARLNVELLPESNEVQREALLRDLSEMARLISDLLESER
>sp1122946_3
RINSEKELFANISHEIRTPLARLRVALELCEESPGDSGRDIGEDLSELEILIENVLTSAR
>sp1391653_1
LVRSEKELLANVSHELRTPLARIRVALELAQEGDRY-LEEIGSDLVELDRLIEDVLLVAR
>sp651740_9
LIASQRQLLRDVSHELRSPLARLRIALALASEERDKLWPRLTRECDRLEALISEILVLAR
>sp377629_3
SINGQRQLLHDVSHELRAPLARLQAAAALVEESPQYIAK-IHHECDRMNVLIQQILDYAR
>sp129140_7
MADSQQQLLHDISHELRSPLTRMSAAIGLLRQEPTQLLERVERESERMDALIEELLTLAR
>sp1608994_6
SLNQQRLLLRTLSHELRTPLARLRIAHDSQL-PNAQLRQRLDREIDDMQHLLEDTLNLAW
>sp598467_4
LVSTREQLLHDVSHELRSPLARLQLAIGLARQNAGNTESSLSREAARMDKMIGELLALSR
>sp563192_2
QVHGQRRFIRHIAHELDSPLARIKLGLAVLDEKNQQRVQEISDEVEQLSLLVEDVLSFMR
>sp1506585_2
LLQSQTRLLHQVSHELRSPLARLQIAVGLARQQPDKLATSIERESERMDDLVGELLALLE
>sp794903_3
LVNGQRRFLGDIAHELGSPLGRMQFAVGILEERAGELQPNVREEVQQMSALVHELLTLTR
>sp1769779_1
SMAEQRRLIKDVSHELRSPLARLQVALGIARKSDGRLDDRIGKAADYLEDIIADVLSLPV
>sp1537915_1
LILSRQRLLRDIGHELRTPLAKSKLALEMLGESK--YQQSLKKAIAQIDELTKELLDIER
>sp326537_3
NIGSHQRLMADVSHELRSPMTRLQIALGL-AQQNNISEALLHKHLQRCELEIDEMISSVS
>sp1978759_1
LINAQQNLLHDVSHELRSPLARIQAAIGLAQQQPEKLPERIERESQRISDLVGELLSKLE
>sp136547_1
VFGAQRQLLSDASHELRSPLARLQVALGLARQRSNGQAERIETEIERLNELIGQLLELLE
>sp1349774_8
MLDGKRALLLAISHELRSPLTRARLHAELVDESPSK--ASLLDELGQMRELISALLESER
>sp1026882_1
LMSAQQRLLHDVSHELRSPLARMQAAIEQQPEKTHEILKRIERESQRMSDLVGELLSRLE
>sp1056820_3
QIVNQRHLIADLSHELRTPLTRLDIAVDSLNSRPSENIARVSRESQHIRRLVEDTLTLAW
>sp329993_4
NIGSHQRLMADVSHELRSPMTRLQIALGLAQQKDIE-QATLHKHLQRCELEVDEMINVLR
>sp294_91
LIGSQRQLLRDVSHELRSPLARLRIALALAEEAREKLWPRLTRECDRLEALISEILVLAR
>sp1033846_5
LILTQRRLIADLSHELRTPLARIEMAVSCVQEDTQHLLPRIQRECGIMRNLVEDTLTLAW
>sp1121937_2
RISAQKQLLSDVSHELRSPLARLQVALGLAEQNPANATAQITREAQRLESLVAELLESQA
>sp1198317_6
LIGSQRQLLRDVSHELRSPLARLRIALALAAEEREKLWPRLTRECDRLEALISEILVLAR
>sp316_21
LIGSQRQLLRDVSHELRSPLARLRIALALAERATEALWPRLTKECDRLEALIGEVLELAR
>sp1123073_2
LVEGQRRLIRDVSHEMRSPLARQRVALELARAQDAKLLDRIERESERLEEMIAQAIQLSR
>sp294_92
LIGSQRQLLRDVSHELRSPLARLRIALALASEEREKLWPRLTRECDRLEALISEILVLAR
>sp316_22
LIGSQRQLLRDVSHELRSPLARLRIALGLAEREREVIWPRLAKECDRLEALISEILELSR
>sp1852620_6
LVRSHKILLRDVSHELRSPLARAQAALSLARQSTGGAVEAIEREIERLNGMIGKLLTFSR
>sp1196835_5
LIGSQRQLLRDVSHELRSPLARLRIAQALAERASEVIWPRLAKECDRLEALISEILELSR
>sp53408_5
SLAQQRLLLRTLSHELRTPLARLRIAHDGELPP-EQLRQRLGREVADMQRLLEDTLDLAW
>sp706570_3
LINSQRQLLRDVSHELRSPLARLRIALALSERADARLWPRLNQECDRLEALISEILALAR
>sp1274722_5
LVRAREELLHDVSHELRSPLARLQLATGLARQTPASVESSLDRIDEEARRMIGELLTLSR
>sp29484_15
LVSAREQLLHDVSHELRSPLARLQLAIGLARQNPNNVENALQ-RIEHESGRLDKMIGELR
>sp392734_1
LVVGYKDFLAHASHELGSPLTRLNIALALAQRKAGQLEQEIRQESYRLNSLVHEMLARIE
>sp55209_7
LVKAREELLHDISHELRSPLARLQLATGLARQTPESVETSLNRIDEEARRLIGELLTLSR
>sp45073_1
IISSKERLLQDISHELRSPLARLQIAIELGRKKAQSAAEFCRMEVERLNTLISEILQFAR
>sp587753_34
SLGQQRLLLRTLSHELRTPLARLRIAHDSHLPP-EQLRQRLDREIGDMQRLLEDTLDLAW
>sp1123519_4
LIGSQRQLLRDVSHELRSPLARLRIALGLAERATPVEREVIPRLIKECDLLISEILELAR
>sp1458275_6
LLVAHKTLLANASHELRSPLARIRMSLELLQKPAGRAAEEITRNIRELDQLIDEILLASR
>sp137658_5
TVAFQRQLLRDLSHELRTPLSRLRVAAEREADT-ADLRQRLEHEVTGMEKLVGDTLELVW
>sp587753_35
LIGSQRQLLRDVSHELRSPLARLRIALALASEEREKLWPRLTRECDRLEALISEILVLAR
>sp1882826_4
MLDAKRGLLLALSHELRSPLTRARLNAELLPAPEGAEREALLRDLNEMRDLISDLLESER
>sp364197_3
MLEAKRALLLAISHELRSPLTRARLNTELLPETAEVQRDALLRDLQEMAGLISDLLESER
>sp1196095_30
LISDRQSLLHDVSHELRTPLARLQLAIGLAQQNKQNIDARIELESQRLDQLIGEILNYSR
>sp103796_7
MADSQQQLLHDISHELRSPLTRMSAAIGLLRQEPSQLLERVERESEKMDALIEELLTLAR
>sp47879_7
LISSQRQLLRDVSHELRSPLARLRIALALAERQEEALWPRLTRECDRLEALISEILVLAR
>sp470934_5
LVKAREELLHDISHELRSPLARLQLATGLARQTPESVEASLNRIDEEARRLIGELLTLSR
>sp1288385_6
LVSAREQLLHDVSHELRSPLARLQLAIGLAHQNPVNVESSLQRESERLDKMIGELLALSR
>sp1736316_3
MLEAKRALLLAISHELRSPLTRARLHTELLPDQAELASSALLRDLGEMRDLVTDLLESER
>sp589873_1
AASAQQRLLHDVSHELRAPLARLQASAAIIEQPDNRHVKQIHNDCHRIDQLIQQILNFST
>sp1699310_6
LIGSQRQLLRDVSHELRSPLARLRIALALAERQEEQLWPRLTRECDRLEALISEILVLAR
>sp1231_1
VFGAQRQLLSDASHELRSPLARLQAALELARQRSGGQAEKLNREIERLNELIGRLLELSR
>sp1763882_9
LIGSQRQLLHDVSHELRSPLARLRIALALAAQEREQLWPRLTRECDRLEALISEILVLAR
>sp765911_3
LVESQRQLLHDVSHELRSPLARLQAAIGL-ARQDPRQIEMTF-DRIECETLVGELLTLLE
>sp1736315_8
MLEAKRGLLLAISHELRSPLTRARLHTELLPETAAPTREALLRDLAVMRDLVTDLLESER
>sp1236542_3
MMNNQQRLMGDISHELRTPLTRLQLGLALARKQQSVELDRISYEAEQLEQLISELLTLSR
>sp1470593_8
LIGSQRQLLRDVSHELRSPLARLRIALALAEEEREKLWPRLTRECDRLEALISEILVLAR
>sp69328_10
LVEAQQHLLHDISHELRSPLTRLNAAIGLMRQQPDEMIARIERESRRMDDLIEQLLTLAR
>sp317_15
LISSQRQLLRDVSHELRSPLARLRIALALAERERDKLWPRLNRECDRLEALISEILALAR
>sp1076550_7
LVKAREELLHDISHELRSPLARLQLATGLARQTPESVESSLNRIDEEARRLIGELLTLSR
>sp1742724_3
NISAHQRLLADVSHELRSPLTRLQITLGLLAENKQDLLSRCEKEVMQLDEMISNVLTLSR
>sp660596_4
LVRAREALLHDISHELRSPLARLQLATGLARQRPENVNDSLDRIDEEADKMIGELLTLAR
>sp590061_4
LILTQRQLIADLSHELRTPLTRIDMAVSCAEETQDF-LPRIRRECRVMRSLVEDALTLAW
>sp1678128_2
LMASQKSLLANASHELRSPLARIRMGLELMNGADAALARS-RAEILRNMAELDQLIDEIL
>sp1674896_1
LVTQQRRLVQDVSHELRSPLARLTIAVELLRRQDAAAAPSIEKEAMALNEMIGQVLELTR
>sp1881017_9
LIGSQRQLLRDVSHELRSPLARLRIALALAEPQEENLWPRLTRECDRLEALISEILVLAR
>sp1439940_3
LIGSQRQLLRDVSHELRSPLARLRIALALAERASEVIWPRLAKECDRLEALISEILELSR
>sp294_96
LIGSQRQLLRDVSHELRSPLARLRIALALASEERERLWPRLTRECDRLEALISEILVLAR
>sp1127673_3
LMGSQKRLVADISHELRSPLARLQLAIGIAQSQQEPLPEAIEKQLHEIDGMIGQVLKLSR
>sp1842537_3
MLEAQRALLLAISHELRSPLTRARLNTELLPDTDEVAREALLRDLAEMARLISDLLESER
>sp391936_3
VLGAQRQLLHDMSHELRTPLSRLSVALDGKLSEDA-LRERVARELALMSALVDDTLELAW
>sp82985_3
LVGAREALLHDVSHELRTPLARLQLAIGLARQNPQNVENSLQR-IEHESVMIGELLTLSR
>sp1855729_7
LIGSQRQLLRDVSHELRSPLARLRIALALASEEREKLWPRLTRECDRLEALISEILVLAR
