# Supplementary material for: Marginal specificity in protein interactions constrains evolution of a paralogous family
Source: Proc Natl Acad Sci U S A. 2023 Apr 25;120(18):e2221163120. doi: 10.1073/pnas.2221163120 (PMC10160972; doi:10.1073/pnas.2221163120)
Supplement: Supplementary file 15 — Dataset S14 (TXT) [file pnas.2221163120.sd14.txt]

>sp511145_1
QSEIKLLHAQVNPHFLFNALNTIKAVIRRDSEQASQLVQYLSTFFRKNLKRPSEFVTLAD
>sp545_1
QSEIKLLHAQVNPHFLFNALNTIKAVVRRDSEQASQLVQYLSTFFRKNLKRPSEIVTLAD
>sp1218086_1
QSEIKLLHAQVNPHFLFNALNTIKAVVRRDSEQAGQLVQYLSTFFRKNLKRPSEIVTLAD
>sp546_1
QSEIKLLHAQVNPHFLFNALNTIKAVIRRDSEQASQLVQYLSTFFRKNLKRPSEIVTLAD
>sp1686381_1
QSEIKLLHAQVNPHFLFNALNTIKAVIRRDSEQASQLVQYLSTFFRKNLKRPSEIVTLAD
>sp90371_1
QSEIKLLHAQVNPHFLFNALNTIKAVIRRDSEQASQLVQYLSTFFRKNLKRPSEIVTLAD
>sp637910_1
QSEIKLLHAQVNPHFLFNALNTIKAVVRRDSEQAGQLVQYLSTFFRKNLKRPSEIVTLAD
>sp1197719_1
QSEIKLLHAQVNPHFLFNALNTIKAVIRRDSEQASQLVQYLSTFFRKNLKRPSEIVTLAD
>sp35703_1
QSEIKLLHAQVNPHFLFNALNTIKAVVRRDSEQASQLVQDLSTFFRKNLKRPSEIVTLAD
>sp693444_1
QSEIKLLHAQVNPHFLFNALNTLKAVIRRDSEQASQLVQYLSTFFRKNLKRPSEIVTLAD
>sp61646_1
QSEIKLLHAQVNPHFLFNALNTLKAVIRHDRDQATQLVQFLSTFFRKNLKRPSEVVTLAD
>sp399742_1
QSEIKLLHAQVNPHFLFNALNTLKAVIRRDSDQAAQLVQFLSTFFRKNLKRPSEIVTLAD
>sp51288_1
QSEIKLLHAQVNPHFLFNALNTLKAVIRRDSEQASQLVQYLSTFFRKNLKRPSEIVTLAD
>sp1218113_1
QSEIKLLHAQVNPHFLFNALNTLKAVIRRDSEQASQLVQYLSTFFRKNLKRPSEIVTLAD
>sp1006000_1
QSEIKLLHAQVNPHFLFNALNTLKAVIRRDSEQASQLVQYLSTFFRKNLKRPSEIVTLAD
>sp580_1
QSEIKLLHAQVNPHFLFNALNTLKAVIRRDSEQASQLVQYLSTFFRKNLKRPSEIVTLAD
>sp379893_1
QSEIKLLHAQVNPHFLFNALNTLMAVIRRDSDQAGQLVQYLSTFFRKNLKRPSEVVTLAD
>sp69218_1
QSEIKLLHAQVNPHFLFNALNTLKAVIRRDSDQAAQLVQFLSTFFRKNLKRPSEIVTLAD
>sp1755099_1
QSEIKLLHAQVNPHFLFNALNTLKAVIRRDSEQATQLVQFLSTFFRKNLKRPSEIVTLAD
>sp550_1
QSEIKLLHAQVNPHFLFNALNTLKAVIRRDSDQAAQLVQFLSTFFRKNLKRPSEIVTLAD
>sp208224_1
QSEIKLLHAQVNPHFLFNALNTLMAVIRRDSDQAGQLVQYLSTFFRKNLKRPSEVVTLAD
>sp283686_1
QSEIKLLHAQVNPHFLFNALNTLKAVIRRDSDQAGLLVQYLSTFFRKNLKRPSEIVTLAD
>sp550_2
QSEIKLLHAQVNPHFLFNALNTLKAVIRRDSDQAAQLVQFLSTFFRKNLKRPSEIVTLAD
>sp61648_1
QSEIKLLHAQVNPHFLFNALNTLMAVIRRDSDQAGLLVQYLSTFFRKNLKRPSEIVTLAD
>sp1115515_1
QSEIKLLHAQVNPHFLFNALNTLKAVIRRDSDQAGQLVQYLSTFFRKNLKRPSEVVTLAD
>sp640513_1
QSEIKLLHAQVNPHFLFNALNTLKAVIRRDSDQAAQLVQYLSTFFRKNLKRPSEIVTLAD
>sp83655_1
QSEIKLLHAQVNPHFLFNALNTLKAVIRRDSEQATQLVQFLSTFFRKNLKRPSEIVTLAD
>sp1166130_1
QSEIKLLHAQVNPHFLFNALNTLKAVIRRDSDQAGLLVQYLSTFFRKNLKRPSEVVTLAD
>sp83655_2
QSEIKLLHAQVNPHFLFNALNTLKAVIRRDSEQATQLVQFLSTFFRKNLKRPSEIVTLAD
>sp1692238_1
QSEIKLLHAQVNPHFLFNALNTLKAVIRRDSDQAGLLVQYLSTFFRKNLKRPSEIVTLAD
>sp208223_1
QSEIKLLHAQVNPHFLFNALNTIKAVIRRDSDEAGLLVQYLSTFFRKNLKRPAEIVTLAD
>sp701347_1
QSEIKLLHAQVNPHFLFNALNTLMAVIRRDSEQAGQLVQYLSTFFRKNLKRPSEIVTLAD
>sp1681196_1
QSEIKLLHAQVNPHFLFNALNTLKAVIRHDSEQATQLVQYLSTFFRKNLKRPSEIVTLAD
>sp1095768_1
QSEIKLLHAQVNPHFLFNALNTLMAVIRRDSDQAGQLVQYLSTFFRKNLKRPSEIVTLAD
>sp550_3
QSEIKLLHAQVNPHFLFNALNTLKAVIRRDSDQATQLVQFLSTFFRKNLKRPSEIVTLAD
>sp1761782_1
QSEIKLLHAQVNPHFLFNALNTLKAVIRRDSDQAAQLVQFLSTFFRKNLKRPSEVVTLAD
>sp1384589_1
QSEIKLLHAQVNPHFLFNALNTLMAVIRRDSEQACQLVQYLSTFFRKNLKRPSEIVTLAD
>sp1002368_1
QSEIKLLHAQVNPHFLFNALNTLMAVIRRDSEQAGQLVQYLSTFFRKNLKRPSEVVTLAD
>sp1274399_1
QSEIKLLHAQVNPHFLFNALNTLKAVIRHDSDQAGLLVQYLSTFFRKNLKRPSEVVTLAD
>sp571_1
QSEIKLLHAQVNPHFLFNALNTLKAVIRRDSDQAGQLVQYLSTFFRKNLKRPAEIVTLAD
>sp1628855_1
QSEIKLLHAQVNPHFLFNALNTLMAVIRHDSDKAGQLVQYLSTFFRKNLKRPSEIVTLAN
>sp573_1
QSEIKLLHAQVNPHFLFNALNTLKAVIRRDSDQAGQLVQYLSTFFRKNLKRPTEIVTLAD
>sp1500895_1
QSEIKLLHAQVNPHFLFNALNTLMAVIRHDSEKAGQLVHYLSTFFRKNLKRPSEIVTLAN
>sp54291_1
QSEIKLLHAQVNPHFLFNALNTLKAVIRRDSDQAGQLVQYLSTFFRKNLKRPSEFVTLAD
>sp1172565_1
QSEIKLLHAQVNPHFLFNALNTLMAVIRHDSDKAGQLVQYLSTFFRKNLKRSTEIVTLAD
>sp1082704_1
QSEIKLLHAQVNPHFLFNALNTLMAVIRHDSDKAGQLVQYLSTFFRKNLKRSTEIVTLAD
>sp548_1
QSEIKLLHAQVNPHFLFNALNTLKAVIRRDSDQAGQLVQYLSTFFRKNLKRPTEIVTLAD
>sp71657_1
QSEIKLLHAQVNPHFLFNALNTLMAVIRHDSDKAGQLVQFLSTFFRKNLKRSTEIVTLAD
>sp1484157_1
QSEIKLLHAQVNPHFLFNALNTLMAVIRRDSEQAGQLVQYLSTFFRKNLKRPNEVVTLAD
>sp548_2
QSEIKLLHAQVNPHFLFNALNTLMAVIRRDSEQAGQLVQYLSTFFRKNLKRPSEIVTLAD
>sp1219360_1
QSEIKLLHAQVNPHFLFNALNTLMAVIRQDSEKAGQLVHYLSTFFRKNLKRPSEIVTLAN
>sp566551_1
QSEIKLLHAQVNPHFLFNALNTLKAVIRNDSDKAGQLVQYLSTFFRKNLKRPSEIVTLSD
>sp61647_1
QSEIRLLHAQVNPHFLFNALNTLKAVIRRDSEQAGQLVQYLSTFFRKNLKRPSEVVTLAD
>sp54291_2
QSEIKLLHAQVNPHFLFNALNTLKAVIRRDSDQAGQLVQYLSTFFRKNLKRPSEIVTLAD
>sp1121863_1
QSEIKLLHAQVNPHFLFNALNTLMAVIRRDSNQACQLVQYLSTFFRKNLKRPAEIVTLAD
>sp357240_1
QSEIKLLHAQVNPHFLFNALNTLMAVIRRDSNQACQLVQYLSTFFRKNLKRPAEIVTLAD
>sp1224136_1
QSEIKLLHAQVNPHFLFNALNTLKAVIRHDSERAGNLVQYLSTFFRKNLKRASEVATLAD
>sp1736225_1
QSEIKLLHAQVNPHFLFNALNTLVAVIRHDSTQAAQLVQYLSTFFRKNLKRPGDVVTLAN
>sp1073999_1
QSEIKLLHAQVNPHFLFNALNTLMAVIRRDSEQACQLVQYLSTFFRKNLKRPTEVVSLAD
>sp1354252_1
QSEIKLLHAQVNPHFLFNALNTLVAVIRRDNEQACQLVQYLSTFFRKNLKRPSEIVTLAD
>sp82977_1
QSEIKLLHAQVNPHFLFNALNTLVAVIRRDNEQACQLVQYLSTFFRKNLKRPSEIVTLAD
>sp1159613_1
QSEIKLLHAQVNPHFLFNALNTLMAVIRRDSDQACQLVQYLSTFFRKNLKRPTDVVSLAD
>sp1006004_1
QSEIKLLHAQVNPHFLFNALNTLVAVIRRDNEQACQLVQYLSTFFRKNLKRPSEIVTLAD
>sp28141_1
QSEIKLLHAQVNPHFLFNALNTLMAVIRRDSDQACQLVQYLSTFFRKNLKRPTDVVSLAD
>sp1161919_1
QSEIRLLHAQVNPHFLFNALNTLLAVIRHDSDKASQLVQYLSTFFRKNLKRPSEIVTLSN
>sp158822_1
QSEIKLLHAQVNPHFLFNALNTLKAVIRHDGDKAGQLVQYLSTFFRKNLKRPSEIVTLSD
>sp1388748_1
QSEIKLLHAQVNPHFLFNALNTLMAVIRRDSDQAGQLVQYLSTFFRKNLKRPSEVVTLAD
>sp665029_1
QSEIKLLHAQVNPHFLFNALNTLLAVIRQDSDKAGQLVQYLSTFLRNNLKRPSEIVTLAN
>sp465817_1
QSEIRLLHAQVNPHFLFNALNTLLAVIRHDGDKASQLVQYLSTFFRKNLKRPSEIVTLSN
>sp579405_1
QSEIKLLHAQVNPHFLFNALNTLLAVIRRDSDQAGQLVQSLSTFFRKNLKRSAEVVTLAD
>sp568768_1
QSEIKLLHAQVNPHFLFNALNTLLAVIRRDSEQAGKLVQSLSTFFRKNLKRSEEVVTLAD
>sp590409_1
QSEIKLLHAQVNPHFLFNALNTLLAVIRRDSEQAGQLVQSLSTFFRKNLKRSEEVVTLAD
>sp198628_1
QSEIKLLHAQVNPHFLFNALNTLLAVIRRDSEQAGRLVQSLSTFFRKNLKRSEEVVTLAD
>sp69222_1
QAEIQLLHAQVNPHFLFNALNTLLAVIRRDRQQAGQLVQDLSTFFRKNLKRPSQIVTLAD
>sp1691903_1
QSEIKLLHAQVNPHFLFNALNTLVAVIRRDKDQACELVQYLSTFFRKNLKRPAEVVTLAD
>sp1225785_1
QSEIKLLHAQVNPHFLFNALNTLLAVIRRDSEQAGKLVQSLSTFFRKNLKRSAEVVTLAD
>sp1089444_1
QSEIKLLHAQVNPHFLFNALNTLLAVIRRDSEQAGQLVQSLSTFFRKNLKRSEEIVTLAD
>sp561229_1
QSEIKLLHAQVNPHFLFNALNTLLAVIRRDSDQAGKLVQSLSTFFRKNLKRSEEVVTLAD
>sp1223570_1
QSEIKLLHAQVNPHFLFNALNTLLAVIRRDSEQAGRLVQSLSTFFRKNLKRSEEVVTLAD
>sp291112_1
QSEIKLLHAQVNPHFLFNALNTLQAVIRRDSNQACQLVQYLSTFFRKNLKRSEEIVSLTD
>sp642227_1
QSEIKLLHAQVNPHFLFNALNTLQAVIRNDSQRAGQLVQYLSTFFRKNLKRSSEMATLED
>sp286156_1
QSEIKLLHAQVNPHFLFNALNTLQAVIRRDSKQACQLVQYLSTFFRKNLKRSEQIVSLAD
>sp880157_1
QSEVKLLHAQVNPHFLFNALNTLQAVIRRDSQQASQLVQYLSTFFRKNLKRPEEIATLEN
>sp29488_1
QSEIKLLHAQVNPHFLFNALNTLQAVIRQDSDQASQLVQYLSTFFRKNLKRSEEIVTLSD
>sp65700_1
QAEIQLLHARVNPHFLFNALNTLLAVIRRDQQQAGQLVQYLSTFFRKNLKRPSQIVTLTD
>sp29488_2
QSEIKLLHAQVNPHFLFNALNTLQAVIRRDSYQAGQLVQYLSTFFRKNLKRSEEIVTLSD
>sp880156_1
QSEIKLLHAQVNPHFLFNALNTLQAVIRRDSHQAGQLVQYLSTFFRKNLKRSEKIVSLTD
>sp40578_1
QSEVKLLHAQVNPHFLFNALNTLQAVIRRDSQQASQLVQYLSTFFRKNLKRPEEIATLEN
>sp1736224_1
QSEIKLLHAQVNPHFLFNALNTLVAVIRRDSQQASELVQHLSTFFRKNLKRPQEVVTLAD
>sp351675_1
QSEVKLLHAQVNPHFLFNALNTLQAVIRRDKQQAGQLVQYISTFFRKNLKRPEEIATLEN
>sp351679_1
QSEVKLLHAQVNPHFLFNALNTLQAVIRRDSQQAGQLVQYLSTFFRKNLKRPEEIATLEN
>sp82996_1
QSEIKLLHAQVNPHFLFNALNTLVAVIRRDGDRACELVQYLSTFFRKNLKRSDDEVSLAD
>sp351671_1
QSEIKLLHAQVNPHFLFNALNTLQAVIRRDSQQAGQLVQYLSTFFRKNLKRPEDIATLDN
>sp628_1
QSEVKLLHAQVNPHFLFNALNTLQAVIRRDSQQAGQLVQYLSTFFRKNLKRPEEIATLKN
>sp40576_1
QSEVKLLHAQVNPHFLFNALNTLQAVIRRDSQQAGQLVQYLSTFFRKNLKRPEEIATLEN
>sp1524467_1
QSEIKLLHAQVNPHFLFNALNTLVAVIRRDGERACELVQYLSTFFRKNLKRSDDEVSLAD
>sp399741_1
QSEIKLLHAQVNPHFLFNALNTLVAVIRRDGDRACELVQSLSTFFRKNLKRSGDEVSLAD
>sp1411141_1
QSEIKLLHAQVNPHFLFNALNTLVAVIRRDGDRACELVQYLSTFFRKNLKRSDDEVSLAD
>sp47917_1
QSEIKLLHAQVNPHFLFNALNTLVAVIRRDGDRACELVQYLSTFFRKNLKRSDDEVSLAD
>sp614_1
QSEIKLLHAQVNPHFLFNALNTLVAVIRRDGDRACELVQYLSTFFRKNLKRSDDEVSLAD
>sp351659_1
QSEVKLLHAQVNPHFLFNALNTLQAVIRRDSQQAGRLVQYLSTFFRKNLKRPEEIATLEN
>sp82995_1
QSEIKLLHAQVNPHFLFNTLNTLVAVIRRDGNRACELVQYLSTFFRKNLKRSDDEVSLAD
>sp1873482_1
QSEIKLLHAQVNPHFLFNALNTLQAVIRRDSQQAGQLVQYLSTFFRKNLKRPEDIATLEN
>sp615_1
QSEIKLLHAQVNPHFLFNALNTLVAVIRRDGERACDLVQSLSTFFRKNLKRSDDEVSLAD
>sp1427518_1
QSEVKLLHAQVNPHFLFNALNTLQAVIRRDKQQAGQLVQYLSTFFRKNLKRPEEIATLEN
>sp667129_1
QSEIKLLHAQVNPHFLFNALNTLVAVIRRDGDRACELVQYLSTFFRKNLKRSDDEVTLAD
>sp1256989_1
QSEVKLLHAQVNPHFLFNVLNTLQAVIRKDSQQAGQLVQYISTFFRNNLKRPEQNATLGE
>sp1408192_1
RSEIKLLHAQVNPHFLFNALNTLQAVIRQDSQRAGLLVQDLSTFFRKNLKRSSEIATLGD
>sp588_1
QSEVKLLHAQVNPHFLFNVLNTLQAVIRRDSQQAGQLVQYISTFFRNNLKRPEQGATLGE
>sp1914994_1
QSEIKLLHAQVNPHFLFNALNTLVAVIRRDGDRACELVQSLSTFFRKNLKRSADEVSLAD
>sp351672_1
QSEVKLLHAQVNPHFLFNALNTLQAVIRRDSQQAGQLVQYLSTFFRKNLKRSEDIATLEN
>sp587_1
QSEVKLLHAQVNPHFLFNVLNTLQAVIRKDSQQAGQLVQYISTFFRNNLKRPEQSATLGE
>sp1410619_1
QSEIKLLHAQVNPHFLFNALNTLVAVIRRDGEKACELVQYLSTFFRKNLKRSDDEVTLAD
>sp588_2
QSEVKLLHAQVNPHFLFNVLNTLQAVIRRDSQQAGQLVQYISTFFRNNLKRPEQNATLGE
>sp1354337_1
ESEIKLLHAQVNPHFLFNALNTLQAVIRRDSDQAKQLVQFLSTFFRKNLKRPEAIVTLSN
>sp61652_1
QSEIKLLHAQVNPHFLFNALNTLVAVIRRDGDRACELVQYLSTFFRKNLKRSDDEVSLAD
>sp585_1
ESEIKLLHAQVNPHFLFNALNTLQAVIRRDSEQAKQLVQFLSAFFRKNLKRPEAVVTLSD
>sp158849_1
QSEVKLLHAQVNPHFLFNVLNTLQAVIRRDSQQAGQLVQYISTFFRKNLKRPENNATLGE
>sp587_2
QSEVKLLHAQVNPHFLFNVLNTLQAVIRKDSQQAGQLVQYISTFFRNNLKRPEQNATLGE
>sp351656_1
QSEIKLLHAQVNPHFLFNALNTLQAVIRRDSQQAGQLVQYLSTFFRKNLKRSEDIATLEN
>sp333962_1
QSEVKLLHAQVNPHFLFNVLNTLQAVIRKDSQQAGQLVQYISTFFRNNLKRPEQNATLGE
>sp500637_1
QSEVKLLHAQVNPHFLFNVLNTLQAVIRKDSQQAGQLVQYISTFFRNNLKRPEQNATLGE
>sp582_1
ETEVKLLHAQVNPHFLFNALNTLQAVIRRDAEQARHLVQNLSTFFRKNLKRPGEIATLAA
>sp53341_1
QSEIKLLHAQVNPHFLFNALNTLQAVIRRDSQQAGQLVQYLSTFFRKNLKRSEDIATLEN
>sp584_1
ESEIKLLHAQVNPHFLFNALNTLQAVIRRDSDQAKQLVQFLSAFFRKNLKRPEAIVTLSD
>sp584_2
ESEIKLLHAQVNPHFLFNALNTLQAVIRRDSDQAKQLVQFLSAFFRKNLKRPEAIVTLSD
>sp1141662_1
QSEVKLLHAQVNPHFLFNALNTLQAIIRRDSQQASQLVQYISTFFRNNLKRPEQHATLGE
>sp368603_1
ETEVKLLHAQVNPHFLFNALNTLQAVIRRDAEQAGSLVQNLSTFFRKNLKRPGEIATLAA
>sp1196095_1
KTEIKLLHAQVNPHFLFNALNTLLAVIRRDKQQASQLVQNLSTFFRKNLKRTDEIVTLKD
>sp480813_1
QSEIKLLHAQVNPHFLFNALNTLQAVIRQDGQRATQLVQYLSTFFRKNLKRSSQLATLGD
>sp1109412_1
QSEIKLLHAQVNPHFLFNALNTLSAVIRRDPNHARQLVLSLSTFFRKNLKRSNDEVTLSD
>sp1196095_2
KTEIKLLHAQVNPHFLFNALNTLLAVIRRDKTQASQLVQYLSTFFRKNLKRTDEIVTLKD
>sp1196095_3
KTEIKLLHAQVNPHFLFNALNTLLAVIRRDKAQASQLVQYLSTFFRKNLKRTDEIVTLKD
>sp286727_1
QSEIKLLHAQVNPHFLFNALNTISAVIRNDPERARQLVQNLSTFFRKNLKRPSQMATLAD
>sp598467_1
QSEIKLLHAQVNPHFLFNALNTLSAVIRRDPAHARQLVLSLSTFFRKNLKRSNDEVSLND
>sp1970471_1
KTEIKLLHAQVNPHFLFNALNTLLAIIRRDKEQASQLVQNLSTFFRKNLKRTDEIVTLKD
>sp1121033_1
RSEIKLLHAQVNPHFLFNALNTISAVIRRDPERARRLLRNLSTFFRKNLKRPSETASLAD
>sp1798182_1
KTEIKLLHAQVNPHFLFNALNTLLAVIRRDKTQASQLVQNLSTFFRKNLKRTEEIVTLRD
>sp569_1
QSEIKLLHAQVNPHFLFNALNTLSAVIRRDPDHARKLVLSLSTFFRKNLKRSSDEVTLGD
>sp1196095_4
KTEIKLLHAQVNPHFLFNALNTLLAIIRRDKEQASQLVQNLSTFFRKNLKRTDEIVTLKD
>sp554_1
QSEIKLLHAQVNPHFLFNALNTLSAVIRRDPAHARQLVLSLSTFFRKNLKRSNDEVSLND
>sp1906741_1
QSEIKLLHAQVNPHFLFNALNTISAVIRRDPDHARRLIQYLSTFFRKNLKRPSDVVTLAD
>sp1226968_1
QSEIKLLHAQVNPHFLFNALNTISAVIRNDPERARQLVQNLSTFFRKNLKRPSETATLAD
>sp1196095_5
KTEIKLLHAQVNPHFLFNALNTLLAVIRRDKTQASQLVQNLSTFFRKNLKRTEEIVPLKD
>sp55207_1
QSEIKLLHAQVNPHFLFNALNTLSAVIRRNPDHARQLVLSLSTFFRKNLKRSNDEVSLND
>sp528244_1
QSEIKLLHAQVNPHFLFNALNTISAVIRNDPERARQLVQNLSTFFRKNLKRPSETATLND
>sp631_1
QSEIKLLHAQVNPHFLFNALNTLSVVIRRNPDHARKLVLSLSTFFRKNLKRSHDVVTLSD
>sp104623_1
QSEIKLLHAQVNPHFLFNALNTLSAVIRRNPDYARHLVLSLSTFFRKNLKRSNDEVSLSD
>sp1453495_1
QSEIKLLHAQVNPHFLFNALNTLSVVIRRNPDHARKLVLSLSTFFRKNLKRSHDVVTLSD
>sp686831_1
QTEIKLLHAQVNPHFLFNALNTLSAVIRRNPEHARQLVQYLSTFFRKNLKRSSEVATLAD
>sp1005999_1
QSEIKLLHAQVNPHFLFNALNTLSAVIRKDPDRARGLVLSLSTFFRKNLKRSNDEVSLGD
>sp569_2
QSEIKLLHAQVNPHFLFNALNTLSAVIRRDPNHARKLVLSLSTFFRKNLKRSSDEVTLGD
>sp93378_1
QSQIKLLHAQVNPHFLFNALNTLSAVIRRDPDHARRLVLSLSTFFRKNLKRNGDEVTLAD
>sp1908520_1
KTEIKLLHAQVNPHFLFNALNTLLAVIRRDKAQASQLVQNLSTFFRKNLKRTEEIVTLKD
>sp29471_1
QSEIKLLHAQVNPHFLFNALNTLSAVIRRNPDHARQLVLSLSTFFRKNLKRSNDEVSLND
>sp29486_1
QSEIKLLHAQVNPHFLFNALNTLSVVIRRDPNHARKLVLSLSTFFRKNLKRSHDIVTLSD
>sp1166016_1
QSEIKLLHAQVNPHFLFNALNTLSAVIRRNPDHARQLVLSLSTFFRKNLKRSNDEVSLND
>sp536_1
QTEIKLLHAQVNPHFLFNALNTLSAVIRRNPEHARRLVQYLSTFFRKNLKRSGEAATLED
>sp561230_1
QSEIKLLHAQVNPHFLFNALNTLSAVIRRNPDHARQLVLSLSTFFRKNLKRSNDEVSLND
>sp28152_1
QSEIKLLHAQVNPHFLFNALNTLSVVIRRNPDHARKLVLSLSTFFRKNLKRSHDVVTLSD
>sp1196095_6
KTEIKLLHAQVNPHFLFNALNTLVAVIRRDKEQASNLVQNLSIFFRKNLKRTDEIVTLKD
>sp636_1
QSQIKLLHAQVNPHFLFNALNTLSAVIRRDPDHARRLVLSLSTFFRKNLKRNGDEVTLAD
>sp1628193_1
QTEIKLLHAQVNPHFLFNALNTLSAVIRRNPEHARQLVQYLSTFFRKNLKRSSEMATLGD
>sp1443113_1
QSEIKLLHAQVNPHFLFNALNTLSVVIRRNPDHARKLVLSLSTFFRKNLKRSHDVVTLSD
>sp1288385_1
QSEIKLLHAQVNPHFLFNALNTLSVVIRRDPDHARKLVLSLSTFFRKNLKRSHDIVTLSD
>sp561229_2
QSEIKLLHAQVNPHFLFNTLNTLSAIIRRNPDQARQLVLSLSTFFRKNLKRSGDEVTLGD
>sp1196095_7
KTEIKLLHAQVNPHFLFNALNTLLAVIRRDKTQASQLVQNLSTFFRKNLKRTEEIVSLKD
>sp1089444_2
QSEIKLLHAQVNPHFLFNTLNTLSAIIRRNPDQARQLVLSLSTFFRKNLKRSSDEVALSD
>sp630_1
QSEIKLLHAQVNPHFLFNALNTLSVVIRRNPDHARKLVLSLSTFFRKNLKRSHDVVTLSD
>sp198628_2
QSEIKLLHAQVNPHFLFNALNTLSAIIRRNPDQARQLVLSLSTFFRKNLKRSSDEVALSD
>sp29484_1
QSEIKLLHAQVNPHFLFNALNTLSVVIRRNPDHARKLVLSLSTFFRKNLKRSHDVVTLSD
>sp180957_1
QSEIKLLHAQVNPHFLFNALNTLSAVIRRNPDHARQLVLSLSTFFRKNLKRSNDEVSLND
>sp1628212_1
QTEIKLLHAQVNPHFLFNALNTLSAVIRRNPEHARQLVQYLSTFFRKNLKRSSEMATLGD
>sp394935_1
QTEIKLLHAQVNPHFLFNALNTLSAVIRRNPEHARQLVQYLSTFFRKNLKRSSEMATLGD
>sp935293_1
QSEIKLLHAQVNPHFLFNALNTLSVVIRRDPNHARKLVLSLSTFFRKNLKRSHDVVTLSD
>sp1108595_1
QTEIKLLHAQVNPHFLFNALNTLSAVIRRNPEHARQLVQYLSTFFRKNLKRSEEAATLED
>sp29484_2
QSEIKLLHAQVNPHFLFNALNTLSVVIRRNPDHARKLVLSLSTFFRKNLKRSHDVVTLSD
>sp29484_3
QSEIKLLHAQVNPHFLFNALNTLSVVIRRNPDHARKLVLSLSTFFRKNLKRSHDVVTLSD
>sp214092_1
QSEIKLLHAQVNPHFLFNALNTLSVVIRRNPDHARNLVLSLSTFFRKNLKRSHDVVTLSD
>sp29485_1
QSEIKLLHAQVNPHFLFNALNTLSVVIRRNPDHARKLVLSLSTFFRKNLKRSHDVVTLSD
>sp82985_1
QSEIKLLHAQVNPHFLFNTLNTLSAVIRKDPGHARRLVLSLSTFFRKNLKRSNDVVSLSD
>sp1111728_1
QSEIKLLHAQVNPHFLFNALNTLSAVIRKDPGHARRLVLSLSTFFRKNLKRSNDEVSLSD
>sp1223570_2
QSEIKLLHAQVNPHFLFNTLNTLSSIIRRNPDQARQLVLSLSTFFRKNLKRSSDEVSLSD
>sp33060_1
QSEIKLLHAQVNPHFLFNALNTLSVVIRRNPDHARKLVLSLSTFFRKNLKRSHDVVTLSD
>sp590409_2
QSEIKLLHAQVNPHFLFNTLNTLSSIIRRNPDQARQLVLSLSTFFRKNLKRSGDEVALSD
>sp1214065_1
QSEIKLLHAQVNPHFLFNALNTISAIIRRNPDHARKLVLSLSTFFRKNLKRSNDEVTLGD
>sp1225785_2
QSELKLLHAQVNPHFLFNALNTLSAIIRRNPDQARQLVLSLSTFFRKNLKRSSDEVTLSD
>sp1157986_1
QSEIKLLHAQVNPHFLFNAFNTLVAIIRKDSNEASQLVQHLSTFFRKNLKRSQELVTLAD
>sp1121275_1
QSEIKLLHAQVNPHFLFNALNTINAVIRLDPDRARGLVQNLSTFFRKNLKRPEETVTLAD
>sp1387197_1
QSEIKLLHAQVNPHFLFNALNTLMAVIRRDSQQASHLVQHLSTFFRKNLKRPEEIVSLKD
>sp1122928_1
QTEIKLLHAQVNPHFLFNALNTLSAVIRSDPERARQLVLYLSTFFRKNLKRPSEVVALAD
>sp1907416_1
QSEIKLLQAQINPHFLFNALNTLSAVIRRDPQEARNLVQHLSTFFRKNLKRQEDEVSLRE
>sp1121274_1
QAEIKLLHAQVNPHFLFNALNTLNAVIRLDPERARALVQHLSTFFRKNLKRPDEMATLAD
>sp529086_1
QSEIKLLHAQVNPHFLFNALNTINAVIRLDPDRARGLVQHLSTFFRKNLKRPEETVTLAD
>sp83765_1
QSEIKLLQAQINPHFLFNALNTLAAVIRRDPDEARQLVQYLSTFFRKSLKRPGNEVNLKD
>sp1122963_1
QSELKLLHAQINPHFLFNALNTILSITYDDPAKARELIADLSTFLRKNLKRPTEDVTLAD
>sp159087_1
QSEIKLLHAQVNPHFLFNALNTLSAVIRRDPEKACHLVLNLSTFFRKNLKRPSEEAALSE
>sp1121375_1
QSEIKLLHAQVNPHFLFNALNTLNAVIRIDPDQARLLVQHLSTFFRKNLKRPSETATLAD
>sp703_1
QTEIKLLHAQVNPHFLFNALNTIAAVIRRNPQQARDLVQYLSTFFRKNLKRVSGDVSLHD
>sp579405_2
QSEIKLLHAQVNPHFLFNALNTLSTVIHRNPEHARSLVLSLATFFRKNLKRSGDEVSLGD
>sp568768_2
QSEIKLLHAQVNPHFLFNALNTLSAVIRRNPDQARQLVLSLSTFFRKNLKRSGDEVALND
>sp269796_1
QSEIKLLHAQVNPHFLFNALNTLSAVIRLDPDHARHLVQSLSTFFRKNLKRTSEQVTLND
>sp646_1
QSEIKLLQAQINPHFLFNALNTLSAVIRRDPEDARTLVHNLSTFFRKNLKRQGDEVTLAD
>sp1283284_1
QSEIKLLHAQVNPHFLFNALNTLASVIRTNPEHARQLVQHLSLFFRKNLRREAEDVTLKE
>sp650_1
QSEIKLLQAQINPHFLFNALNTLSAVIRRDPESARTLVHNLSTFFRKNLKRQGDEVTLAD
>sp326297_1
QTELKLLQAQVNPHFLFNALNTIGAIIRRDPDMARGLLQKLSQFLRINLKRSPEMVTLAD
>sp522306_1
QSEIKLLQAQINPHFLFNALNTLAAVIRRDPEAARQLVQYLSTFFRKSLKRIGNEATLGD
>sp1267021_1
QTRIKLLHAQVNPHFLFNSLNTLQAIIRRDKEQALRLVQNLSTFFRKNLKRPEEIVTLKD
>sp595494_1
KSEIKLLHAQVNPHFLFNALNTLASVIRTDPEKARQLVQHLSLFFRKNLRRGAEEVTLKE
>sp94122_1
QAELKLLQAQVNPHFLFNALNTISAIIKRDPDMSKQLLQQLSQFLRINLKRTTGLVTLGD
>sp1195763_1
QAELRLLQAQVNPHFLFNALNTISAVIRRDPDKARQLIQHLSQFFRSNLKQNIDTVTLGE
>sp1654360_1
QAELRLLQAQVNPHFLFNALNTINAVIRRDPDKARQLIQHLSQFFRRNLKQNIETVTLEE
>sp298386_1
QAELRLLQAQVNPHFLFNALNTISAIIRRDPDKARQLIQHLSQFFRRNLKQNIETVTISE
>sp1123487_1
QSELKLLHAQVNPHFLFNTLNIIISVTHDDPAKARKLLTDLAVFLRKNLKRPIADVMLSD
>sp316056_1
RSEIKLLHAQINPHFLFNTLNVLSSIIRTDPERARELVLHLSTFFRKNLKRPTEEATLGD
>sp320778_1
QAELRLLQAQVNPHFLFNALNTINSVVRRDPDKARQLIQHLSQFFRRNLKQNIETVTLKE
>sp28066_1
ESELKLLHAQVNPHFLFNTLNTIIAITHDDPAKARSLLSDLAVFLRKNLKRPTEDVVLSE
>sp1903952_1
QAELRLLQAQVNPHFLFNALNTINSVVRRDPDKARQLIQHLSQFFRRNLKQNIETVTLEE
>sp211586_1
QAELKLLQAQVNPHFLFNALNTISAIIKRDPDMSKQLLQQLSQFLRINLKRTTGLVTLGD
>sp83767_1
QSEIKLLQAQINPHFLFNALNTLAAVIRRDAEAARQIVLHLSIFFRKSLKRASSDATLKD
>sp338969_1
QSEVKLLQAQINPHFLFNALNTLAAVIRRDPEAARHLVHYLSTFFRKSLKRVGNDATLKD
>sp38313_1
QAELKLLQAQVNPHFLFNALNTIGAIIRRDPPMARTLLQQLSQFLRINLKRTAGLVTLGD
>sp1121275_2
QSELKLLHAQVNPHFLFNTLNTIIAVTHDDVGKARELLTDLAVFLRKNLKRPTEDVMLSE
>sp327275_1
QAELKLLQAQVNPHFLFNALNTISAIIKRDPDMSKQLLQQLSQFLRINLKRTTGLVTLGD
>sp332186_1
QAELKLLQAQVNPHFLFNALNTISAIIKRDPDMSKQLLQQLSQFLRINLKRTTGLVTLGD
>sp28066_2
QSEIKLLHAQVNPHFLFNALNTLSAVIRRDSERACHLVLNLSTFFRNNLKRPSEEASLSE
>sp28066_3
QSEVKLLQAQINPHFLFNALNTLAAVIRRNPEGARQIVQYLSTFFRKSLKRASDESTLKD
>sp265726_1
QAELRLLQAQVNPHFLFNALNTINAVIRRDPDKARQLIQHLSQFFRRNLKQNIETVTLEE
>sp265901_1
QAELRLLQAQVNPHFLFNALNTINSVVRRDPDKARQLIQHLSQFFRRNLKQNIETITLEE
>sp319224_1
QAELKLLQAQVNPHFLFNALNTISAIIKRDPDMSKQLLQQLSQFLRINLKRTTGLVTLGD
>sp858640_1
QAELRLLQAQVNPHFLFNALNTINAVIRRDPDKARQLIQHLSQFFRRNLKQNIETVSLEE
>sp658445_1
QAELRLLQAQVNPHFLFNALNTINSVVRRDPDKARQLIQHLSQFFRRNLKQNIETVTLQE
>sp875932_1
QAELRLLQAQVNPHFLFNALNTINAVVRRDPDKARQLIQHLSQFFRRNLKQNIETVTLKE
>sp983917_1
QSEIKLLQAQINPHFLFNALNTLISVIRRDPERACTLVFSLSTFFRSNLKRPSEDARLIE
>sp85581_1
QAELRLLQAQVNPHFLFNALNTISSVIRRDPTRARQLILHLSQFFRSNLKQDIEQVTLAE
>sp987059_1
QSEIKLLQAQINPHFLFNALNTLIAVIRRDPERACTLVFSLSTFFRSNLKRPSEDARLIE
>sp754436_1
QAELRLLQAQVNPHFLFNALNTISAVIRRDPDKARRLIQHLSQFFRRNLKQNIETVTLQE
>sp365591_1
QAELKLLQAQVNPHFLFNALNTISAIIKRDPDMSKQLLQQLSQFLRINLKRTTGLVTLGD
>sp1515746_1
QAELKLLQAQVNPHFLFNALNTISAIVRRDPDNARQLLQQLSQFLRINLKRTTGLVSLSD
>sp414286_1
QAELNLLRAQVNPHFLFNALNTISAVVRREPERARQLIQHLSTFFRSNLKQNRETVSLEQ
>sp511062_1
QAELKLLQAQVNPHFLFNALSTIGAITRQDPGKARQLLQQLSQFLRINLKRTTGLVTLGD
>sp325240_1
QAELKLLQAQVNPHFLFNALNTISAIIKRDPDMSKQLLQQLSQFLRINLKRTTGLVTLGD
>sp1882823_1
QAELNLLRAQVNPHFLFNALNTISAVVKREPERARQLIQHLSTFFRSNLKQNRETVSLAQ
>sp272773_1
QAELNLLRAQVNPHFLFNALNTISAVVKREPERARQLIQHLSTFFRSNLKQNRETVSLEQ
>sp390883_1
QAELNLLRAQVNPHFLFNALNTISAVVKREPERARQLIQHLSTFFRSNLKQNRETVSLEQ
>sp1565129_1
QAELKLLQAQVNPHFLFNALNTIAAIIGKDPLMARQLIQHLSQFLRINLKRTTGLVTLSD
>sp323850_1
QAELKLLQAQVNPHFLFNALNTIAAIIGKDPLMARQLLQHLSQFLRINLKRTTGLVTLSD
>sp550540_1
QAELKLLHAQVNPHFLFNALNTLAAITRRSPEQARELIQHLAAFLRGNLKRGTGEITLAE
>sp334715_1
QAELNLLRAQVNPHFLFNALNTISAVVKREPERARQLIQHLSTFFRSNLKQNRETVSLEQ
>sp1121878_1
QAELKLLQAQVNPHFLFNALNTVAAVTRIDSNRARELIQNLATFLRGNLKRGTGVVTLKD
>sp1121879_1
QAELKLLQAQVNPHFLFNALNTVAAVTRSDANRARELIQNLATFLRGNLKRGTGEVSLSD
>sp1279015_1
QAELKLLQAQVNPHFLFNALSTIGAITRQDPNKARQLLQQLSQFLRINLKRTTGLVTLGD
>sp318167_1
QAEIKLLQAQVNPHFLFNALNTISAIIKRDPQMSKQLLQQLSQFLRINLTRTTGLVTMAD
>sp688_1
QAELRLLQAQVNPHFLFNALNTISAVIRRDPNRARELIQHLSQFFRRNLKQNFEQVTLKE
>sp23_1
QAELKLLQAQVNPHFLFNALNTVAAIIGRDPIMARQLIQHLAQFLRINLKRTTGLVTLAD
>sp197461_1
QSELKLLQAQVNPHFLFNALNTTAIVTRRDPEKARSLLLQLSKYLRINLKRTTGLVALAD
>sp425104_1
QAELKLLQAQVNPHFLFNALNTIAAIIKRDPLKARQLIQQLSQFLRINLKRTTGLVTLSD
>sp1080227_1
EAELKLLRAQVNPHFLFNALNTISAVIRREPDKARELIQHLSTFFRTNLRQKQELIPLQQ
>sp80852_1
QAELRLLQAQVNPHFLFNALNTISAVIRRDPNRARELIQHLSQFFRRNLKQNFEQVTLKE
>sp80852_2
QAELRLLQAQVNPHFLFNALNTISAVIRRDPNRARELIQHLSQFFRRNLKQNFEQVTLKE
>sp392500_1
QAELKLLQAQVNPHFLFNALNTIAAIIKRDPLKARKLIQQLAQFLRINLKRTTGLVTLED
>sp1917163_1
QAELKLLQAQVNPHFLFNALNTIAAIIKRDPLKARQLIQQLAQFLRINLKRTTGLVTLSD
>sp312309_1
QAELRVLQAQVNPHFLFNALNTISAVIRRDPTRARELIQHLSQFFRMNLKQNIEQVTLRE
>sp398579_1
QAELKLLQAQVNPHFLFNALNTIAAIIRRDPNTARQLIQNLSQFLRINLKRTTGLVTLAD
>sp1840087_1
QAELRLLQAQVNPHFLFNALNTISAVIRRDPNRARELIQHLSQFFRRNLKQNFEQVTLKE
>sp458817_1
QAELKLLQAQVNPHFLFNALNTIAAIIRRDPDTARQLIQNLSQFLRINLKRTTGLVTLAD
>sp314282_1
QAEVRLLRAQVDPHFLFNALNTINAVIRRDPEGARELIQHLAQFFRRNLKQKVEWVRIEE
>sp1278312_1
QAELRLLQAQVNPHFLFNSLNTISAVIRRDPDKARQLIQHLSQFFRRNLKHNIESVTIEE
>sp649_1
QSELKLVQAQINPHFLFNTLNTISAITRRDPERARQLLLHLSRFFRKNLKRQSDLATLQE
>sp672_1
QSEIKLLHAQVNPHFLFNALNTISAVIRRDPDKARELIQNLSHFFRSNLKQNINTVTLKE
>sp73010_1
QSELKLIQAQINPHFLFNTLNTISAITRRDPERARQLLLHLSRFFRKNLKRQSDMATLQE
>sp1348635_1
RAEIKLLQAQINPHFLFNALNTISAVIRRDPTKARELIQHLSQFFRSNLKQNIETVTLRD
>sp1898042_1
RAELKLLQAQVNPHFLFNTLNTIAIITKRDAEKARELLLQLSKFLRINLKRTSGLVTLGE
>sp674_1
RAEIKLLQAQVNPHFLFNALNTISAVIRREPDKARELILHLSQFFRSNLKQNVETVTLRE
>sp243277_1
RAEIKLLQAQVNPHFLFNALNTISAVIRREPDKARELILHLSQFFRSNLKQNVETVTLRE
>sp1208104_1
QSELKLVQAQINPHFLFNTLNTISAITRRDPERARQLLLHLSLFFRKNLKRQNDLATLQE
>sp29489_1
QSELKLIQAQINPHFLFNTLNTISAITRRDPDKARELLLHLSLFFRKNLKRHSGLSTLQE
>sp1414654_1
QSELKLAHAQVNPHFLFNALNTIGAITRRDPDKARELLLHLSNFFRKNLKRACEQTTLAE
>sp1187848_1
QAEIKLLHAQVNPHFLFNALNTINAIIRRDPDKARDLIQHLSHFFRSNLKQNIETVTLKE
>sp691_1
QAEIKLLHAQVNPHFLFNALNTISAITRRDPDKARELIQNLSHFFRSNLKQNINTVTLKE
>sp663_1
QAEIKLLHAQVNPHFLFNALNTISAITRRDPDKARELIQNLSHFFRSNLKQNINTVTLKE
>sp1481914_1
QAEIKLLHAQVNPHFLFNALNTISAVIRRDPDKARGLIQHLSQFFRGNLKRNTEFVTLEQ
>sp29495_1
QSEIKLLHAQVNPHFLFNALNTISAVIRRDPDKARELIQNLSHFFRSNLKQNINTVTLKE
>sp644_1
QSELKLVQAQINPHFLFNTLNTISAITRREPERARQLLLHLSLFFRKNLKRQSGLATLQE
>sp379097_1
QAEIKLLHAQVNPHFLFNALNTISAVVRRDPNKARELIQHLSQFFRSNLKQSIETVTLEE
>sp1278307_1
QAELRLLQAQVNPHFLFNSLNTISAVIRRDPDKARELIQHLSQFFRRNLKHNIESVTIKE
>sp28173_1
QAEIKLLHAQVNPHFLFNALNTISAITRRDPDKARELIQHLSRFFRSNLKQNIETVRLKE
>sp285279_1
RAELKLLQAQVNPHFLFNTLNTIAIITKRDAEKARELLLQLSKFLRINLKRTSGLVTLGE
>sp1004326_1
QAEIKLLHAQVNPHFLFNALNTISAVIRRDPTKARELIQHLSHFFRSNLKKDIETVTLKE
>sp663_2
QAEIKLLHAQVNPHFLFNALNTISAVTRRDPDKARELIQHLSHFFRSNLKQNINTVKLKD
>sp1123493_1
QAEIKLLQAQVNPHFLFNALNTISAIIRRDPNKARELIQHLSHFFRSNLKQNIETVTFKE
>sp1236542_1
QSELKLLQAQINPHFLFNALNTISAIVKRDPEQSRALLLQLSQFLRINLKRSHSLVSLND
>sp911045_1
RAELKLLQAQVNPHFLFNTLNTIAIITKRDAEKARELLLQLSKFLRINLKRTSGLVTLGE
>sp646_2
QSELKLIQAQINPHFLFNTLNTISAITRRDPDKARDLLLHLSLFFRKNLKRQSGLATLQE
>sp945543_1
QAEIKLLHAQVNPHFLFNALNTISAVIRRDPTKARELIQHLSHFFRSNLKQDIDTVTLKE
>sp85581_2
QAEIKLLHAQVNPHFLFNALNTISAITRRDPDKARELIQNLSQFFRSNLKQNINTVTLRE
>sp1798213_1
CAELKLLQAQVNPHFLFNTLNTIAIITKRDPVKARFLLLQFSKFLRINLKRTSGLVSLSD
>sp1798213_2
CAELKLLQAQVNPHFLFNTLNTIAIITKRDPVKARFLLLQFSKFLRINLKRTSGLVSLSD
>sp190893_1
QAEIKLLHAQVNPHFLFNALNTISAVIRRDPPKARELIQHLSHFFRSNLKQDVETVTLKE
>sp670_1
QAEIKLLHAQVNPHFLFNALNTISAITRRDPDKARELIQNLSHFFRSNLKQNINTVTLKE
>sp1004316_1
QAEIKLLHAQVNPHFLFNALNTISAVIRREPSKARELIQHLSQFFRSNLKQNVETVTLRE
>sp861298_1
QVEIKLLQAQVNPHFLFNALNTISAVIRRDPTKARELIQHLSQFFRSNLKQKVESVSLRD
>sp553611_1
QAEIKLLHAQVNPHFLFNALNTISAITRRDPDKARELIQNLSQFFRSNLKQNINTVTLRE
>sp644_2
QSELKLVQAQINPHFLFNTLNTISAITRRDPGRARELLLHLSRFFRNNLKRQSGLTTLRE
>sp945550_1
QAEIKLLHAQVNPHFLFNALNTISAVVRRDPTKARELIQHLSRFFRSNLKQDIETVTLKE
>sp650_2
QSELKLIQAQINPHFLFNTLNTISAITRQDPGKARDLLLHLSRFFRKNLKRQSGLTTLQE
>sp50718_1
QAEIKLLHAQVNPHFLFNALNTISAITRRDPDKARELIQNLSHFFRSNLKQNINTVTLKE
>sp1123494_1
QAEIKLLHAQVNPHFLFNALNTISAVIRRDPLKARELIQHLSHFFRSNLKQNIDVVTLKE
>sp669_1
QAEIKLLHAQVNPHFLFNALNTISAITRRDPDKARELIQNLSHFFRSNLKQNINTVTLKE
>sp1051646_1
QAEIKLLHAQVNPHFLFNALNTISAVIRRDPPKARELIQHLSQFFRSNLKQDIETVTLKE
>sp212667_1
QAEIKLLHAQVNPHFLFNALNTISAVTRREPDKARELIQHLSHFFRSNLKQNINTVKLKD
>sp1796497_1
QAEVKLLHAQVNPHFLFNALNTISAVVRRDADKARELIQNLSQFFRSNLKQNVRSVSLRD
>sp1219077_1
QAEIKLLHAQVNPHFLFNALNTISAITRRDPDKARKLIQDLSHFFRSNLKQNIDTVTLKE
>sp648794_1
QSELKLVQAQINPHFLFNTLNTIGAITRRNPERARELLLHLSRFFRNNLKRQSDLATLQE
>sp903510_1
RAEIKLLQAQVNPHFLFNALNTISAVIRRDPNKARELIQHLSQFFRSNLKQNIGTVTLKE
>sp1219080_1
QAEIKLLHAQVNPHFLFNALNTISAITRRDPNKARELIQHLSQFFRGNLKRNTEFVTLKE
>sp29498_1
QAEIKLLHAQVNPHFLFNALNTISAIVRRDPPKARELIQQLSHFFRSNLKQDSATVTLKE
>sp29497_1
QAEIKLLHAQVNPHFLFNALNTISAVTRRDPDKARELIQHLSHFFRSNLKQNINTVKLKD
>sp45658_1
QAEIKLLHAQVNPHFLFNALNTISAVVRRDPSKARELIQHLSQFFRSNLKQNIEAVTLKD
>sp1219065_1
QAEIKLLHAQVNPHFLFNALNTISAITRRDPEKARALIQHLSQFFRSNLKQNIETVTLKE
>sp400668_1
QAEIKLLQAQVNPHFLFNALNTISAVIRRDPNKARELIQHLSHFFRSNLKQNIETVMFKD
>sp1647102_1
QAEIKLLHAQVNPHFLFNALNTISAVIRRDPPKARELIQHLSQFFRSNLKQDIETVTLKE
>sp170651_1
QAEIKLLHAQVNPHFLFNALNTISAVIRRDPPKARELIQHLSHFFRSNLKQNVETVTLKE
>sp675816_1
QAEIKLLHAQVNPHFLFNALNTISAVVRRDPSKARELIQQLSHFFRSNLKQDIETVTLKE
>sp663_3
RAEIKLLHAQVNPHFLFNALNTISAVIRRDPNKARDLIQHLSHFFRSNLKQNIETVTLKE
>sp579748_1
QAEIKLLHAQVNPHFLFNALNTISAVIRRDPTKARELIQHLSQFFRSNLKQDIETVTLKE
>sp676_1
RAEIKLLQAQVNPHFLFNALNTISAVIRRDPNKARELIQHLSQFFRSNLKQNIGTVTLKE
>sp1336247_1
QAELKLLQAQVNPHFLFNALNTIAAIIRRDPATARQLIQNLSQFLRINLKRTTGLVSLAD
>sp299255_1
QAELKLLHAQVSPHFLFNALNTLAAVTRRTPDKARALILDLASFLRTNLKRGTGQVTLAE
>sp382245_1
QSELKLIQAQINPHFLFNTLNTISAITRRDPDKARELLLHLSLFFRKNLKRQSGLATLQE
>sp1190603_1
QAEIKLLQAQVNPHFLFNALNTISAVVRRDPNKARELIQNLSQFFRSNLKQNINTVSLRE
>sp553239_1
QAEIKLLHAQVNPHFLFNALNTISAITRRDPHKARELIQHLSQFFRGNLKRNTEFVTLRE
>sp265668_1
QVEIKLLHAQVNPHFLFNALNTISAVVRRDPSKARELIQHLSQFFRSNLKQDIEEVSLQD
>sp1460644_1
QSEIKLLQAQVNPHFLFNALNTISAVIRRNPDKARELIQNLSQFFRSNLKQNIETVTLRE
>sp1122206_1
QAEIKLLQAQVNPHFLFNALNTISAVIRRDPNKARELIQHLSHFFRSNLKQNIETVMFKD
>sp1123491_1
RAEIKLLQAQVNPHFLFNALNTISAVIRRDPAKARELIQHLSQFFRSNLKQNIGTVTLKE
>sp1121867_1
QAEIKLLQAQVNPHFLFNALNTISAVVRRDPNKARELIQNLSQFFRSNLKQNINTISLRE
>sp693_1
QAEIKLLQAQVNPHFLFNALNTISAVVRRDPAKARELIQHLSHFFRSNLKQDIDTVTLKE
>sp654_1
QSELKLIQAQINPHFLFNTLNTISAITRRDPDKARDLLLHLSLFFRKNLKRQSGLATLQE
>sp55601_1
RAEIKLLHAQVNPHFLFNALNTISAITRRDPDKARELIQHLSHFFRSNLKQNIETVTLKE
>sp171383_1
QAEIKLLQAQVNPHFLFNALNTISAVIRRDPAKARELIQHLSHFFRSNLKQDIDTVTLKE
>sp1123498_1
QSEIKLLHAQVNPHFLFNALNTISAIIRTDPRQARELIQHLAHFFRSNLKQNIETITLAE
>sp1761910_1
QAEIKLLHAQVNPHFLFNALNTISAIIRTDPRQARELIQHLAHFFRSNLKQNIETITLAE
>sp1269943_1
QSEIKLLHAQVNPHFLFNALNTISAIVRTDPGQARELIQHLAHFFRSNLKQNIETITLAE
>sp440079_1
QSELKLVQAQINPHFLFNTLNTISAITRSNPDKARELLLHLSRFFRNNLKRQSGLATLQE
>sp1121869_1
QSEIKLLHAQVNPHFLFNALNTISAIIRRDPDKARQLIQNLSQFFRSNLKQNINTVTLRE
>sp1381081_1
QAEIKLLHAQVNPHFLFNALNTISAVVRREPNKARELIQHLSQFFRSNLKQDIESVSLQD
>sp1188252_1
QSEIKLLHAQVNPHFLFNALNTISAVIRRDPDKARELIQHLSHFFRSNLKQNIETVSFKD
>sp1121880_1
KSELKLLQAQINPHFLFNALNTLNAVIRLDPNRARELTQHLAAFLRANLKRGAEQITLAE
>sp1123036_1
QSEIRLLQAQVNPHFLFNTLNTISAVTRKDPQKARELIQHLSHFFRSNLKQNIDQVTVKE
>sp675813_1
RAEIKLLQAQVNPHFLFNALNTISAVIRRDPAKARDLIQHLSQFFRSNLKQNVETVTLQD
>sp1853258_1
QAEIKLLHAQVNPHFLFNALNTISAITRRDPGKARELIQHLSQFFRGNLKRNTELVTLKE
>sp1123497_1
QAEIKLLHAQVNPHFLFNALNTISAIIRTDPPQARELIQHLAHFFRSNLKQNIETITLAE
>sp1792290_1
QAEIKLLHAQVNPHFLFNALNTISAVIRRDPNKARELIQHLSHFFRSNLKQNIETVALKD
>sp1216006_1
RLEMKLLQAQINPHFLFNALNTISAITRTDPEKARILIQHLSRFFRSNLKQNVETITLSE
>sp28108_1
QSEIKLLHAQVNPHFLFNALNTISAIIRRDPKRARELVLSLSRFFRINLKQNTAVVTLKE
>sp673_1
QAEVKLLHAQVNPHFLFNALNTISAVVRRDADKARELIQNLSQFFRSNLKQNVRSVSLRE
>sp689_1
QAEIKLLHAQVNPHFLFNALNTISAITRRDPDKARSLIQHLSQFFRSNLKQNIETVTLKE
>sp1122189_1
KSELKLIQAQVNPHFLFNALNTIIAIVRNDPEQARSLLRHLSNFFRKNLKRSGDLSSLEE
>sp1121868_1
QSEIKLLQAQINPHFLFNALNTISAVIRRDPNKARELIQNLSQFFRSNLKQNINTVTLRE
>sp1117707_1
RLEMKLLQAQINPHFLFNALNTISAITRTDPDKARILIQQLSRFFRSNLKQNVETISLSE
>sp652_1
QAELRVLHTQVNPHFLFNTLNTIGAITRSNPQRARELLLHLSRFFRKNLKRPEGLSTLAE
>sp57664_1
TSELKLAQAQVNPHFLFNALNTIIAVLRQNPARARQLLLHLSDFFRKNLKRAGDLVTLAD
>sp1969733_1
KSELKLVQAQINPHFLFNALNTVIAVIRKDADRGRDLLLHLSNFFRKNLKRTSDLATLEE
>sp1435069_1
RAEIKLLQAQINPHFLFNALNTISAVIRRHPDTARELILNLSQFFRSNLKQNVESVTLRE
>sp1122946_1
KSELKLIQAQVNPHFLFNALNTIVAVVRKDPDQARSLLLHLSNYFRKNLKRSSDLATLEE
>sp1121918_1
QSELKLVQAQVNPHFLFNALNTIISITRSDAQRACELQLQLSNFFRKNLMRSGELVSLKE
>sp1603038_1
QSEIKLLQAQVNPHFLFNALNTISAVIRKDPDKARDLIQHLSTFFRGNLKRNVETVTLGQ
>sp1298865_1
QSEIKLLHAQVNPHFLFNALNTISAIVRRDPKSARDLVLSLSRFFRSNLKQNTAVVTFKE
>sp1120969_1
EAELKAAKAQISPHFLFNALNTISAVVRRDADASRSLIADLALFLRNNLKSNQQLNSVAS
>sp680279_1
EAELKLARAQINPHFLFNALNTISAVVKRDANAARQLIADLALFLRVNLKRNQQTTRLSA
>sp1445510_1
ESELKLVRAQINPHFLFNALNTITAVIRKDANKARELVGDLAIFLRTNLKRTEDISTLAQ
>sp1122946_2
KSELKLVQAQVNPHFLFNTLNTVISIIEQDALRAKDLLFHLSNFFRKNLKRSNDLSTLEE
>sp1122189_2
RSELKLIQAQVNPHFLFNALNTIRAVVRKDSDRARDLLLELSNFFRTNLKRTSDTVTLEE
>sp1742866_1
QSELKLLQAQVNPHFLFNALNTIKAIVRKDADQARELLMQLSSFFRTNLKRKKDIVTLEE
>sp1331007_1
EAELKLARAQINPHFLFNALNTISAVVKRDASSARQLIADLALFLRINLKRNQQTSLVSA
>sp1121447_1
EAELKLIQAQINPHFLFNALNTIIAILRRDSDRARELLLHISNFFRTNLKRKGDLATLED
>sp1121416_1
RAELKLAQAQVNPHFLFNALNTIIAITRKDADRARDLLMHLSNFFRKNLKRTGDLATLEE
>sp706587_1
MAELKLLHAQVNPHFLFNAINTIVAIVRTDADRARELLIQLANFFRQNLKRNTGLSTLEE
>sp1797913_1
VAELKLVRAQINPHFLFNALNTIIAILRKDADRARDLLKHLSNFLRKNIKRTGDLATLEE
>sp404589_1
QAELKLVHAQVNPHFLFNALTTIMAVTRRDAPRARELLSHLSNFFRKNLKRSGELSTLRE
>sp1121918_2
SSELKLIQAQVNPHFLFNALNTIIAVSRKDAGQTRNLLHQLSNFFRTNLKRRGDMNTLEE
>sp404589_2
RAELKLVQAQVNPHFLFNALNTIIAATRTAPEQARALLVHLSNFFRKNLKRSAELSTLEE
>sp1121451_1
KAELKLVQAQINPHFLFNALNTVIAILRKDSGRARELLLSLSTFFRKNLKREGDTATLED
>sp314283_1
QAELKVARAQVNPHFLFNALNTINAVIKRSPETARSLVSDLSLFLRINLKRNQSVSTLAQ
>sp1629713_1
TAELKLARAQVSPHFLFNALNTIIAIIRKDSDRARDLLLHLSNFFRKNLKQTGDLATLEE
>sp37625_1
QSELKLIQAQVNPHFLFNALNTIMAVVRKDAGQARELLLQLSTFFRTNLKRSQDIVTLEE
>sp1304888_1
KSELKLVQAQVNPHFLFNTLNTIGSVIRTNPEKARELIIHLSSFFRSNLKRTSDISTLRE
>sp756698_1
QAELKLLHAQVNPHFLFNALTTISAVTRRDPDKARALIQHLSQFFRSNLKQNIESVTLRE
>sp1202962_1
QAELKLLHAQVNPHFLFNALTTISAVTRREPEKARILIQHLSQFFRKNLKQNIESVSLRE
>sp80854_1
QAELKLLHAQVNPHFLFNALTTISAVTRREPDKARALIQHLSQFFRSNLKQNIESVTLRE
>sp58051_1
QAELKLLHAQVNPHFLFNALTTISAVTRREPDKARMLIQHLAQFFRKNLKQNIESVSLRE
>sp1797238_1
TSELKLLQAQVNPHFLFNALNTIIAITRTDPARARDLLVHLSHFFRKNLKRNRDLSTLQE
>sp1201293_1
QAELKLLHAQVNPHFLFNALTTISAVTRREPEKARILIQHLSQFFRKNLKQNIESVSLRE
>sp1121920_1
LAELKLAHAQINPHFLFNSLTTIQAIMRRDANRARELLNHLSTFFRMNLKRSPEFSTLEE
>sp584787_1
EAELKALEAKVNPHFLFNSLNTVAAVLRRDAKKARELIVHLAGFLRGNLGRHSVTVTLAE
>sp745411_1
EAELRALEAKVNPHFLFNSLNTVAAVLRRDAKKARELIVHLAGFLRGNLGRHSVTVSLAE
>sp1450761_1
DAEIRALHAQINPHFLFNALNTISSFIRTKPETARRLIVNLAEFFRRNLHQGDRIITVEE
>sp649747_1
DAEIRALHAQINPHFLFNALNTISSFIRTKPETARRLIVNLAEFFRRNLHQGDRIITVEE
>sp1460642_1
QVEIKLLQAQVNPHFLFNALNTISAVIRRDPDKARELIQNLSQFFRSNLKQNVRTVSLRE
>sp1926599_1
DAEIRALQAQINPHFLFNALNTIMLFCRTDPEKARGLLAQLGDYFRKNLQDNKRLVDIRE
>sp47500_1
DAEIRALHAQINPHFLFNALNTISSFIRTKPETARRLIVNLAEFFRRNLHQGDRIITVEE
>sp1531962_1
TAELKALRAQINPHFLFNTLNTIISFSRTEPETSRQLLIHLSEFFRKTLKDDSDFVKIND
>sp498761_1
TAEIRALQAQINPHFLFNALNTVASYVRTHPETARNLLIQLGDFFRKNLREPSQFVSLRE
>sp1838280_1
KAELDALHAQINPHFLFNTLNTIIMFSRTNPETARRLLIRLASFFRLTLKRHGHFNTLKE
>sp1302151_1
KAELKALQAQINPHFLFNAINTIVSFIRTKPDKARELLLHLSSYFRKNLQQNEDVVELEK
>sp1323370_1
KAELKALQAQINPHFLFNAINTIVSFIRTKPDKARELLLHLGSYFRKNLQQSGEEVELTK
>sp698762_1
RAEIRALQAQINPHFLFNALNTIMAVCRTEPDNARRLLGYLGDFFRRNLQHPEQTVTLAT
>sp1121002_1
DAEIRALQAQINPHFLFNALNTISSFIRTKPEEARLLTVKLGEFFRRNLHNGSQMVTVRE
>sp871968_1
EAELRALQAQINPHFLFNAINTIVSFCRTDSEKARQLLFQLGDFFRKNLQSGEKFVTLQE
>sp1304284_1
KAELKALQAQINPHFLFNAINTIVSFVRTKPDKARELLLHLGSYFRKNLQQGVDEVDLKK
>sp429009_1
QAELKALQAQVHPHFLFNALNTITSLIRTRPGEARELLVKLAKFLRHSLRDENTVIPLAE
>sp1121468_1
KAELDALQAQINPHFLFNTLNTIIMFIRTNPEMARRLLVRLASFFRQALRRHGHFNTLRE
>sp1871110_1
EAELKSLQAQIHPHFIFNALNTIISLIRIDTLKAKDLLLNLATFLRYSLKKEKE-IPLRE
>sp1121432_1
QAELKALQAQVHPHFLFNALNTIVSLVRTRPEKARELLIKLASFFRYSLRKDDAPIPLAE
>sp1121289_1
KAELKALQAQINPHFLFNAINTIVSFIRIKPDKARQLLIHLGDYFRKNLQQNQEEVNLMK
>sp1413210_1
QAELKALQFQVHPHFLFNALNTIISFCRTDPMGARELLVKLSKFFRHTLKENHSLIKLAK
>sp1156417_1
KAELKALQAQINPHFLFNAINTIVSFIRTKPDKARELLLHLGSYFRKNLQQNGEEVELTK
>sp1525_1
QAELKVLQAQIHPHFLFNALNTISSLIRTRPEKARELLAKLASFFRYSLRRDDNPIPLAE
>sp760568_1
KAELDALHAQINPHFLFNTLNTIIMFSRTNPETARRLLIRLASFFRHALKRHGHFNTLRE
>sp1629719_1
TAELKALRAQINPHFLFNTLNTIISFSRTEPETSRQLLIHLSDFFRKTLKNDCDFVRIND
>sp1121432_2
KAELDALHAQINPHFLFNTLNTIIMFSRTNPETARRLLIRLASFFRHALKRHGHFNTLRE
>sp39060_1
KAELDALQAQINPHFLFNTLNTIIMFSRTNPETARRLLIRLASFFRHALKRHGHFNTLKE
>sp55779_1
KAEIRALQSQINPHFLFNALNTIMSICRLDPEKARQLLGYLGDFFRRNLQHPERPVTLAT
>sp1766203_1
KSELKALQAQINPHFLFNAINTIVSFTRTKPDKARELLIHLGSYFRKNLQQINDIVDISK
>sp1121919_1
NAELKALQAQINPHFLFNALNTIVSFIRTKPENARELIIHLADYFRKNLQYNSEDVDLMD
>sp999898_1
KAELKALQAQINPHFLFNALNTIVSLVRTDGEKARKLLIQLGEFFRKNIQRGDKFVTLRE
>sp1408422_1
ESELKTLQAQINPHFLFNAINTIVSFMQFDSIKAKNLLISLSELFRKSLKCSHDTVGIQN
>sp415015_1
KSELKALQSQINPHFLFNAINTIVSLTRTQPDNARRLLIHLGDYFRTNLEQETEDVDLSK
>sp1926599_2
SAELQALHAQINPHFLFNTLNTIIMFSRTNPETARRLLIRLAAFFRHALKKHQMFNTLEE
>sp1123352_1
KSELKALQAQINPHFLFNAINTIVSLIRTQPDNARRLLIHLSNYFRNNLQESNNEVDLYK
>sp760568_2
QAELKALQAQVHPHFLFNALNTIVSLVRTRPDKARELLIKLASFFRYSLRKDDAPIPLSE
>sp1833852_1
DAEIKALQAQINPHFLFNALNTVVSLIRTNPDEARKVLIQLGNYIRRNLKSSCKWTTLET
>sp1525_2
QAELKVLQAQIHPHFLFNALNTISSLIRTRPEKARELLAKLASFFRYSLRRDDNPIPLAE
>sp370438_1
KAELEALHAQINPHFLFNTLNTIITYSRTHPETARRLLIRLAAFFRQALKRHGHFNTLRE
>sp429009_2
KAQLDALRAQINPHFLFNTLNTIIMFSRTNPDRARRLLIRLASFFRHALKSTGHFTTLRE
>sp86166_1
EAELKSLQAQIHPHFIFNALNTIISLIRIEPAKARDLLLNLATFLRYSLKKEKE-IPLRE
>sp1531961_1
KAELDALQAQINPHFLFNTLNTIIMFVRTNPETARRLLIRLATFFRYALKRHGHFYSIKE
>sp635013_1
RAELQALHAQINPHFLFNTLNTIIMFSRTNPETARRLLIRLANFFRQTLKKHGHFNTLRE
>sp1123376_1
EAELKSLQAQIHPHFIFNALNTIISLIRIDPNKAKNLLINLATFLRYSLKKERE-ISLKE
>sp1123404_1
RAELKALQAQINPHFLFNAINTIVSLTRTQPDNARRLLIHLGNYFRNNLQQETEVVNLYK
>sp1121430_1
KAELDALQAQINPHFLFNTLNTIIMFSRTNPETARRLLIRLASFFRHALKRHGHFNTLRE
>sp1889883_1
RSELKALQAQINPHFLFNAINTIVNLTRTKPDEARKLLLHLGHYFRKNFDQNIDEVDLYQ
>sp1347392_1
KSELKALQAQINPHFLFNAINTIVSLIRTQPDNARRLLIHLGNYFRNNLQEGNEEVELHR
>sp1888891_1
RAELKALQAQVNPHFLFNAINTVVSFCRTDPEKARHLLLQLGDFFRKNLKSAEKFVTLRE
>sp1121429_1
DAEIKALQAQINPHFLFNALNTVVSLIRTNPDEARKVLIELGNYIRQNLKSSSKWTNLET
>sp1121430_2
QAELKALQAQVHPHFLFNALNTIVSLVRSKPEKARELLIKLASFLRYSLRKDDAPIPLAE
>sp768704_1
KAELKALQAQINPHFLFNAINTIVSFCRTNPRRARDLLLELGDFFRKNLQSGDRFVSLRE
>sp485916_1
VAELDALHAQINPHFLFNTLNTIIMFSRTNPETARRLLIRLSSFFRQALQRKGHFNTLKG
>sp171693_1
EAEIKALQAQISPHFLFNSLNIIVSLIRTDPKKARKLLMSLSHFFRQNLAGTAEIVSLRQ
>sp1629715_1
KAELDALQAQINPHFLFNTLNTIIMFSRTNPETARRLLIRLASFFRHALKRHGHFNTLKE
>sp1121472_1
KAELDALQAQINPHFLFNTLNTIIMFIRTNPETARRLLIRLAAFFRHSLKRHGHFNSLKE
>sp1123285_1
QAEYNMLKAQINPHFLFNTLGTIRAMTRIDPGTARALIKDLSDFLRRVLNREEEITSLRE
>sp1304884_1
KAEIRALQAQINPHFLFNALNTINSCCRTDPDLARKLLVKLADYFRKNLNHADELVSLAL
>sp1413211_1
DAEIKALQAQVNPHFLFNSLNTIVALIRTQPDLARKLLIQLGHFFRQNLNASYELVTFKQ
>sp1629717_1
IAELDALQSQINPHFLFNTLNTIIMFIRTNPETARRLLIRLASFFRHALKRHGHFNSLKE
>sp555079_1
KAELRALQSQINPHFLFNALNTIVSICRKDPEQARALLIYLGEFFRKNLSSGRELVPLEQ
>sp1838280_2
RAELKALQAQVHPHFLFNALNAIVSLVRLRPDTARELLIRLADFLRYSLKQDDGPITLEE
>sp646529_1
KAELKALQAQINPHFLFNALNTIVALIRTDGEKARKLLIQLGEFFRKNIQGGDKFVTLRQ
>sp1121428_1
DAEIKALQAQINPHFLFNALNTVVSLIRTNPQEARRVLIELGNYIRQNLKSSNKWTNLAT
>sp1424294_1
NAELKALQAQINPHFLFNALNTIVSFIRTKPENARELIIHLADYFRQNLQFNSEEVDLME
>sp1633135_1
RSELKALQAQVNPHFLFNALNTVVSFCRTDPEKARHLLLQLGDFFRKNLKSGEKFVTLRE
>sp350688_1
IAELKALQAQINPHFLFNSINTIVSLCRIDPELARKLLINLGNFLRESFKENEYIVDISN
>sp477974_1
RAELDALRAQINPHFLFNTLNTIIMFSRTHPETARRLLIRLAAFFRHAFKRTGHFSTLAE
>sp868595_1
KAELDALQAQINPHFLFNTINTISMFTRTNPETARRLLIRLSSFFRHSLKRHGRFITLEE
>sp289376_1
EAELKSLQAQIHPHFIFNALNTIISLIRIDSLKAKDLLLNLATFLRYSLKKEKE-IPLRE
>sp289376_2
EAELKSLQAQIHPHFIFNALNTIISLIRIDSLKAKDLLLNLATFLRYSLKKEKE-IPLRE
>sp1408254_1
DAEIKALHAQINPHFLFNALNTIVSFIRFRPEQARELLIHLSEYFRRNLHDSGGFVTLAE
>sp1121419_1
KAELKALQAQINPHFLFNAINTIVSFCRTNPRRARDLLLELGDFFRKNLQSGDRFVSLRE
>sp33936_1
DAEIKALHAQINPHFLFNALNTIVSFIRFRPEQARELLIHLGEYFRRNLHDSGGFVTLAE
>sp341036_1
KAELDALQAQINPHFLFNTLNTIIMFSRTNPETARRLLIKLAAFFRHALKRHGHFNTLKE
>sp84022_1
KAELRALQAQINPHFLFNAINTIASFIRTKPDSARELLVHLGDFFRKNLQRTTDLVSLNK
>sp1120985_1
QAEYNLLRAQVNPHFLFNTLATIRVLVRTDGESARHRLKDLSDFLRSTLAQNQDYVSLRQ
>sp476652_1
KAELKALQAQINPHFLFNALNTIVALVRTDGEKARKLLIQLGEFFRKNIQRGDKFVTLRQ
>sp1449126_1
EAQLDALQAQINPHFLFNTLNTINMFIRTKPETARKLLIRLASFFRYSLNREGRFITLKE
>sp1285191_1
VAELDALHAQINPHFLFNTLNTIIMFSRTNPETARRLLIRLASFFRQALKRKGHFNTLKE
>sp447595_1
KAELRALQSQINPHFLFNALNTIISVCRRDPEKARRLLVHLGEFFRKNLSTGRETVTLKQ
>sp1497_1
KAELRALQAQINPHFLFNAINTIVSFIRTKPDSARELLLHLGDFFRKNLQRTTDLVSLNT
>sp373903_1
EAELKALQAQVNPHFLFNSLNTIASFTRTDPEKARELLLRLSDFFRTTLSKGHDLVSLET
>sp1121429_2
KAELDALQAQINPHFLFNTLNTISMFTRTNPETARRLLIRLASFFRHSLKRHGRFITLQE
>sp84022_2
EAELKSLQAQINPHFLFNAINTIVSFIQFDTIKARQLLISLANLFRKSLSHHQDMVDIEI
>sp586413_1
EAEIKALQAQISPHFLFNSLNIIVSLIRTDPTKARKLLMSLSHFFRQNLAGTAETVSLRQ
>sp661089_1
QAQLEALQAKINPHFLFNTLNTIIMFNRTNPELARKLLIHLAKFFRQTLKKQGMFGTLKE
>sp696281_1
RAELDALQAQINPHFLFNTLNTISMFIRTNPETARRLLIRLAAFFRHSLKRYGRFITLEE
>sp1629716_1
KAELDALQAQINPHFLFNTLNTIIMFSRTKPETARRLLIRLASFFRYALKRHGHFNSIKE
>sp1734395_1
KARLDALHAQINPHFFFNTINTIVLYSRTNPEKSRQLLIHLADFFRQTLRRRGHYITLGE
>sp768710_1
KAELKALQAQINPHFLFNAINTIVSFCRTNPNRARDLLLQLGDFFRKNLQSCDNFVSLQE
>sp142842_1
QAELKALQAQIHPHFLFNALNTIISFCRTKPLKARELLIKLSYLFRKTLKEGNRVISLEE
>sp1123285_2
KAELKALRAQINPHFLFNALNTIISLCRTNPEQARNLLIELSDFFRRSLKSARDFVTLRE
>sp1121422_1
KAELDALQAQINPHFLFNTLNTIIMFSRTNPETARRLLIKLASFFRHALKRHGHFNTLKE
>sp1350366_1
EAKLNALQSQINPHFLFNALNTVISFIRTKPDEARELLINLSEYFRHNLKNVGKYVTIEQ
>sp767817_1
KAELDALQAQINPHFLFNTLNTIIMFSRTNPETARRLLIRLASFFRHALKRHGHFNTLKE
>sp1833852_2
KAELDALQAQINPHFLFNTINTISMFTRTNPETARRLLIRLAAFFRHSLKRHGRFITLQE
>sp58135_1
KAELEALQAQINPHFLFNTLNTIIMFIRTNPETARRLLIRLASFFRYALKRRGHFNSLKE
>sp246194_1
KAQLEALQAKINPHFLFNTLNTIIMFNRTNPELARKLLIHLAKFFRQTLKKQGMFGTLKE
>sp1121428_2
KAELDALQAQINPHFLFNTINTISMFTRTNPETARRLLIRLASFFRHSLKRHGRFITLQE
>sp1121266_1
QTELKILQAQINPHFLFNSLNTIASFIRTKPDKARQLIIHLGDYLRQNMTVNQDEIDIYK
>sp1121423_1
KAELDALQAQINPHFLFNTLNTISMFIRTDPETARRLLQRLAAFFRHSLKRRGHLVTFEE
>sp1497_2
EAELKSLQAQINPHFLFNAINTIVSFIQFDTIKARHLLISLANLFRKSLSHHQDMVDIEV
>sp1605376_1
RAEIKALQAQVNPHFLFNSLNVIVSMYRQKPETARRLLINLGEFFRQNLQSSQELVTLDK
>sp341036_2
NAEIKALQAQINPHFLFNALNTVVSLIRTNPDEARRVLIELGNYIRQNLKSSCKWTSLET
>sp246194_2
RAELKALQAQINPHFLFNSLNTIVALCRKNPDQARELIIKLSEYFRRNLREWEPLIPLAE
>sp957042_1
QAELKALQAQIHPHFLFNALNTIISFCRTNPSEARRLLIKLSHFFRKTLKEGKKMVSLAE
>sp1449126_2
NAELKVLQAQINPHFLFNALNTIKSFCRTDPETARDLLEYLGDYYRNNLQ-GKDFITLAE
>sp520764_1
KAELRALQSQINPHFLFNALNTIISICRRDPEKARTLLVHLGEFFRKNLSTGRETVPLEQ
>sp870242_1
KAQLEALQAKINPHFLFNTLNTIIMFNRTNPELARKLLIHLSKFFRQTLKSPGLFGTLKE
>sp868595_2
DAEIKALQAQINPHFLFNALNTVVSLIRTNPDEARRVLIQLGNYIRQNLKSSSKWTNLET
>sp1300222_1
DAEIKALHAQINPHFLFNALNTIVSFIRFRPEQARELLIHLGEYFRKNLHDSGGFVTLAE
>sp999898_2
EAQLDALHAQINPHFFFNVLNTIIATSRSNPNRTRRLLIHLAEFFRRALKSKGTVIPLKE
>sp1635262_1
KAELEALQAQINPHFLFNTLNTIIMFIRTNPETARRLLIRLASFFRYALKRRGHFNSLKE
>sp1449126_3
EAEIRALQAQINPHFLFNALNTIVYYCRKDPEMARDLLIHLGEFYRENLVNPDQLVDLDT
>sp1671628_1
IAELDALHAQINPHFLFNTLNAIITYSRTHPETARRLLIRLASFFRQALKRHGHFNSVKE
>sp520762_1
KAELKALQAQINPHFLFNALNTIVSFVRTKPEEARELIIHLSDYFRQSLQFNSGDIDLKR
>sp1121421_1
KAELDALQAQINPHFLFNTINTISMFTRTNPETARRLLIRLASFFRHSLKRHGRFITLQE
>sp1449126_4
EAELQALQAQINPHFLFNALNTIISFSRSDPEMSRNLLRHLGDFFRKSLLKDKKVITLAE
>sp520767_1
KAELKALQFQINPHFLFNALNTIVSICRSNPEKARSLLIYLGEFLRKNLSSVKEMVPLEQ
>sp1121420_1
KAELKALQAQINPHFLFNAINTIVSFCRTNPNRARDLLLELGDFFRKNLQSGDRFVSLRE
>sp269799_1
EAEIRALQAQINPHFLFNTINTIISYTRTSPETASDLLVKLADFFRRNINPGGDSVPLAT
>sp54915_1
DAEIKALHAQINPHFLFNALNTIVSFIRFRPEQARELLIHLGEYFRRNLHDSGGYVSLAG
>sp1118054_1
DAEIKALQAQINPHFLFNALNTIVSFIRFRPEKARELLLHLGEYFRRNLHHSGEFVTLEE
>sp1635275_1
EARLDALHAQINPHFLFNTLNTIIMYIRKDPDKSRELLIRLAEFFRKTLNRQGHFITLKE
>sp1120976_1
ESELKTLQAQINPHFLFNAINTIISFMQFDVDTAKNLLISLSNLFRKSLKNNIDMVDIST
>sp1120985_2
KAELKALQAQVNPHFLFNALNTIVSLCRTDSEQARTLLIELSDFFRRTLKSSREFVSLQE
>sp1964383_1
KSELKALQAQINPHFLFNAINTIVSFIRTQPEEARELLIHLGNYFRNNLNHDVDEVELSK
>sp1802380_1
KAELHALQAQINPHFLFNAINTIASLTRSEPGLAHDLLIHLGSFFRKNLNSQDELVPLRE
>sp1385511_1
EAEVKALQAQINPHFLFNSLNVIVSLTRTKPDRARSLLIALSKFFRKNLSATTKWTSLAE
>sp1473580_1
KAELKALQAQIQPHFLFNALNTIISFCRTDPSKARELLLKLSYYLRTQFKNTDEFIPLEQ
>sp1803498_1
HAELRALQAQINPHFLFNTLNTITAFIRTDPRKARKLLVQFSDFFRKSLEWKDVFITLAQ
>sp1288971_1
KSELKALQAQINPHFLFNAINTIVSLIRTQPDNARRLLIHLGNYFRNNLQENNSEVDLYR
>sp748449_1
EAELKALQAQVRPHFLFNSLNTISSFCRTDPKRARELIMKLAKFLRKTLNQSCQMISLAQ
>sp2325_1
EAKLNALQSQINPHFLFNALNTVISFIRTKPDEARELLINLSEYFRHNLKNVGKYVTIEQ
>sp697303_1
EAKLNALQAQINPHFLFNALNTVISFIRTKPDEARALLINLSEYFKHNLKNVGKYVTIEQ
>sp349161_1
DAEIKALQAQINPHFLFNALNTVVSLIRTKPDEARSVLIHLGTYIRQNLKSSNKWTNLET
>sp1695218_1
DAEIKALQAQVHPHFLFNAINTISALCRTDPDKARKLLLQLGVFFRSNLQGARTLIPLHK
>sp1884381_1
DAEIKALHAQINPHFLFNALNTIVSFIRFRPEQARELLIHLGEYFRRNLHDSGGFVSLAE
>sp444461_1
DAEIKALQAQIHPHFFFNAINTISSLVRTDSDKARQLLIQLSIFFRSNLNGARQLVPLEK
>sp1304884_2
KARLDALHAQINPHFFFNTINTIVLYSRTNPEKARQLLIHLADFFRQTLRRRGHYITLGE
>sp1009370_1
HAEMRALQAQINPHFLFNTLNTISSLIRTRPETARDIIIKLSTFFRHSMQKSSHTIPLSD
>sp157838_1
DAEIKALQAQVHPHFLFNAINTISCLIRTDADQARKLLLQLSKFFRSNLQGARQLIPLEK
>sp1120989_1
KAELRALQAQINPHFLFNALNTIVSLCRTRPETARELLLHLADFFRKNLQRAGDLVSLST
>sp1605376_2
LAKLDALHAQINPHFLFNTLNTIIMYSRTNPQRARRLLIHLADFFRRTLKRHGHYVTLQE
>sp1605376_3
DAEIRALQAQINPHFLFNVLNTVVSFCRTDPETARRLLLQIGEFFRQNLQRGNDLVALRE
>sp426128_1
EAELKSLQAQINPHFLFNAINTIVSFIQFDSGKAKQLLISLAELFRKSLSNNQDMVDMDV
>sp1236970_1
QAEIKALQAQVSPHFLFNALNTIVALVRTDPMKARKLLISLSHYFRQNLAGTTAITTLDE
>sp54911_1
DAEIKALHAQINPHFLFNALNTIVSFIRFRPEQARELLIHLGEYFRRNLHDSGGYVSLAE
>sp29563_1
EAELKALQAQVNPHFLFNSLNAIAACCRKDSAQARELLIKLAGIFRRTLKRNIYQITLAE
>sp1293054_1
EAELKALQAQINPHFLFNSLNAIAASCRTQPKEARKLLIKLAGIFRRTLKRDVYQITLAE
>sp1393_1
DAEIRALHAQINPHFLFNALNTIVSFIRFRPEQARELLIHLGEYFRRNLHDSGGYVSLAR
>sp1919273_1
RAELDALRAQINPHFLFNTLNTIIMFSRTHPEIARRLLIRLAAFFRHAFKRTGHFSTLEE
>sp661089_2
RAELKALQAQINPHFLFNSLNTIVALCRKSPDQARELIIKLSEYFRRNLREWEPLIPLAE
>sp1393_2
DAEIRALHAQINPHFLFNALNTIVSFIRFRPEQARELLIHLGEYFRRNLHDSGGYVSLAR
>sp316067_1
EAEIRALQAQIHPHFLFNAINTVKSFIRTDPSTASELLVKLAEFLRRNISPAGGLVTLAA
>sp694431_1
QAKLIALASQMNPHFLFNTLNTVISFIRTNPQLAREILINLSEYLRYNLKNIGSFITIEK
>sp33936_2
DAEIKALQAQINPHFLFNSLNTISSLIRTDADKARKLLLKLSVFFRSNLQGARQFVPLEK
>sp1421_1
DAEIKALQAQVHPHFFFNSLNTISSLIRTDADEARALLIKLSTFFRSNLQGARQLIPLKN
>sp1500270_1
DAEIKALQAQVHPHFFFNSLNTISSLIRTDADAARALLIKLSTFFRSNLQGARQLIPLKN
>sp1254_1
DAEIKSLHAQVNPHFFFNAINTIVAVMRQDSERARELLIQLSTYFRANLMGSREVVPLSQ
>sp1490052_1
EAKIKALHAQVHPHFLFNALNTIVSCIRIDPNRARQLLVSLAYYFRKNLADATEMLTLEE
>sp1397_1
DAEIKALQAQVHPHFLFNSMNTISALIRTDGEKARQMIQRLCTYFRSNIQGSKNLIPLSQ
>sp1294260_1
EAEIRALQAQIHPHFLFNAINTVKSFIRTDPSTASELLIKLAEFLRRNISPAGGLVTLAA
>sp1478_1
EAEIRALQAQINPHFLFNALNTVISLTRIDQNKARKMLLSLSQYFRQNLAGTREWTTLSE
>sp112901_1
KAELKALRAQINPHFLFNALNTIVSLCRTNPENARNLLIELSEFFRRSLKAARDFVTLKE
>sp1192197_1
RAELKALYAQINPHFLFNTLNTITSLVRTKPDLARELLLKLGAMFRHTLHKTGRNITLKE
>sp112901_2
KAELKALRAQINPHFLFNTITIIMSLCRTSPETARNLLEHLAIIMKYSFAKHDDFVTIEE
>sp1337886_1
QAEYNSLRAQIHPHFMFNTLGTIRAIIRTDPEQARALIKDLSDIIRRHIRPGREMNTIAE
>sp1555112_1
QAELEALRAQISPHFLFNTLNTIAALTYADAARAHDLIVRFAEFFRDTLNHRGEFATLED
>sp1121347_1
DAEIKALQAQVHPHFLFNAINTISALCRTDPDQARKLLQQLGVFFRSNLQGAREMIPLRK
>sp756499_1
EAQLNALQAQINPHFFFNVLNTIIATSRTSPNRSRRLLIHLAEFFRKALKSHGSLITLRE
>sp1508404_1
ESEIKMLQAQVSPHFLFNALNTIVSLIRTNPDHARKLLLSLSAFFRQNLAGTTQVSTLSE
>sp1123291_1
RAELKALYAQINPHFLFNTLNTITSLVRTKPDLARELLLKLGAMFRHTLHKTGRNITLKE
>sp1121301_1
QAEIRALQAQINPHFLFNAINTIISLIRTSPESARSLLIHLSDYFRMNMQTNKDFVSLNE
>sp1131935_1
DAEIKALQAQIHPHFLFNAFNTISVLCRTDPEKARDLLQQLSIFFRSNLQGATMLIPLHK
>sp459525_1
DAEVKALQAQVHPHFLFNAINTISSLVRTDAQKARKLLIQLGVFFRSNLQGARHLIPLEK
>sp1285586_1
DAEIKALQAQVHPHFFFNSLNTISSLIRTDANEARALLLKLSTFFRSNLQGARQLIPLKN
>sp574087_1
QAELKALQAQIHPHFLFNALNTISSFCRTRPQQARDLLINLSQFFRRTLKSNKKIISLAE
>sp511051_1
FFQLKALQSRINPHFLFNSLNTINYVIRSDPNKGRELIQRLSFILRKTIDTEETLSTLEE
>sp1421_2
DAEIKALQAQVHPHFFFNSLNTISSLIRTDADEARALLIKLSTFFRSNLQGARQLIPLKN
>sp571932_1
DAEVKALQAQINPHFLFNSLNVIVSLIRSEPDRARSLLIALSKFFRQNLGATTKWITLEE
>sp293826_1
EAELKTLQAQINPHFLFNTINTIVSFVQVDPTQAKQLLISLADLFRKSLSNNQDMVDMET
>sp279813_1
EAEVKALQAQINPHFLFNSLNVIVSLIRSEPDRARSLLIALSKFFRQNLGATTSWTTLEE
>sp1071072_1
DAEIKALHAQINPHFLFNALNTIVSFIRFRPEQARELLIHLGEYFRRNLHDSSGYVSLAG
>sp333138_1
QAEIKALQAQVSPHFLFNALNTIVALVRTDPMKARKLLISLSHFFRQNLAGTTAETSLEE
>sp273068_1
EAKLNALQSQINPHFLFNSLNTVISFIRTNPERARELLINLSEYFRHNLRNVGKYITIEE
>sp1511746_1
EAKLEALQAQINPHFLFNALNTVISFIRTKPDKARELLINLSEYFRHNLKNVGKYVTIEQ
>sp1676157_1
EAKLEALNAQINPHFLFNTLNTIIMYSRRDPDKTRQLLIHLAEFFRKTLKRPGHYIPLSE
>sp1243664_1
DAEIKALHAQVHPHFLFNSLNTISSLVRIDADKARNLLIQLSTFFRSNIHGARQLVPLSK
>sp54914_1
DAEIKALHAQINPHFLFNALNTIVSFIRFRPEQARELLIHLGEYFRRNLHDSSGYVSLAG
>sp1408303_1
DAEIKALQSQVHPHFLFNSMNTISALIRTDGEKAREMIRKLSIYFRSNIQGSKNLIPLTQ
>sp1424294_2
KAELRALQAQINPHFLFNALNTIVSFTRTDADIARKLLIHLGNYFRNSLQKVEDFIDLHT
>sp1674942_1
EAELRNLQAQINPHFLFNTLHSIDTLVRIDPDKARHLIVQLSTFMRFNLKLTAPLIPLKK
>sp1221450_1
EAEIKALQAQISPHFLFNSLNIIVSLIRTDPNQARKLLISLSHFLRQNLTGTAKWTSLEE
>sp1121395_1
EAQLNALQAQINPHFFFNVLNTIIATSRTSPNRSRRLLIHLAEFFRKALKSHGSLITLRE
>sp272564_1
EAQLNALQAQINPHFFFNVLNTIIATSRTSPNRSRRLLIHLAEFFRKALKSHGSLITLRE
>sp283734_1
DAEIKSLQAQVNPHFFFNAMNTISALVRIDSEKARELLLELSHFFRSNLQGSRNTITLEK
