# Supplementary material for: Marginal specificity in protein interactions constrains evolution of a paralogous family
Source: Proc Natl Acad Sci U S A. 2023 Apr 25;120(18):e2221163120. doi: 10.1073/pnas.2221163120 (PMC10160972; doi:10.1073/pnas.2221163120)
Supplement: Supplementary file 16 — Dataset S15 (TXT) [file pnas.2221163120.sd15.txt]

>sp399742_1
AARIKSEFLANMSHELRTPLNGVIGFTRLTLKSELNPTQRDHLHTIERSANNLLAIINDV
>sp51288_1
AARIKSEFLANMSHELRTPLNGVIGFTRLTLKTELNPTQRDHLNTIERSANNLLAIINDV
>sp1006000_1
AARIKSEFLANMSHELRTPLNGVIGFTRLTLKTELNPTQRDHLNTIERSANNLLAIINDV
>sp208224_1
AARIKSEFLANMSHELRTPLNGVIGFTRLTLKSELTPTQKDHLHTIERSANNLLTIINDV
>sp208223_1
AARIKSEFLANMSHELRTPLNGVIGFTRLTLKSELNPTQRDHLLTIERSANNLLAIINDV
>sp1161919_1
AARIKSEFLANMSHELRTPLNGVIGFTRQTLKTTLNSTQRDYLHTIERSANNLLGIINDV
>sp1219360_1
AARIKSEFLANMSHELRTPLNGVIGFTRQTLKTMLNSTQRDYLHTIERSANNLLSIINDV
>sp1603299_1
AARIKSEFLANMSHELRTPLNGVIGFTRQTLKTSLNVTQRDYLHTIERSANNLLSIINDV
>sp82985_1
AARIKSEFLANMSHELRTPLNGVIGFTRQTLKTSLTPTQTDYLQTIERSANNLLNIINDV
>sp615_1
AARIKSEFLANMSHELRTPLNGVIGFTRQMLKTDLSATQTDYLQTIERSANNLLTIINDV
>sp1513468_1
AARIKSEFLANMSHELRTPLNGVIGFTRQTLKTPLSPTQSDYLQTIERSANNLLTIINDV
>sp569_1
AARIKSEFLANMSHELRTPLNGVIGFTRQVLKTPLNATQSDYLQTIERSANNLLTIINDV
>sp82996_1
AARIKSEFLANMSHELRTPLNGVIGFTRQMLKTEMSVTQTDYLQTIERSANNLLTIINDV
>sp1076550_1
AARIKSEFLANMSHELRTPLNGVIGFTRQMLKTGLSTNQRDYMSTIERSANNLLSIINDV
>sp61652_1
AARIKSEFLANMSHELRTPLNGVIGFTRQMLKTELSATQNDYLQTIERSANNLLTIINDV
>sp1089444_1
AARIKSEFLANMSHELRTPLNGVIGFTRQTLKTQLTPTQKDYLQTIERSANNLLNIINDV
>sp1005999_1
AARIKSEFLANMSHELRTPLNGVIGFTRQTLKTTLTPTQTDYLQTIERSASNLLNIINDV
>sp29484_2
AARIKSEFLANMSHELRTPLNGVIGFTRQTLKTSLTPTQTDYLQTIQRSANNLLCIINDV
>sp1443113_1
AARIKSEFLANMSHELRTPLNGVIGFTRQTLKTSLTPTQTDYLQTIQRSANNLLCIINDV
>sp470931_1
AARIKSEFLANMSHELRTPLNGVLGFTRQMLKTQLRTTQRDYMQTIERSANNLLSIINDV
>sp214092_1
ASRIKSEFLANMSHELRTPLNGVIGFTRQTLKTSLTPTQTDYLQTIQRSANNLLCIINDV
>sp1123493_1
AARVKSEFLANMSHELRTPLNGVIGFARQMLKTELTANQVDYLQTIERSAQNLLSIINDI
>sp990268_1
AARVKSEFLANMSHELRTPLNGVIGFTRQMLKTQLTNSQTDYLQTIEKSANNLLNIINDI
>sp689_1
AARVKSEFLANMSHELRTPLNGVIGFTRQMLKTQLTNSQTDYLQTIEKSANNLLNIINDI
>sp29497_1
AARVKSEFLANMSHELRTPLNGVIGFTRQMLKTHLSNSQTDYLQTIERSANNLLSIINDI
>sp29498_1
AARVKSEFLANMSHELRTPLNGVIGFTRQMLKTSLTNSQTDYLQTIEKSANNLLNIINDI
>sp29495_1
AARVKSEFLANMSHELRTPLNGVIGFTRQMLKTQLTNSQTDYLQTIEKSANNLLNIINDI
>sp298386_1
AARVKSEFLANMSHELRTPLNGVIGFTRQMLKTRLSSSQHDYLLTIEKSANNLLTIINDI
>sp265726_1
AARVKSEFLANMSHELRTPLNGVIGFTRQMLKTRLSASQHDYLLTIEKSANNLLTIINDI
>sp1742724_1
ADRLKDEFLANTSHELRTPLNGIIGLAESLISGQLPESANKNLAMVVASGKRLSNLVNDI
>sp526588_1
AARVKSEFLANMSHELRTPLNGVIGFTRQILKTKLTNNQADYLQTIEKSAKNLLHIINDI
>sp1121869_1
AARVKSEFLANMSHELRTPLNGVIGFTRQMLKTQLSSSQQDYLLTIEKSANNLLTIINDI
>sp1190603_1
AARVKSEFLANMSHELRTPLNGVIGFTRQMLKTQLSSSQQDYLQTIEKSANNLLTIINDI
>sp644_2
AARVKSEFLANMSHELRTPLNGVIGFTRQLLKTSLTPSQTDYMQTIEKSARNLLGIINDI
>sp652_1
AARVKSEFLANMSHELRTPLNGVIGFTRQLLKTSLTPNQTDYMQTIEKSARNLLGIINDI
>sp1816218_1
-DKLKDEFLANTSHELRTPLNGIIGLAESLIDAGQLPEKANHLSMVVASGRRLSNLVNDI
>sp1279015_1
AARVKTEFLANMSHELRTPLNGVIGFARQLQKTKLTASQLDYLKTIERSAQNLLGIINDI
>sp230089_1
AARIKTEFLANMSHELRTPLNGVIGFTRQTLKTSLTIQQAEYLHIIERSANHLLNIINDI
>sp398579_1
ASRIKSEFLANMSHELRTPLNGVIGFAKQLLKTPLHSSQQDYIRTIERSATNLLSIINDI
>sp1666911_1
LDQLKDDFLANTSHELKTPLNGIIGLSEYLLEDHISSSALTSLSMIARSGRRLYQLVSDI
>sp225848_1
ASRIKSEFLANMSHELRTPLNGVIGFAKQLLKTPLHSSQQDYVKTIEKSATNLLGIINDI
>sp1280681_1
ANVAKSAFLSNMSHEIRTPITAILGMNEMIQREAEDSAILDYSENIRKAGVSLLGIISDI
>sp392500_1
ASRIKSEFLANMSHELRTPLNGVIGFAKQLLKTPLHTSQQDYINTIEKSATNLLEIINDI
>sp327275_1
ASRIKSEFLANMSHELRTPLNGVIGFARQLVKTPLHSSQVDYINTIERSATNLLAIINDI
>sp93973_1
ASRIKSEFLANMSHELRTPLNGVIGFSRQLIKTPLHSSQLDYIKTIERSASNLLGIINDI
>sp1907766_1
ASRIKSEFLANMSHEIRTPLNGILGFTHLLQKSELTPRQFDYLHTIEKSADNLLGIINEI
>sp122355_1
ASRIKSEFLANMSHEIRTPLNGILGFTHLLQKSELTPRQFDYLNTIEKSADNLLGIINEI
>sp47884_1
ASRIKSEFLANMSHEIRTPLNGILGFTHLLQKSELTPRQFDYLNTIEKSAGNLLGIINEI
>sp135739_1
ASRIKSEFLANMSHEIRTPLNGIIGFTELLLKSPLPRPQRDHLNTIRKSSEILLTIINDI
>sp243924_1
ASRIKSEFLANMSHEIRTPLNGIIGFTNLLQKSELTPRQQDYLGTIQNSAESLLGIINEI
>sp626887_1
ASRIKSEFLANMSHEIRTPLNGIIGFTELLLKTPVPQQQRDHLNTIRKSSEILLTIINDI
>sp706570_1
ASRIKSEFLANMSHEIRTPLNGILGFTKLLLRNELTPRQRDYLQTIQKSANNLLGIINEI
>sp543360_1
ASRIKSEFLANMSHEIRTPLNGILGFTNLLQKSELTPRQQDYLSTIEKSADSLLGIINEV
>sp237610_1
ASRIKSEFLANMSHEIRTPLNGIIGFTNLMQKSELTPRQQDYLSTIQNSAESLLGIINEI
>sp1943632_1
ASRIKSEFLANMSHEIRTPLNGILGFTHLLQKSELTPRQHDYLGTIEKSADSLLSIINEI
>sp351672_1
AVRIKTEFLANMSHELRTPLNGVIGFTRQMLKTPITPQQMEYLYVIDRSANNLLKIINDI
>sp1305731_1
ASRIKSEFLANMSHEIRTPLNGIIGFTELLLKSPLPRQQRDHLNTIRKSSEILLTIINDI
>sp1749259_1
ASRIKSEFLANMSHEIRTPLNGIIGFTELLLKSPLPRQQRDHLNTIRKSSEILLTIINDI
>sp1661046_1
ASRIKSEFLANMSHEIRTPLNGILGFTHLLQKSELTPRQLDYLSTIEKSADNLLGIINEI
>sp564117_1
ASRIKSEFLANMSHEIRTPLNGIIGFTELLLKSSLPRQQKDHLSTIRKSSEILLTIINDI
>sp40578_1
AVRIKTEFLANMSHELRTPLNGVIGFTRQMLKTPITAQQTEYLHVIDRSANNLLKIINDI
>sp294_3
ASRIKSEFLANMSHEIRTPLNGILGFTHLLQKSELTPRQLDYLGTIEKSADNLLGIINEI
>sp47885_2
ASRIKSEFLANMSHEIRTPLNGIIGFTNLMQKSELTPRQQDYLSTIQNSAESLLGIINEI
>sp1736267_1
ASRIKSEFLANMSHEIRTPLNGILGFTHLLQKSELTPRQNDYLNTIEKSADNLLSIINEI
>sp205922_1
ASRIKSEFLANMSHEIRTPLNGILGFTHLLQKSELTPRQLDYLGTIEKSADSLLGIINEI
>sp29435_1
ASRIKSEFLANMSHEIRTPLNGILGFTNLLQKSELSPRQQDYLSTIEKSADSLLGIINEV
>sp351348_1
ASRIKSEFLANMSHEIRTPLNGIIGFTELLLKSPLPRQQRDHLNTIRKSSEILLTIINDI
>sp351659_1
AVRIKTEFLANMSHELRTPLNGVIGFTRQMLKTPITSRQMEYLYVIDRSANNLLKIINDI
>sp76759_2
ASRIKSEFLANMSHEIRTPLNGILGFTHLLQKSEMTPRQLDYLGTIEKSADNLLGIINEI
>sp1033846_1
ASRIKSEFLANMSHEIRTPLNGIIGFTELLLKSPLPRQQRDHLSTIRKSSEILLTIINDI
>sp50340_2
ASRIKSEFLANMSHEIRTPLNGILGFTHLLQKSELTPRQLDYLGTIEKSADSLLGIINEI
>sp1149133_1
ASRIKSEFLANMSHEIRTPLNGILGFTNLLKKSDLTPRQQDYLSTIEKSADNLLGIINEV
>sp46677_1
ASRIKSEFLANMSHEIRTPLNGILGFTHLLQKSELTPRQLDYLGTIEKSADSLLGIINEI
>sp1397282_1
ASRIKSEFLANMSHEIRTPLNGILGFTHLLQKSELTPRQLDYLGTIEKSADSLLGIINEI
>sp587753_1
ASRIKSEFLANMSHEIRTPLNGILGFTHLLQKSELTPRQLDYLGTIEKSADSLLGIINEI
>sp1881017_1
ASRIKSEFLANMSHEIRTPLNGILGFTHLLQKSELTPRQLDYLGTIEKSADSLLGIINEI
>sp294_7
ASRIKSEFLANMSHEIRTPLNGILGFTHLLQKSELSPRQLDYLGTIEKSADNLLGIINEI
>sp1420916_1
ASRIKSEFLANMSHEIRTPLNGIIGFTELLLKSPLPRQQRDHLSTIRKSSEILLTIINDI
>sp1215104_1
ASRIKSEFLANMSHEIRTPLNGILGFTHLLQKSELTPRQHDYLGTIEKSADSLLGIINEI
>sp1874317_1
ASRIKSEFLANMSHEIRTPLNGIIGFTELLLKSPLPRQQRDHLSTIRKSSEILLTIINDI
>sp317_1
ASRIKSEFLANMSHEIRTPLNGILGFTHLLQKSELTPRQFDYLGTIEKSADSLLSIINEI
>sp198620_1
ASRIKSEFLANMSHEIRTPLNGILGFTHLLQKSELTPRQLDYLGTIEKSADSLLGIINEI
>sp1380376_1
ASRIKSEFLANMSHEIRTPLNGILGFTHLLQKSELTPRQLDYLGTIEKSADSLLGIINEI
>sp43263_1
ASRIKSEFLANMSHEIRTPLNGILGFTGLLQKSDLTPRQQDYLGTIEKSAESLLGIINEV
>sp1981712_1
ASRIKSEFLANMSHEIRTPLNGILGFTHLLQKSELTPRQLDYLGTIEKSADSLLGIINEI
>sp1179778_1
ASRIKSEFLANMSHEIRTPLNGILGFTHLLQKSELTPRQLDYLGTIEKSADSLLGIINEI
>sp1736221_1
ASRIKSEFLANMSHEIRTPLNGILGFTHLLQKSELTPRQLDYLGTIEKSADSLLGIINEI
>sp158627_2
ASRIKSEFLANMSHEIRTPLNGILGFTHLLQKSELTPRQFDYLGTIEKSADNLLSIINEI
>sp1827365_1
DNKLKSEFLAKMSHELRTPLNGVIGFTRQLLKTELSHHQLDYLNTIQKSANSLLTLVNDV
>sp1245526_1
ASRIKSEFLANMSHEIRTPLNGILGFTKLLQKTGLDSRQQDYLHTIEKSADNLLAIINEI
>sp53412_1
ASRIKSEFLANMSHEIRTPLNGILGFTNLLKKSDLTSRQQDYLATIEKSADSLLGIINEV
>sp641665_1
-----------MSHELRTPLNGVIGFTRQVLKTPLSDTQRDHLQTIERSAGHLLSIINDI
>sp162160_1
ANRVKSDFLAKMSHELRTPLNGVIGFTRQLYKTPLNKHQKDYLDTIELSANSLLTIISDI
>sp206042_1
ANRVKSDFLAKMSHELRTPLNGVIGFTRQLHKTPLNKHQKDYLDTIELSANSLMTIISDI
>sp317_3
ASRIKSEFLANMSHEIRTPLNGILGFTHLLQKSELTPRQFDYLATIEKSADKLLSIINEI
>sp437022_1
ASRIKSEFLANMSHEIRTPLNGVIGFINLLIKTKLDNRQNDHVHTIQKSALNLLSIINDI
>sp283699_1
ANRVKSDFLAKMSHELRTPLNGVIGFTRQLYKTPLNKHQKDYLDTIELSANSLMTIISDI
>sp1328314_1
ASRIKSEFLANMSHEIRTPLNGIIGFTNLLQKCELSPRQHDYLNTIQKSADSLLDIINEI
>sp301_2
ASRIKSEFLANMSHEIRTPLNGILGFTNLLQKSELSPRQQDYLTTIEKSADSLLGIINEV
>sp1094342_1
ASQIKSEFLANMSHEIRTPLNGIIGFTRLLERSDLSPRQQDYLNTIRKSAEALLSIINDI
>sp1123010_1
ANRVKSDFLAKMSHELRTPLNGVIGFTRQLYKTPLNKNQIDYLDTIELSANSLLSIISDI
>sp1761893_1
ANRVKSDFLAKMSHELRTPLNGVIGFTRQLYKTPLNKNQKDYLDTIMLSANSLMTIISDI
>sp83406_1
ASRIKSEFLANISHEIRTPLNAVIGFTTLLLKSDIKTFQYDYLETILKSSEGLLAIINDV
>sp1177179_1
ASQIKSEFLANMSHEIRTPLNAIIGFTRLLEKSPLNARQQDYLNTIQNSGNSLLSIINDV
>sp272134_1
LDRAKTTFFSNVSHEFRTPLTLMLSDLSNTLNGQLQPDQREQLQLIQRNGLRLQKLVNTL
>sp1736315_2
ATQAKSMFLANMSHEIRTPMNAIIGMSHLALKTGLTPRQRDYIAKVHGAGTALLGIVNDI
>sp358220_1
ASQMKSDFLANMSHEIRTPMNAVIGMSHLALGTDLTPRQRDYVEKIQRSGQHLLGLINDI
>sp56110_1
LDELKSQFFANVSHELRTPLALILGPTQKLLDRQLLEEQHRDLLVIERNSRMLLKQVNDL
>sp314283_1
ANQVKTEFLANMSHEIRTPLNGIIGFARLLARSNLTKKQEDYISTIMSSSQVLLTIINDV
>sp52561_1
ATRAKSDFLANMSHEIRTPMNAILGMSHLTLQTDLTPKQRDYLSKIDGASKALLRIINDI
>sp1736318_1
ATQAKSMFLANMSHEIRTPMNAIIGMSHLALKTDLSPRQRDYIAKVHGAGTALLGIVNDI
>sp1336233_2
ANKAKSEFLANMSHEIRTPMNAIIGMSHLALDTELDPKQRNYITKVNRSAESLLGIINDI
>sp1123279_1
ANRMKSEFLANTSHEIRTPLNSILGFSNILLKADIKGRQREAVETIRNSATNLLTIINDI
>sp1173025_1
MDQIKTQFFANVSHELRTPLALILGLEKLLHQGGLSREQRQDLEIVDRNARLLLKQVNDL
>sp53406_2
AARLKSDFLANMSHEIRTPMNAIIGMSHLALKTELNPRQRDYLGKIQQSGQHLLGIINDI
>sp686578_2
TARLKSDFLANMSHEIRTPMNAIIGMSHLAFRADPSPRQRDYLNKIQQSGQHLLGIINDI
>sp1236179_2
AARMKSDFLANMSHEIRTPMNAILGLSYLALKTDLDDRQNDYLQKIQQSGQHLLGIINDV
>sp698827_1
ANRAKSDFLANMSHEIRTPMNAIIGLSQLALNTELSPKQRDYLEKIETSSRMLLGVINDV
>sp1750561_1
KSRQKSEFIANMSHEIRTPMNGVIGFTNVLLESKLDPLQMDYVKTIKSSAQDLLGIINDI
>sp1797967_1
EERLKQNFLDLISHKLRNPLMVIIEYGSMLEEGVLNKEQQEVVHSLSNRALSLKELVGKL
>sp1035707_1
ATKMKSDFLANMSHEIRTPMNGIIGMTHLALQTDLTPRQRNYLEKVESAARHLLGIINDI
>sp1365251_2
MSTAKGEFLANMSHEIRTPMNAIIGMSHLALRTELTSQQSGYINKIDQAAKSLLGIINDI
>sp1797501_1
ANRAKSEFLANMSHEIRTPMNGILGMTELTLDTDLTPDQREYLQMVKTSADSLLNVINDI
>sp631362_1
ANRAKSEFLANMSHEIRTPLNAVIGLTELTLSTELDARQRDYLDKVRHSSRALLGILNDI
>sp1535422_2
ANRAKSDFLANMSHEIRTPMNAIIGMSHLALETELNKKQRNYIDKVHRSAESLLGIINDI
>sp1122617_1
ANRIKSEFLANMSHEIRTPMSGIVGFCNLLRRTRLTPHQSAHLNSIRSASESLLSIINDI
>sp1034943_1
KSRQKSEFIANMSHEIRTPMNGVIGFTNVLLESKLDSLQLDYVKTIKSSAQDLLVIINDI
>sp1304902_1
SSRVKSEFLANTSHEIRTPLNGILGFSELLKKTELNTQQTEYLETIDESAKGLLTIINDI
>sp1283284_2
ATRTKSMFLANMSHEIRTPMNAVIGLAYLALKTELTPKQRDYLNKIHHAGTTLLDIINDI
>sp1727196_2
AAGAKTEFLANMSHEIRTPMNGIMGMIGLALRTDLTPQQREFLSMANSSADALLRIVNDI
>sp1122200_1
ASRAKSEFLATMSHEIRTPMNGVLGMTELVLDTELADNQRRFMESIRLSADGLLTIINDI
>sp45056_1
KSRQKSEFIANMSHEIRTPMNGVIGFTNVLLESKLDPLQLEYVKTIKSSAQDLLGIINDI
>sp1798318_1
ASRLKSEFLANMSHEIRTPMNGVIGMTDLLTDTDLDLEQTEYVKAVRSSAESLLAVINDI
>sp1797569_1
AARIKADFLANMSHEIRTPMNAVMGMTHLVLKTELTTRQRQYLTKIQDASKHLLGIINDI
>sp156889_2
ANRSKSEFLANMSHEIRTPMNGVVGMMELLSNTELTPEQQSHMRTARNSAESLLTIINDI
>sp1226968_1
ANRQKSDFLANMSHEIRTPMNAVIGLSHLMMKTDLTPRQRDYLDKIHASSRSLLGIINDI
>sp342108_3
TARLKANFLATMSHEIRTPMNGVLGMLHLLTGSPLTPDQRDHLETAQSSARALLAIINDI
>sp1797928_1
LARMKSEFLANMSHEIRTPMNAIIGMTGLLLDTQLSPRQQDYVRTVNSAGEALLDIINDI
>sp36745_1
ANVAKSQFLANMSHEIRTPMNGIFGFLELLQTTELSLEQEEFIREAKSASEILLYIINDI
>sp29422_1
KSRQKSEFIANMSHEIRNPMNGVIGFTNVLLESKLDSLQLDYVKTIKSSAQDLLTIINDI
>sp1817768_1
TSKAKSDFFAKMSHELRTPINSIIGMSDLVLETKLTREQHRHVDIIKSSASGLLTLINDL
>sp419597_1
ANRVKSEFLANMSHEIRTPLNGIIGFCRLLGRSSLDARQREWLEHVNRACGNLLMLVNDV
>sp64971_1
ANRVKTEFLASMSHEIRTPLNAIIGFGRMLQRTRLDPNQGEYLNNITQASESLLLIINDI
>sp1796497_2
ASKAKGEFLANMSHEIRTPMNAILGMSHLALLTDLNDKQRNYVGNIEKAGKSLLGIINDI
>sp56110_3
AAHAKSQFLANMSHEIRTPMHGVLGIAGLMLHTELTPKQQEYAETIRISAKHLLGLINDI
>sp897_2
ATRAKSDFLANMSHEIRTPMNAVLGMTHLALKTDLTPKQRDYLEKIQLSANALLGVINDI
>sp43657_5
MSTAKGEFLANMSHEIRTPMNAIIGMSHLALRTELTEQQSGYVNKIDQAAKSLLGIINDI
>sp1968522_1
ASRAKSEFLANMSHEIRTPMNGVIGMTGLLLDTELSDEQRRYAEIVQASAESLLGIINDI
>sp1121480_1
ATRAKSDFLANMSHEIRTPMNAIIGMSHLALQTNLDKRQRNYVEKVQRAGENLLGIINDI
>sp1729650_2
NARIKSQFLANMSHEIRTPMNGILGMAGLLLKTELTPKQQDFVRGIRVSAEHLLAIINDI
>sp43657_6
MSTAKGEFLANMSHEIRTPMNAIIGMSHLALRTELTEQQSGYVNKIDQAAKSLLGIINDI
>sp1869302_1
ANEAKSDFLANMSHEIRTPMNAVIGMTGLLLETELTDDQCDCAKTVQASGESLLHIINDL
>sp1137799_1
ASRSKSEFLANMSHEIRTPLNGISGYTALLLETELKSQQREYLSTIEKSAQGLMTMLNDI
>sp358220_2
STALKSNFLANMSHEIRTPMNAIIGMSHLALKSGLSPRQHDYVSKIQQAGQHLLGVINDI
>sp1734399_1
ANKAKSEFLANMSHEIRTPINGMVGMIDLTLLTELDFEQRDNLNTAKTCADSLLRIINDI
>sp1736221_2
ATRAKSNFLATMSHEIRTPMNAIIGMSHLALRTDLDPRQRNYIEKVHRSAEYLLVIINDI
>sp1121035_2
ANRARGAFLANMSHEIRTPLNGVIGMTELALDTDLDSEQRHYLKTVKSSAESLLALLNDI
>sp1716143_1
ANRAKSDFLARMSHEIRTPMNAIIGLTHLALKTGLTAKQADYLSKVSLSANSLLGIINDI
>sp631362_3
ANRAKSEFLANMSHEIRTPMNAVMGLAQLLLGTELSTRQRDYLTKLYNAAHSLLGILNDI
>sp45068_1
KSQQKSEFIANMSHEIRTPMNGVIGFTNVLLESKLDPLQLDYVKTIRSSAQDLLAIINDI
>sp886293_2
ATQAKSTFLATMSHEIRTPMNAIIGMTELTLDTDLTPEQRQYLELVKESSESLLTLINDI
>sp1855285_1
ATRAKSEFLANMSHEIRTPMNAIIGMSHLALQTQLDKRQRNYIEKVNRSAESLLGIINDI
>sp565045_1
ANQAKSDFLANMSHEIRTPMNAIIGMSHLALQTDLTSKQRNYIEKVHRSAESLLGIINDI
>sp1121411_1
AARDKSDFLSRMSHEIRTPLNGVIGMTGLLMDTRLDETQRRYVRTLKSSGESLLAVVNDI
>sp536_2
ATRAKSDFLANMSHEIRTPMNAIIGLAHLALRTGLDPKQRDYLQKIHNSGKHLLGIINDI
>sp1121279_2
ASRMKSEFLANMSHEIRTPMNAVIGMAFLALKTELSAKQRDYVSKIHNAGNSLLAVINDV
>sp1972460_2
MDKLKDEFLANTSHELRTPINGIIGLTESMLDGRLTSVQSRNLSMVVMSGRRLSTLINDI
>sp758825_1
ATKMKSDFLANMSHEIRTPMNGIIGMTHLALQTELTAKQRNYLEKVESAARNLLGIINDI
>sp1752197_1
ANRAKGDFLANMSHEIRTPMNGVLGMTELLLDTPLNPDQRSHAETVYQSALSLLNVINDI
>sp1781255_2
STRYKSQFLANMSHEIRTPMNGVLGMAGLLLQTELSAKQREYAQTIRISAQHLLGIINDI
>sp983917_2
AARTKSDFLANMSHEIRTPLNAVIGMTRILSRTEMSPRQQDCVSKIQDSSHHLLAVVDDI
>sp1798318_2
GNRLKSEFLANMSHEIRTPINGVIGMTDLLTDTNLDQEQTEYAKAIKSSAESLLTVINDV
>sp1797569_3
AAQAKSEFLANMSHEIRTPMNAIIGMSHLALQTQLDPKQRNYVEKAHRSAVSLLGIINDI
>sp1752217_2
ATEAKSSFLATMSHEIRTPMNGVIGMTGLLLETTLTEEQREYAETVHSCGDHLLTIINDI
>sp1818881_4
ASQAKSDFLATMSHEIRTPMSGVIGFAHLLEKTELDDQQADYLRIITSSANSLLDIIDDI
>sp909625_1
ANRAKSDFLANMSHEIRTPMNGVIGMSDLLLDTNLDPEQYEYVDTVRRSGETLLALINDI
>sp981222_1
LARRQSDFLANMSHEIRTPMNGIMGTSELLLRTPLAPNQKDLAETIRYSAESLLVIINDI
>sp1736434_1
STRAKSEFLANMSHEIRTPMNAILGMSYLALQTGLDARQRNYVDKVHRAAESLLGIINDI
>sp1806484_1
ATQAKSSFLANMSHEIRTPMNAIIGMSHLALQTALDKKQRNYIEKVHRSGENLLGIINDI
>sp1802096_2
ASRAKSEFVANISHEIRTPMNAILGMMELALDTPLTPPQRDYLTTARTSAETLLTLLNDI
>sp1752199_2
TTRTKSEFLANMSHEIRTPMNGVLGMLELLEQSTLPAAERGFVRTARNSAESLLGVLNDI
>sp487685_1
ATRAKSDFLANMSHEIRTPMNGVIGMTELLLTTGLTDEQERYAGTIRNSSYSLLEIINDI
>sp1666905_1
AAQFKAEFLANMSHEIRTPMNGVMGMTSLLSRTQLSRQQRDYVTTISRSAQHLLTLINDI
>sp1640514_1
ANRAKNQFLANMSHEMRTPLNGILGMIELLRGTPMTAEQEDFANTIHASSQTLLFLIEDV
>sp1122615_1
ASRMKSEFLANISHEIRTPLSGINGYMNLLGRTRMTDQQIDYLRIMETSAADLLRLLTDV
>sp1742724_3
ANQAKSDFLANMSHEIRTPMNAVIGLSQLALRTDLSSVQHDYLTKIQDSSRSLLGLINDI
>sp1727196_3
ATRVKSEFLANMSHEIRTPMNAIIGLVELCLNTGITAKQRDYLERVETASRSLMTIIDDI
>sp512030_2
STALKSNFLANMSHEIRTPMNAIIGMSHLALKSGLSDRQHDYVSKIQQAGQHLLGVINDI
>sp1797200_1
ANEAKSAFLANMSHEIRTPMNGVIGMVDLLLDTQLDVEQRDYAETVQSSAEALLTVIGDI
>sp48256_1
ANKAKSEFLANMSHEIRTPINGIVGMIDLTLLTLLDSEQQDNLRTAKSCANTLLKIINDI
>sp617001_1
ATQAKGEFLANMSHEIRTPMNGVIGMTELLLKTQLNATQRRYAETVRASGEALLRIINDI
>sp419481_2
ANRAKSRFLANMSHEIRTPMNGVMGMTRLLLGTSLSEEQSHRVNTIQKSADALLAIINDI
>sp1434232_5
ATQAKSEFLANMSHEIRTPMNAIIGMSHLAQKTELTAKQRDYVDKIHGAANHLLQIINDI
>sp1820336_2
ASQAKSSFLANMSHEIRTPMNAVIGLSQLALRTNLTETQQDYLEKIQDASKSLLGLINNI
>sp1349767_1
ATKMKSDFLANMSHEIRTPMNGIIGMTHLALQTELTPKQRNYLEKVESASKSLLGIIDDI
>sp644_3
ATRAKSDFLANMSHEIRTPMNAILGMSHLAMQTRLDPQQFDYVSKIQRSAQHLLGIINDI
>sp1434232_6
ASKAKSEFLANMSHEIRTPMNAIIGMTHLALQTQLTDKQRDYLGKTQSAAKSLLGIINDI
>sp1123242_1
ANRAKGEFLANVSHEIRTPMNAILGLTELTLDTSLSDIQRQSLSTVKSAADNLLTIINDL
>sp1644131_2
ASQAKSAFLATMSHEIRTPMNGVLGMTELLLASPLTAQQRHYTSMVQRSGQNLLVIINDI
>sp1736318_4
AARAKSDFLANMSHEIRTPMNAIIGMSRLALQTDLTPRQRNYVEKAHRAAKGLLGIINDI
>sp1349434_1
TNRAKSEFLAMMSHEIRTPMNGVIGMTDLLLDCEPGSQQREYLDIIRQSGDTLLAIINDV
>sp107637_3
ATRVKSEFLANMSHEIRTPMNAIIGLVELCLNSSISAKQRDYLERVETASRSLMTIIDDI
>sp425104_2
ATRAKSDFLANMSHEIRTPMNAIIGMSHLALQTGLDRKQRDYINKIQSASESLLALINDI
>sp1090322_2
ASQAKSDFLANISHEIRTPLNGIIGFSDLLIESQLSPSQLHHMQTIQASANSLLDLINDV
>sp1267535_2
ATRAKSDFLATMSHEIRTPMNGVIGMASLLAETPLSAEQSQYLDTIRSSGEALLTVINDI
>sp1895807_1
ASRAKDEFLANVSHEIRTPLNAILGMTELTLETPLTDDQRQCLKTVRSAAEGLVRIVDDV
>sp652_2
ASQAKGEFLANMSHEIRTPMNAIIGMAQLAMMSDLNPKQQHYVGKIDQAAKSLLGIINDV
>sp1658518_5
AARAKSSFLAMITHELRTPMNGVIGMASLLLETPLTEEQRSFTNTIQQCGEAQLSLINDV
>sp83767_2
AANVKSAFLANMSHEIRTPMNAIIGLTQLALETPLNKQQQDYLSKVLRSSKSLLGILNDI
>sp247634_1
VTEAKSRFLSAMSHEIRTPMNGVIGMAELLEGTDLTNQQGEYVSLIIKSADTLLGLINDI
>sp1881039_3
ATRAKSEFLANISHEIRTPMNAILGFAGLGTHLDLPAQPLDYFRKISRAGQSLLQIINDV
>sp1123397_1
ASRAKSEFLANMSHEIRTPMNAVIGLSQLLEQTDLGEKQRDQVNKIHQSSRMLLGIINDI
>sp768671_2
ASRAKSEFLAAMSHEIRTPMNGIIGMTELALETPLTEEQRDYLVVVKSSADGLLIIINDI
>sp1121455_1
STRAKSDFLANMSHEIRTPMNAILGMAQLTLLTELNEKQRIYVERLRDAAKSLLRILNDI
>sp1895704_1
ANRMKSEFLATMSHEIRTPMNGIIGMTELLLDTQLTTQQYNYAKTVMSSSEALLTIINDI
>sp1797679_2
ANVMKSQFLANMSHEIRTPMNGILGFLDLLQTTSLSQEQREFINEAKTASEMLLYLINDI
>sp419481_5
SGHAKSQFLANMSHEIRTPMNAIIGMCDLVLATDLSSRQKEYINIVRSSSRSLLELINDI
>sp159290_3
ANRAKSEFVANMSHEIRTPMNGVVGMTELLARTDLSDQQRHYTMTVKRSAEALLGIINDI
>sp1035308_1
ANRAKSEFLANMSHEIRTPVNGINGMIDLTLSTDLNPEQQDNLETAKICANSLLALISDI
>sp399101_2
ATVAKSEFLANMSHEIRTPMNGVIGMTDLLLVSQLTPEQRDFLQTIRSSGESLLAIVNDI
>sp1798266_1
ANRLKSEFLANMSHEIRTPMNAVIGMSRLCLSTELQPQQRDYVEKIFHAGQSLLGIINDI
>sp180195_2
ATRAKSEFLANMSHEIRTPMNAIIGMSHLALSTQLDKKQRNYIEKVHRSAENLLGIINDI
>sp1640516_1
ASRAKSEFLATMSHEIRTPMNGILGMTRLLLGTELADEQREYAETVRASADSLLSILDDI
>sp933262_1
ASRAKSEFLANMSHEIRTPLNSIIGLIELMSDSNLDAEQKEDLDVVLSAAYALLSIINDI
>sp62101_1
ATRLKSEFLATMSHEIRTPMNGVIGMTELLMDTKLSNKQLNYASTIMSSADALLCIINDI
>sp1100700_1
ANASKSHFLANMSHEIRTPMNGILGMTELCLQTRMTAEQRSYLDMVSTSANSLLAVINDI
>sp1674894_1
AAESKSMFLANMSHEIRTPLNAIIGLSDLALKTELTLKQADYIRKVRNAGISLLGIVNDI
>sp382464_3
AAAIRSEFLANMSHEIRTPMNGVVGMAELLGHTELGEEQREYVDTIRNSGEALLGLINNI
>sp1121004_1
ANRAKSDFLANMSHEIRTPMNGIIGMSELALDTRSETERDEYIGIVKSSAEALLAILNDI
>sp1934309_1
ATQVKSSFLATMSHEIRTPMNAVIGMTGLLLDTQLDIQQRDFVETIRTSGENLLALLNDI
>sp1576369_3
ASRSKSEFLANMSHEIRTPMNGVLGMTEVVLDSELTRDQRESLEIVKSSAESLLVVLDDI
>sp1246637_3
ATRAKSDFLANMSHEIRTPMNAIMGMSHLALKTELNSRQRDYLNKIDLSAKSLLGIINDI
>sp1917164_3
ANQAKSDFLANMSHEIRTPMNAIIGMSHLALETQLTRQQRNYIEKTHRSAQSLLGIINDI
>sp159087_4
ASRAKSEFLSNMSHEVRTPLNAILGLSDLCLQTPLNPQQNQHLSKIRLAADHLLGIINDI
>sp1866913_2
ANKAKSEFLANMSHEIRTPMNGVIGMTGLLLDTELTQEQREYAETVRNSADALLWIINDI
>sp1798243_4
ANRAKSAFLANMSHEIRTPMNAIIGMSQLALKTELTPKQKNYIEKVHLSAIALLGIINDI
>sp1798571_1
ASIAKSEFLANVSHEIRTPLNGVIGMTELLMDSGLNTSQREYGTIVLNSAENLLGIINQI
>sp1881039_4
ASLAKSEFLANMSHEIRTPMNALIGLSRLTLRTELDSKQRGYLEKMLWSGENLLGIVNDI
>sp1232681_1
ASKSKSEFLANMSHEIRTPLNGVIGFTELLLNTPLSQLQQQYVENVHVSGKSLLAIINDI
>sp1703345_3
AVKIRSEFLANMSHEIRTPLNGIIGMTDMAFETELSTEQLRYLTIIKSSSESLLSLINDI
>sp926556_1
ANRAKSDFISSMSHEIRTPLNGVIGFSDLLSSTSLDASQRQYINLINQSAKSLMEIVNDI
>sp1736518_3
ASAAKGQFLAKMSHEIRTPMNGVIGMAYLALKTELAPRQRDYLEKIRFAGEHLLRIIDDI
>sp381_1
ADRAKSEFLANMSHEIRTPMNGVLGMAELLAKTELTPRQRTFTDVIVKSGNALLTIINDI
>sp945550_2
ANRAKSDFLANMSHEIRTPMNAIIGMSYLALKTDLTKAQRNYIHKVKLSADSLLGLINDI
>sp1121453_3
ASRAKSDFLARMSHEIRTPMNAIIGLSHLALQTSLDAQQHGYIIKVQNSAKALLGIINDI
>sp1415779_1
AARVKSEFLANMSHEIRTPMNGVIGMTNLLADTPLSAIQRDYLDTIRNSGEHLLAVINDV
>sp1122124_1
ADKAKSEFLANMSHEIRTPINAILGMTQLCLKTDLNEKQRGYLRSVESSSKILLGIVNDL
>sp765911_2
ANAAKSQFIANMSHEIRTPMNGILGMTELALDTELTPTQRDYLNIVKSSAETLLTILNDI
>sp1854058_1
ADRAKSEFLANMSHEIRTPMNGVLGMAELLAKTELTPRQRTFTDVIVKSGNALLTIINDI
>sp1790_1
AAQAKADFLANMSHEIRTPMNAIIGLSHLALLTDLDRQQRDYVQKIEGSGKHLLGIINDI
>sp617002_2
ANRAKSEFVANMSHEIRTPMNGVVGMTELLSRTELTDQQRHFTQTAKKSAEALLGIINDI
>sp1121942_1
ANRIKSEFLANMSHEIRTPLNGIIGFCRLLGRGRLDNREREWLEHIETASNNLLTLINGI
>sp83767_5
ATKAKSDFLANMSHEIRTPMNAIIGMSQLALQTGLDKRQRNYIDKVHRAGKNLLGIVNDI
>sp1678841_1
ANRIKSDFLAMMSHEIRTPLNGVIGMTNLLLNTGLTAVQRDYAENIQASGENLISIINDI
>sp1882768_1
SSRLKSEFLATMSHEIRTPMNGVVGLTALLLETPLDPTQKQYADGVKGAGEALLALINDI
>sp1010_1
ASKAKSEFLANMSHEIRTPLNGVIGFSDLLLKTPLNDLQKQYLKYVNESGSNLLAIINDI
>sp595460_2
ANSAKSEFLANMSHEIRTPMNGILGMTELLSGTEMTAEQREFLTLVQQSADSLLRLLNDI
>sp1643526_3
AAQFKADFLANMSHEIRTPMNGVLGMTSLLSRTPLKRQQREYVQAIQRSAQHLLTLINDI
>sp1736580_1
ATQAKSEFLANMSHEIRTPMNAILGMSYLALQTGLDAKQRNYVEKVHRAAESLLGIINDI
>sp1349753_1
ANRLKSEFLANVSHEIRTPMNAIIGMTELALGGALPARERDQIAKANAAARNLLVVLNDI
>sp1121396_6
ATRAKSDFLANMSHEIRTPLNAIIGFAHLALQTELDSRQHDYIHKIQNGSKALLGVINDI
>sp1121280_1
ADRTKSEFLARMSHEIRTPMNAILGMSNLTLQTTLTRKQRDYLDKIRYSADTLLGLVNDV
>sp1502852_1
ASRAKSAFLATMSHEIRTPMNGVLGMTEMLLATPLTEAQRNYTTLVKRSGEHLLVIINDI
>sp1736492_1
STALKSNFLANMSHEIRTPMNAIIGMSHLALKSGLNARQHDYVSKIQQAGQHLLGVINDI
>sp1567108_1
MAQVKEQFLANMSHEIRTPMNGILGLTEVLAKTNLNDHQRDYLKAISTSANNLMIIINDL
>sp1123498_2
ALKVKSMFLANMSHEIRTPMNAIIGMSHLALKTDLTAKQHDYLSKIHNSASLLLGIINDI
>sp491205_1
ASKAKSEFLANMSHEIRTPLNGVIGFSDLLLRTPLNDIQKQYLNYINESGENLLNIINDI
>sp1340493_1
SARARSQFLANMSHEIRTPMNGILGMMELTLDSELSREQRENLSMARHSARALLEILDDI
>sp1895767_3
ANLEKSRFLANVSHEIRTPMNGIVGTASLLKDTPLDHEQLKYVNMMQLSAESLLNLINDI
>sp179408_1
ASRVKSQFLANMSHEIRTPMNGVLAMAQLLLRAPLEQKQRDCIQTIYRSAEHLLNVINDI
>sp1131284_1
ANEAKGSFLANMSHEIRTPMNAIIGLSHLMQDTDLTRKQRDYQTKTLAAAENLLGIINDI
>sp1736464_2
ATRAKSEFLANMSHEIRTPMNAILGMSYLALQSGLDAKQRNYVDKVHRAAESLLVVINDI
>sp1736518_4
ASQAKSAFLANMSHEIRTPMNGVLGMAELLAATELTETQRHYTSMVRRSGEHLLVIINDI
>sp1630693_4
ASRAKSEFLANMSHEIRTPMNGIIGMTELALETPLSPAQREYLGLVKSSADALLTVINDI
>sp1366050_1
AAQAKASFLANMSHEIRTPMNAVIGMAHLALGTRLDPKQRDYIEKIERSGQHLLGILNDI
>sp631362_6
ANRAKSQFLANMSHEIRTPMNAVLGMTHLTLRTELTDHQRNYLNEIQTAAQSLLLIIDDI
>sp159087_5
GSQAKSEFLATMSHEIRTPMNGVLGMTELLLGTELEPTQRQFVEAVERSGKHLLHIINDI
>sp500610_1
AERAKSDFLAVMSHEIRTPMNTVLGMSRLALQTELAPKQRNYLGKVHASAENLLTIINNV
>sp476652_3
ANRAKSQFLANMSHEIRTPMNGIIGYIELLSAMPLEREQASYIAEVKASTDALLVLVNDI
>sp1123278_1
ASVAKSEFLANMSHEIRTPLNGVIGFTDLVLKTALNETQHQYLSIVDQSANALLSIINDI
>sp1779382_3
ANRAKSEFLATMSHEIRTPMNGVIGMTSLLLDTPLTPTQRDYVEIIRSSGDALLTIINDI
>sp1797914_4
ANKAKSDFLANMSHEIRTPMNGIIGMTGLLFDTDLNKEQLDYARNVKISAESLLGIINEI
>sp402777_3
ASRVKSQFLANMSHEIRTPMNGVLGMAQLLLRLSLEAKPREYAQTIYRSAEHLLSVINDI
>sp1122198_1
ANQSKSEFLANMSHEIRTPLNAIIGLSELQLGEEQPLHMQQRTRQVHHSGKLLLGIVNDL
>sp323850_2
ASKAKSDFLANMSHEIRTPMNAIIGMSQLCLQTSLDKKQQNYVEKIDRASKSLLGIINDI
>sp53412_2
ATQAKSHFLANMSHEIRTPMNVIIGMSCLALKTELDRKQRNYVEKINLSAENLLGIINDI
>sp1891926_3
ANRAKSDFLANMSHEIRTPMNAVIGMSELLLDGHLESTQRDYARMIRESGEALLNIINDI
>sp1882749_3
ANVAKSQFLAMMSHEIRTPMNGVIGMASLLLDSPLTPDQRESAETIRQSGQALLAIINDI
>sp56449_1
ATLAKGEFLATMSHEIRTPLNGIIPMLELISSGQLSLDQRDMLQTATGSSLQLLRIVDDI
>sp617001_3
ASRAKSDFLANMSHEIRTPLNAVIGLTQLCLEYDLEPRLRDYLQKVLRSSRMLLAILNEI
>sp1045773_1
SSRLKSEFLATMSHEIRTPMNGVIGLTGVLLDTELDERQRQYANGVRVAADALLSLINDI
>sp1897630_3
ASRAKSQFLAAMSHEIRTPMNAIIGLSGLALRTSLTDKQSDYLQKIDTSANSLLRIINDI
>sp1852620_1
ANRLKSDFLATISHEIRTPMNGVIGMTGLLLDTELDDAQQNFAVAVRESADALLTIINDI
>sp522306_2
ASRAKSQFLANMSHEIRTPMNGVLGIAELLLATPLAEQQRSRLQTLYRSGQSLLDVINDI
>sp1246637_6
ANRAKSDFLANMSHEIRTPMNGIIGMTELLLETNLNETQRHYADTVRSSSNALLLLLNDI
>sp1505757_2
ANEAKSAFLANMSHEIRTPMNGILGMTQLCLETPLSDEQREYMTLVQHSARSLLRIINDI
>sp1349818_1
ATKAKSDFLANMSHEIRTPMNAIIGMSHLALQTQLDKQQRNYIDKVNRSAENLLRIINDI
>sp1647102_3
ANSAKSDFLANMSHEIRTPMNAIIGMSYLALKTDLTKAQRNYIHKVKLSADSLLGLINDI
>sp641107_1
ANIAKSQFIANMSHEIRTPMNGIFGFLELLQSTDLSTEQREFIREAKSASDILLDIVNDI
>sp1121419_2
ANKAKSEFLANMSHEIRTPLTGVVGMIDITLSTELTPMQSENLNIAKKCANSLLVIINDI
>sp234267_1
ASRHKTEFLANMSHEIRTPMNGVIGMTGLLLDTELTTEQRDYAGTVRRSGESLLTLINDI
>sp941449_2
ANQAKSDFLARMSHEIRTPMNAVLGMCHLALKTRLSPKQHDYLTKIRRSGEALLGVINEI
>sp1880899_1
ASLIKSEFLANMSHEIRTPMNGVLGMLDLLSETDMTATQRDWVETAHKSAAALLNIINDI
>sp1120934_1
ASRMKSAFVANMSHEIRTPMNGVIGLATLLLDTDLDPRQRDHVSTLQRSADALLEVIDDI
>sp1816219_3
AVKAKSNFLANMSHEIRTPMNAIIGMSALALKTNLTPEQENQITKVNIAAESLLGIVNDI
>sp1198452_6
ATRAKSDFLANISHEIRTPMNAILGFAGLGTHLDLPPQPLDYFRKIGRAGQSLLEIINDV
>sp1691979_1
ASIAKSEFMANMSHELRTPMNGIIGFTDLVLTTDLQKSQRDYLDNVKRSAYGLLDIINDI
>sp935548_1
ADRAKSEFLANMSHEIRTPMNGVLGMAELLAKTDLTPRQKTFTDVIVKSGNALLTIINDI
>sp1298861_1
ATRAKSEFLANMSHEIRTPLNAIIGMSHLALGTSLDTRQRNYVDRIQRAGESLLGVINDI
>sp1121451_1
ASKSKSQFMANVSHEIRTPMNAIIGMADLTLSTDLGAKQREFLKIILSSGRVLLRLINDI
>sp1121274_2
ANRLKSDFLANMSHEIRTPMNAILGMTHLTLKTELNAQQRDYLQKTSVAAESLLHILNDI
>sp111611_1
ATQLKSDFIANMSHELRTPMNAVIGMTGLLLETDLNATQREFVETVRSSGESLLAIINDI
>sp926562_1
AAVAKSDFLATMSHEIRTPMNGVIGMTSLLLQTKLNAEQLDYVNTIRLSGDALLSVINDI
>sp1195246_1
DNRQKSDFLAKMSHELRTPLNAVIGFTRQLLKTPLTPNQGDYLHTIQKSANSLLNLVNDV
>sp1116369_1
ADRAKSEFLANMSHEIRTPMNGVLGMAELLAKSDLDPKQRTFTDIIVKSGNALLTIINDI
>sp28066_4
NSRLKSEFLSTMSHEIRTPMNGIVGMTELLLDTPLDDEQRDFTGMLRESAQALMDIINDI
>sp1287276_1
ADRAKSEFLANMSHEIRTPMNGVLGMAELLAKSDLDPKQKTFTDIIVKSGNALLTIINDI
>sp595460_3
ANHAKSEFLASMSHEIRTPMNGIIGMTDLLLGTELSYEQRDYQHIVKQSAESLMQLLNDI
>sp1346290_2
AAHMKSTFLANMSHEIRTPMNAILGMTHLALRDEMPPRQRNYVEKAHRAARGLLAILNDI
>sp1736270_1
ATLAKGEFLATMSHEIRTPLNGIIPMLELISRGQLSLDQRDMLQTATTSSLQLLRIVDDI
>sp204799_1
ADRAKSEFLANMSHEIRTPMNGVLGMTELLAKTELTAKQKTFADIILKSGNALLTIINDI
>sp1445510_3
ANHAKSEFLAMMSHEIRTPINGIMGMAELALNTELNADSRGYIEKAFTSAHSLLGIINDV
>sp1121445_2
ANRAKSEFLANMSHEIRTPMNAVIGMAYLALQTKLTGKQHSYVSSIKDSAKSLLRIINDI
>sp880070_2
ASLAKSEFLANMSHEIRTPLNGIIGFTDLLVKTELDETQSQYINIVNQSAVSLLNIINDI
>sp526588_2
ANKAKSDFLANMSHEIRTPMNAIIGMSYLALKTDLSKAQRNYIHKVKLSADSLLGLINDI
>sp1121467_3
DNRFKSRFLASMSHEIRTPLNAVIGMTDLTLRSELTPEQTDNLEIVRLSASQLLTLVNDI
>sp1775672_1
ANIAKSEFLANMSHEIRTPMNGVIGMTELLLDTELNDEQMHYAETVRKSGESLLGLINDI
>sp1531955_2
SSRVKSEFMATMSHEIRTPMNGVIGLTSLLLRTPLDDVQRQYAEGVSAAGEALLALINDI
>sp1123516_1
ANLAKSQFLANMSHEIRTPLNAVIGLTELLLDDSLTSKAAYRIQQVHGSGKLLLGIINDV
>sp1895928_2
AGQAKADFLANMSHEIRTPLNGVIGMTGLLLDTELSRQQRSYAETVRYSGQNLLAIINDI
>sp1380392_1
ASRLKSEFLATMSHEIRTPMNGVIGLTDLLLRTDLDEHQRRLAANLQNAGLTLLAIINDI
>sp1040986_2
ADRAKSEFLANMSHEIRTPMNGVLGMAELLAKSELDPKQKTFTDIIVKSGNALLTIINDI
>sp459495_2
AVQFKSRFLAQMSHEIRTPMSGVLGMVELLMQTHLTPQQKDYTQTIYRSAKHLLTVINEI
>sp1798316_1
ANLAKSEFLANMSHEIRTPMNAIIGLTRVVLDTELTPRQSDFLRTVHSASQSLMTILNDI
>sp1121004_3
ASQAKGEFLANMSHEIRTPMNAILGLAQLMEDGELGQRERDYLDKIQRSARSLLGILNDI
>sp671143_1
ASRAKGEFLAKMSHEIRTPLNAIIGMTELTLDTALTTEQREFLQVVQSSSEALLTVINDI
>sp83765_5
ATRMKSEFLANMSHEIRTPMNAILGMLYLVLKNDLPPGLRNHLSKAQGAAHSLLGIINDI
>sp1123242_5
ANRAKSDFLANMSHEIRTPLNAIIGMTELVRDTDLNTTQREYLAMVQESGESLLSVINDI
>sp52560_2
ATQAKSDFLANMSHEIRTPMNGVIGMTGLLLDTPLDETQRRYAEAVRSSGEVLLSLINDI
>sp1298858_2
ADRAKSEFLANMSHEIRTPMNGVLGMAELLAKTDLTTRQKTFTDVIVKSGNALLTIINDI
>sp1444314_1
AARVKSEFLAVMSHEVRTPLNGVIGMSELLLETDLNEDQREYVKIIGKSGKALLSVINDV
>sp1122603_1
ASRAKSEFLANMSHEIRTPMNAILGLSQLGSRARDLPQARDYLAKIHSSAQSLLQVLNDV
>sp1008392_1
ASMAKSEFLANMSHEIRTPMNGVIGMAGLFLDTELNSEQRKFAQMIQKSGETLLRLINDI
>sp1886670_1
ANRAKSRFIANMSHEFRTPLNGIIGMTELILLSEIDQEQRDNMKIVQNSAETLLTLINDV
>sp551987_6
ASRAKSEFVANMSHEIRTPMNAVLGVAYLLENTPLSRAQQEYVGMIRSSGQVLLGILNDV
>sp1123516_2
ANQAKSEFLANMSHEIRTPMNGIIGLSEIALSEKDPDTMHSHIKKVHQSGRMLLGIINDI
>sp640081_4
ANRAKSDFLANMSHEIRTPMNGVIGMTELALDTELTEEQRDYLEAVQMSANALLSIIDDI
>sp90270_1
ATLAKGEFLATMSHEIRTPLNGIIPMLELISSGQLSLDQRDMLQTATGSSLQLLRIVDDI
>sp536019_1
ADRAKSEFLANMSHEIRTPMNGVLGMAELLAKTELTARQKTFTDVIVKSGNALLTIINDI
>sp243277_2
MSQAKGDFLANMSHEIRTPMNAILGMAHLALNTPLDTTQRKYVTRINESAKNLLGIINDI
>sp1416778_1
ASKAKSEFLANMSHEIRTPLNGIIGFSDLLLRTPLNEIQNQYLNYINESGENLLSIINDI
>sp1742972_5
SARAKGIFLATMSHELRTPMNGVLGCTQLLQDTSLTDQQRELIETMHRSAEALLTLVNDI
>sp1121447_3
ANRFKSRFLASMSHEIRTPLNGVIGMTDLTLRSDLTADQTENLEIVRTSANQLLTLINDI
>sp761193_1
ASVAKSEFLANMSHEIRTPLNGVIGFTDLLLKTALNETQQQYLSIVNQSANSLLSIINDI
>sp1798571_2
ANRTKSEFLANMSHEIRTPMNGVIVLSHLLSETNLSEEQRDYAESLIVSGENLLKIINDI
>sp1346290_4
AAQARSEFLANMSHEIRTPMNAIIGMTRLALQTDLDARQRNYIGKANGSAISLLGILNDI
>sp758825_3
ANQAKSDFLSNMSHEIRTPMNSIIGMAHLALKTVTHPKQRDYLQKIYHSGQHLLGIINDI
>sp659495_2
AAQTKSDFLANMSHEIRTPMNAIIGISHLMHKTTLNAQQNDYLTKIHNSGKHLLGIINDI
>sp1122158_3
SNRAKSEFLANMSHEIRTPMNGIMGMTELALDTDLNKDQREYLSLVKASADSLLNIINDI
>sp1278307_3
ATKAKSDFLANMSHEIRTPMNAIIGMSHLALQTDLSVKQRNYIEKVHLSGEALLGIINDI
>sp225345_2
ANKAKSEFLANMSHEIRTPLNGITGMIDLTLSTNIDDEQRGYLNTAQKCTKNLIKTINDV
>sp1662188_2
ANQAKSTFLANMSHEIRTPMNAIIGMSELVLDLNLGSKQRNFITKIHKAAKSLLSIINDI
>sp1441930_2
ANQAKSEFLANMSHEIRTPMNGILGMTQLCLETNLTKEQRDYINMVYSSARALLKIIDDI
>sp1674838_1
ATRAKSIFLANMSHEIRTPMNGIIGMADLLAQTPLTEEQKDYLATIIASGRNLLNIINDI
>sp1122206_2
SNRLKSQFLANISHEVRTPLNAILGYTK-TLQKDITDTQRLYVDTIEQSTNSLLTIIGDI
>sp1805193_2
AAHARSAFLANMSHEIRTPMNAVLGFVELVLDTELSVEQRRALELVRSSSEALLTILNDI
>sp1855297_1
ANQAKSIFLATMSHEIRTPMNGVIGMAALLNETHLTDEQRMFTGTITTCGETLINVINDV
>sp1285242_6
SSEAKSRFLANMSHEIRTPMNGIIGMTHLALDGELAPRQRSQIEAIQSSAQRLMGIINDI
>sp1121935_3
ANEAKSEFLARMSHEIRTPLNGVLGMASILADTNLNEKQHKYLDTIVNSGEALLTIINDI
>sp857087_3
ATQVKSEFLANMSHEIRTPMNAIVGLVELCLNSDISSKQRDYLERVETAAHGLTNLIDDI
>sp2340_1
ANNSKSEFLANMSHEIRTPMNAVIGMTNLALNTDLDETQRNFISKAHMSAESLLHILNDI
>sp526222_3
ANRFKSRFLASMSHEIRTPLNAIIGLTDLTLRSELSTKQAEDLELVKISADQLLTLINDI
>sp700598_2
ANQAKSEFMANMSHELRTPMNGIIGFTDLVLTTNLQHSQRDYLENVKKSAYGLLDIINDI
>sp755178_1
ANKAKSEFLASMSHEIRTPMNAIQGFTHLALQEDLSNKQKSYLVKIQKACESLLLIINDI
>sp1736532_4
ANVAKSEFLANMSHEIRTPMSAIIGMAYLALRTGLTPKQHDYVNKIHRAAMSLLAIINDI
>sp1190417_1
AGQAKTAFLATMSHEIRTPLNAVLGLTDLLLTTDLDEDQRAHLETIAGSGDSLLALINDV
>sp419481_8
ATRAKSAFLANMSHEIRTPMNGVIGMIDILLDTGLTAEQKEYAESVKSSADALLILINDI
>sp659495_3
ANQAKSEFLAKMSHEIRTPMNAVIGLTQLLKRTKLDHEQTDYVDKILNSAEVLLSIINDV
>sp83406_2
ANQAKSEFLANMSHEIRTPMNGVLGMTELLLGTELNTRQQQYTRTIHNSALSLLGIINDI
>sp529086_4
ASAAKSSFLANMSHEIRTPMNAVLGMLQLVGQTELSARQRDYISKAQGAGSVLLGLLNDI
>sp1752214_2
AASAKAEFLANMSHEIRTPMNGVLGMTELLLNTDLNRKQRHFARTIHRSGEALLSIINDI
>sp118005_2
ANKAKSEFLANMSHELRTPMNAIIGLSQLALQTGLNEKQKNYIQKVHLAATSLLGILNDI
>sp1390249_1
ANIAKSQFLANMSHEIRTPMNGIIGFVNLLEFTDLTEEQLEYISHINQSSESLLAIINDI
>sp1783499_1
MAQVKEQFLANMSHEIRTPMNGILGLTEVLAKTQLNDHQRDFLKAINTSANNLMVIINDL
>sp332999_1
ANSAKSEFLANMSHEIRTPLNGVIGFTDLVLKTQLNDTQKQYLTIVNQSANALLSIINDI
>sp1121480_4
ATRLKSDFLANMSHEIRTPMNAIIGMSRLALMADPNPRQRNYLSKILGAGEHLLGIINDI
>sp1881035_3
ASQAKSSFLANMSHEIRTPMNGVLGLTELVLQTELNERQRKFIELAHSSAKGLMVIINDL
>sp1890733_1
ANRAKSQFLANMSHEIRTPLNAALGTTDLLLQTPLNLEQQDLARILKTSGEHLLSLINDI
>sp1223802_3
ASRGKSEFLANMSHEIRTPMNAIIGLSQLALSEQLDPTLKDYLNKIHGSARALLGILNDI
>sp474950_1
ANRAKSEFLANMSHEIRTPLNGVIGMTDLALETELTREQREYLQTVKYSADALLNVINDT
>sp650_2
-AQAKSDFLANMSHEIRTPMNAIIGFSSLALQTELDQQQRDYLGKIKSSSDTLLLLINDI
>sp631362_10
ANLAKSEFLANMSHEIRTPLNAIIGITDLLSEAGLDEEQRQYAETLRGASRSLLALINDI
>sp1237149_1
SGRVKEQFLANMSHEIRTPMNAIIGFANLLLKEKFTPEQRKYINAIHNSGENLLVIINDI
>sp1082933_2
ADRAKSEFLANMSHEIRTPMNGVLGMAELLAKSDLDPKQKTFTDIIVKSGNALLTIINDI
>sp883_3
ASRAKSEFLAGVTHELRTPMNAVIGMVDITLGTDLAPKQREYLNLVRSSARSLLGVVNGV
>sp708132_3
ASRAKSDFLANMSHEIRTPLNGIFGMLSLLKNSQLSQAQMEMLHTVESCSEGLLTVLNDV
>sp296591_1
AARAKAAFLATMSHEIRTPLNGVVGMTTLLADTPLDPEQRDYLHTMRVSSDQLLGVINDI
>sp1267981_1
ATRLKSEFLATMSHEIRTPMNGVIGLTGLLLDTPLDTTQRQYAQGVKGAGESLLLLINDI
>sp1617448_1
ANQAKSEFLAMMSHEIRTPMNGVIGMINLLEDTPLTPQQLDNVTTIRHSGESLLVIINDI
>sp1539064_1
PSMAKDHFLANMSHEIRTPLNGIIGFTNILKETNLQEEQREFVAIIEESSKNLISIVNDI
>sp1802016_3
ANVAKSSFLANMSHEIRTPMNAILGYTYLLGKTPLLPEQTDRLEKIEGAGKHLLSIINDI
>sp1978339_4
ANRFKSEFLANMSHEIRTPLNAITGLSHLLSKTELDVKQADYIDKIQSSSHALLGLVNDI
>sp765914_9
ANAAKSEFLANMSHEIRTPMNGVIGMTGLLLDSELNAEQRRQAETILNSAESLLSLINDI
>sp587753_6
ATQAKSEFLDSMSHEIRTPLNAIIGMAHLVQDMPLERAQRDYIEKIDRAARNLVGTINGV
>sp1193011_1
ANQAKSDFLAMMSHEIRTPMNGVIGMTELLLDSDLAGDQREYAEIIQKSGESLLSIINDI
>sp1895781_2
ADRAKSEFLANMSHEIRTPMNGVLGMAELLAKSNLDPKQKTFTDIIVKSGNALLTIINDI
>sp1078846_1
ASLVKSEFLANMSHEIRTPMNGVLGMLDLLRDTKLTSTQLDWVETAHSSAEALLDIINDI
>sp1797914_5
ANIAKSAFLANMSHEIRTPMNGVLGMTDLLLETNLTKEQTDYAESIRQSAEALLKIINDI
>sp1597955_2
ANRAKSQFLANMSHEIRTPLNGLIGVSELLGSTEPTEQQKKLISMISTSSSTLLYLINDI
>sp1797503_1
ASRAKSQFLANMSHEIRTPMNGILGMTELLLGTALAERPRRFAETIGHSAEALLQIINDI
>sp1736590_3
ANQAKSAFLANMSHEIRTPMNAIIGLTHLIRRDTTNPHQRQQLDKVSGAAMHLLAVINDI
>sp1664319_2
ASKAKSEFLANMSHEIRTPLNGVIGFSDLLLQTPLNDIQIQYLNYINESGTTLLNVINDI
>sp1121287_2
ASKAKSEFLANMSHEIRTPLNGVIGFSDLLLRTPLNEMQTQYLNYINESGENLLTIINDI
>sp247279_2
ATRVKSQFLANMSHEIRTPMNAIVGMTNLLLNTPLSQQQKEFLETIRTSSNVLLILLNDV
>sp1797613_1
ADLAKSEYLANISHEIRTPLNGLIGMLNLALDTELSSGQAEYLKTASDQAEALLGLLNDV
>sp1121003_2
ADRAKSEFLANMSHEIRTPMNGVLGMAELLAKSELDARQRTFTDIIIKSGHALLTIINDI
>sp408657_2
ANQAKSIFLATMSHEIRTPMNGVIGMAALLQETQLDEEQRMFTDTIANCGDTLINVINDI
>sp1499966_1
ATKAKSEFLANMSHEIRTPMNAMMGFTDLLSKTPLTDKQKDYVQKIQLASHSLLRIINDI
>sp475255_1
ANKAKSEFLANMSHEIRTPLNGIIGFTDLLIKTQLNETQQQYLSIVAQSGNALLNTINDI
>sp1502752_1
ASRLKSEFLATMSHEIRTPLNAVIGLTSLMMDTPLSEGQRQYAQGVKGAGEVLLTLINDI
>sp1881046_3
ANVAKSEFLANMSHEIRTPMSAIIGMAYLTLRTELSPKQQDYVGKIHRAALSLLGIINDI
>sp1500264_4
ASRAKSAFLANMSHEIRTPMNGVLGMTELLLQTELTARQRDLATAAYGSGETMLHLINDI
>sp1046982_1
ANMAKSEFLANMSHEIRTPMNAIIGMTSLLLDTELEPQQRHFAEVIQSSGESLLSLINDI
>sp1121398_3
ANQVKSQFLANVSHEIRTPMNGILGMTEILLASRLSSEQKKFAVNIQKSAQALLEIINDI
>sp1122200_3
ANRQKSAFVANMSHEIRTPMNGVIGMAALLSDTKLTTEQRDYTETISNSAQALLGIINDI
>sp1122158_4
ASAAKSAFLANMSHEIRTPMNAVLGLLQLVQSTTLDERQRDYLGKTQVAAQSLLGVLNDI
>sp1429043_8
ATKAKGDFLANMSHEIRTPMNAIIGMAHLALKTDLTPKQIDYLRKIDVSAKSLLGLINDI
>sp137722_3
ATRVKSEFLASMSHEIRTPLNGVIGFADLLLATELTPEQRQYVALQREAGRGLLAIIGDI
>sp1208104_3
LAQVKGDFIANMSHEIRTPMNAIMGLTYLLEQGGLDDGQHALVRKIHQAGQALLGIINDI
>sp1736511_5
ANQAKSDFLANMSHEIRTPMNAILGMSYLALQSGLDPQQLNQVQKIHGAAESLLGIINDI
>sp1802174_1
ANQAKSEFLANMSHEIRTPLNSVIGFSDLLKNTSLDILQKQYIENINNSAHSLLGIINDV
>sp1813033_1
ANRAKSEFLANMSHEIRTPLNGIIGMTELALETKLTKVQREFLQVANDSANTLLLIVNEI
>sp180197_1
ATRTKSDFLANMSHEIRTPMNAIIGMSHLALQTALDKQQRNYIDKVHRAGESLLGIINDI
>sp1238182_3
AARAKSEFVAVMSHEIRTPMNGILGMVRLLLDTELSEQQRDYAETIRYSGEALMAILNDV
>sp411154_1
ASKSKSEFLANMSHEIRTPLNGIIGFTDLLMRSELENSQQKYMQTIYNSAISLMDIINDV
>sp52561_3
ASRMKSQFLANFSHEIRTPMNAIIGMTDVVLGTKVTPEQHRALTIVKNASESLLNLINGV
>sp1121033_4
ANRAKSEFLANMSHEIRTPMNAIMGLCHLLDGTPLDATQRDYLTKVETAARSLLGIIDDI
>sp1045774_4
ASRQKSEFLATMSHEIRTPLNGVIGLNDLLLRTDLAPEQLRLASGVQVASRALLSVINDV
>sp207949_3
ATQAKSEFLANMSHEIRTPMNGVLGMLKLVRKSKLNRDQLHQINLAHTSAESLLVVINDI
>sp392500_4
TGRAKSEFLACMSHEIRTPMNGVLGMLSLLSRTELDQDQQHHLEIAQGSAKSLLTLINDI
>sp1032480_2
ALQTKSDFLATMSHEMRTPMNGVIGLAELLLSTELDEQQLRYVAGVQTAGAGLLTIINDI
>sp1735114_3
AANIKSEFLANMSHEIRTPMNGVIGMIGLLLDTDLTPEQRQYAEIVRTSGESLLSLINDI
>sp44742_1
GTRAKSDFLARMSHEIRTPMNAVLGMCHLLLNTGLSEQQRDYLGKTRQAAHNLLDVINDI
>sp344747_3
ASQTKSEFLANMSHELRTPLNGVIGMTELLQGTHLNQHQQEFVDACRSSGESLLNLINDI
>sp1628833_2
GSAAKSAFLANMSHEIRTPMNAVLGMLQLVQNTDLNGRQLDYVIKAQTAAKSLLGLLNDI
>sp926549_1
ANQAKSLFLATMSHEIRTPLNGVIGMTSLLAETELDPEQHNYTEVIRNSGKSLLAIINDI
>sp1880902_2
ATRAKSEFLATMSHEIRTPMNAVIGMTGLLLDTELTSQQRDFVETVRSSGDALLAIINDI
>sp1881039_9
ASIAKSEFLANMSHEIRTPMSAVIGMAYLALRTDLTARQHDYVSKIHRAALTLLGIINDI
>sp1919280_3
ADKAKGEFLANMSHEIRTPLNGIVGLTELALGTELSEEQSDYVESIKNATDSLLTVISDV
>sp193_3
ASRSKSEFLANMSHEIRTPMNAILGLIHLLRQTELSARQADYVQKVRVSAQSLLGILNDI
>sp1304885_9
SVRAKSEFLANMSHEIRTPMNAILGMCELAVETDLNRKQREYVNIVRSSARSLLGLINDI
>sp1500262_6
ASQAKSQFLANMSHEIRTPMNGVLGMTELLMGTTLNDQQRRFADSAHRSGQALLGVINDI
>sp931626_2
ANRAKSEFLANMSHEIRTPLNGIVGMIDLTALEPLSEEQKDNLRTAKGCVQSLIDIINDI
>sp80866_1
AERAKSDFLAIMSHEIRTPMNTVIGMTRLVQQTALTSRQRGYLEKVERSASALLAVINDI
>sp765912_1
ASRAKSQFLAKMSHELRTPLNGVIGMSDLLMDSRLSREQQSFARTIQNSATTLLGIIENI
>sp1123368_1
ANQAKSRFLANMSHELRTPLNGVIGMSDLLLDTRLNAEQKELARTIQSSAHTLLDLIENI
>sp1385368_4
ADHAKSEFLAAMSHEIRTPMNGVIGMTGLLLDTGLTSDQRYYAETIRESGEALLAIINDI
>sp536_6
ANRAKSEFLAVMSHEIRTPLNGVIGMADLLLKTRLDERQRHYVNVVHRSGENLLSIISDI
>sp1076588_3
ANKAKSEFLATMSHEIRTPMNGVMGMTELLLDSGLDMHTRRLADIAHRSAESLMGVINDI
>sp1895751_1
AESAKSDFLATMSHEIRTPMNTVIGMTRLALQTDLDARQRNYLEKINGSATALLGIINDI
>sp1736511_6
ASQAKSQFLANMSHEIRTPMNGVLGMTELLMGTTLNDQQRRFADSAHRSGQALLGVINDI
>sp314275_1
ATKLKSEFLANMSHEIRTPMNGVIGMLDLLKKSDLTVEQRQRVNIASSSASSLLVLINDI
>sp1218598_1
AAKVKSSFLANMSHEIRTPMNGVLGMVQLLGTTKLNEEQKEYVNILSISAKSLLQIINDI
>sp42253_3
ASRAKSEFLASMSHEIRTPMNAIIGMADLLWETQLTPEQRKYLRIFRRAGGTLLNLINDI
>sp1827384_1
AANVKSQFIANVSHEIRTPINGILGMANLLRKENLSDDGKNYLNIMTTCGDTLLTLINDI
>sp316055_1
ASRAKSDFLAIMSHEIRTPMSGMVGMIDLLRETPLTAEQKGYAEIAKESVNSLLGVTNDI
>sp1752199_4
AAKSKSEFLANMSHEIRTPIHGFLGHTELALGSPLDPETRGYLETAQSCGHALLHVVNDI
>sp1502852_4
EARMRSEFLANMSHEIRTPMNAIIGMSRLALMGEAPPRLRNYLSRILGAGEHLLGLINDI
>sp1797902_2
ANKLKSVFLATMSHEIRTPMNGIIGFTDMLADTSLNDEQRDYCQTIKQSGETLLALINDI
>sp1736266_4
STRAKSHFLANISHEIRTPMNAILGFAGLGAQLDLAAKPRDYFHKINRAGKNLLGIIDDV
>sp161355_1
ASRMKSEFVANMSHEIRTPLNGVIGMTTLLLDTGLDDRQRDYLNTVQSSADALLNVINDI
>sp494416_1
TSQAKSAFLANISHELRTPLNSIDGFINLLARGELNTEQDLYVQTIRKSSAHLLALVNDV
>sp1736455_2
ANVAKSEFLANMSHEIRTPMSAIIGMAYLALRTELSPKQQDYVGKIHRAALSLLGIINDI
>sp1797913_5
ASIAKSQFLASMSHEIRTPMNGVIGFTDMLLATELDNEQKDFAQTIKRSGESLLGLINDI
>sp641524_1
ANKAKSDFLANMSHEIRTPLNGVIGFSDLLMKTPMSETQLQYMKTVYHSAHSLLDLINDI
>sp1550231_1
AGQAKTAFLATMSHEIRTPLNAVLGLTDLLLTTQLTAEQRSHLETVSRSGDSLLTLINDI
>sp1528106_2
LARIKEDFLANMSHEIRTPMNAIFGLTQLLKRTQLEQHQHEYVRQIGLSGKFLLGVIDEI
>sp1280949_2
ATRLKSEFLANMSHEIRTPLNGVLGMTQVLAHSSLTPDQKEQVATILDSGKTLMSILNDI
>sp506534_3
ATKAKSDFLSNMSHEIRTPMNAIIGMSHLALDTELAPKQRNYIEKVHRSAEVLLGIINDI
>sp1797903_1
ISRLKSEFLANMSHELRTPMNAIIGFSELLSESSLSEEQLDYAKTISQSAASLLTLINDI
>sp1121948_1
ASHAKSEFLANMSHEIRTPMNGILGMAELLANSSIDDRQREFVNVINNSATALLTIINDI
>sp1481914_1
ANSIKSEFLANMSHEIRTPMNAIIGMSDLALETKLDSKQHNYVYNINRSANSLLGIINDI
>sp1121439_1
ASRAKSAFLANMSHEIRTPMNGIIGMTNLLADTRLDAEQREFLTIIKESAQSLLGLLNDL
>sp1297570_1
ADRAKSEFLANMSHEIRTPMNGVLGMAELLAKSNLDPKQRIFTDIIVKSGNALLTIINDI
>sp1882749_6
ASRAKSEFLASMSHEIRTPMNGVIGMTSLLLETDLSPEQRDYVSTIRTSGDSLLSIINEI
>sp646_3
GTRAKSSFLANMSHEIRTPMNGILGMLSLLADRDMAPRERDYLETARESANHLLGLLNDI
>sp472175_2
ADRAKSEFLANMSHEIRTPMNGVMGMAELLVKTELSAKQKTYAGIIMKSGASLLTIINDI
>sp1121861_1
ANQTKSDFLATMSHEIRTPMNGVMGTVALLLETELTAEQRAYADTARRCGQDLLAIVNDI
>sp1500264_6
ANRAKSSFLANMSHEIRTPMNAILGMSHLALQSGLDARQHNYIQKVNASAESLLGIINDI
>sp1122603_3
ASRAKSDFLATMSHEIRTPMNAVLSFAYLGLQADPPPKLREHFARIESSARTLLSLIDDI
>sp1430440_8
ATKAKSEFLATMSHEIRTPMNGIVGMTELLIDTGLTPERLKFAQTIRTSAESLLTILNDI
>sp1629720_1
ATRLKSEFLANMSHEIRTPLNGVLGMTQVLAHTNLTPDQKEQVATILDSGKTLMSILNDI
>sp701347_2
ANQAKSEFLANMSHEIRTPMNGILGMTQLCLETDLTADQRDYINMAHSSASALLNIINEI
>sp525918_3
ANQAKSEFLANMSHEIRTPLNAMIGLGFLMQHTALSATQADYLNKMQSSSHLLLGILDDI
>sp1333998_1
ANRAKSDFLATISHELRTPMNGILGMADLLLEQNLEQEQKNYARTIRESGEGLLVILNDI
>sp29489_2
LAQAKSDFLANMSHEIRTPMNAIIGFSSLALQTELDQQQRDYLGKIKSSSDTLLLLINDI
>sp980561_4
ATKAKASFLANMSHEIRTPMNTVIGFAEMALKTDLPPDTCEYIRTILSSGRHLLNVINDI
>sp1802259_1
ATKTKSQFLANMSHEIRTPINGVIGINHLLLETTLSKEQRDYLQIIDNSAKSLLGIINDI
>sp418702_9
ASIAKGNFLANMSHEIRTPMNGVIGMAELLLATPLTAEQRDYAETIRHSADGLLGLINDV
>sp1115632_1
ASRLKSEFLATMSHEIRTPLNAVIGLTSLMMDTPLSEGQRQYAQGVKGAGEVLLTLINDI
>sp398767_7
GNRSKSEFLANMSHEIRTPLNAIIGFNTLALETQLTAQQHDYLSRVNFAATSLLRIINEI
>sp1443993_1
ATRAKSNFLSNMSHEIRTPMNAVLGLTYLLEKTALQPDQRDLLRKIIVAGHSLLGIINDI
>sp1797572_9
ANEAKSLFLANMSHEIRTPMNAVIGLTHLLLETELSPHQRDHLQKIHLAGTALLGVLNDI
>sp1121393_5
ANNAKSQFLANMSHEIRTPMNGIIGMAALLLDTPLDGQQTVFVQTVRKSAHALVTIINDI
>sp879212_1
ASLVKSQFLANMSHEIRTPMNGILGMTEILLSSKLSGEQERFAINIQKSAQTLLSIINDI
>sp265668_2
ANRAKSSFLANMSHEIRTPLNGVIGISEVLSETQLSASQRDYVDTIETSSQLLLSLINDI
>sp1257025_2
ANQAKSEFVANMSHEIRTPLNGVIGFNELLLTTSLDSDQKEYVRNAISSAHGLLGIINDV
>sp573059_1
ESKAMADFLAAITHEVRTPMTGIIGLLDISLRGQLEPRLREHLEIVRSSSHALLDVINGV
>sp425104_4
AAQSKSEFLACMSHEIRTPMNGVLGMLTLLERTALDQSQRNHLDTAQGSARNLLGLINDI
>sp1257025_3
ASQAKSDFLANMSHEIRTPLNGVIGFSDLLMRTDLNQVQKKYMETVYLSASSLLDLINDI
>sp648794_2
LAQAKSDFLANMSHEIRTPMNAIIGFSTLALQTPLSQQQRDYLGKIKSSSDTLLLLINDI
>sp1120969_2
AARAKSEFLSTMSHEIRTPMNGVIGMTNLLLDTDLDEQQLRMTETAKNSAESLLAIINDI
>sp1461693_1
ASRAKSDFLANMSHEIRTPMNGVIGMAELMQETQLDEDQRMYAETISKSGAALLTIINDI
>sp1479235_1
ANTVKSEFLANMSHEIRTPLNGIIGFCRLLGRSSLDDRQRDWLQHVHRACDNLLMLVNDV
>sp1566279_2
ADRAKSEFLAIMSHELRTPMNGIMGMADLLAGTELTEEQRYYTEIIGKSGSSLLHILNEV
>sp398767_9
ASRAKSEFLANMSHEIRTPMNGVMGMTELLLDGGFSPEQRKQLLAIRDSAENLMVIINDI
>sp1802184_1
ANIAKSQFIANMSHEIRTPLNGVIGFSDLLSQTLLSSVQKDYVDNIITSSTTLMEVINDI
>sp502049_1
ADRAKSEFIAHMSHEFRSPMTSILGYAQLASKDANTETLRSYLSTIRGAGRHVLSLIGDI
>sp946483_14
TSKLKSDFLSTMSHEIRTPMNGIIGMVDLLLDTRLDDEQRDYTRTVRESAHALLTIINDI
>sp1895841_4
ANQAKSQFMANMSHELRTPMNAILGFTDLVLTTDLQKVQREYIQNVNKSGHNLLNLINDI
>sp1121419_5
ASILKGQFLANMSHEIRTPMNGIVGFVELLCRTDLTREQRGFLGQIKSASNALLLLINDI
>sp1236974_1
AVKAKTEFLAMMSHEIRTPMNGVIGMIDLLMDSDLQDEQREYTSIIRNSADALITIINDI
>sp1123279_2
AARIKSEFLATMSHEIRTPMNGVLGMLNLLDNSRLDFEQERRVSIARSSARSLLSLIDDV
>sp195253_1
ANRAKSDFLATMSHEIRTPMNAVMGLTSLLLDTPLSPQQQDFIQTIRQAGDTLLTIINDI
>sp1121482_1
ASKLKSEFLANMSHEIRTPLNGVVGFTDLLMKTNLDETQQQYMSMVFQSANSLMDIINDI
>sp1121394_3
ANLAKSEFLANMSHEIRTPLNGVIGFTAMILETPLDDQQKEFVSIIRKSGEALLALVNDI
>sp147375_1
ANRAKSNFIAVMSHEIRTPMNGVMAMADLLLETELTEEQREYTETISKSGNALLTIINDI
>sp28108_2
ATKAKSDFLARMSHEIRTPLNAIIGLTKLSQRAAEDKDQQTNLIQIEGASQTLLSIINDI
>sp299255_4
ANRTKSEFLANMSHEIRTPMNAVLGMLQLTLRTALDGRQKDYLDKARLSAESLLRIINDI
>sp1492898_1
AARVKENFLANMSHEIRTPINAILGFTNLLLRKDLENDAKKHVQTIQRSSESLLSIVNDI
>sp391596_1
QNKAKSEFLANMSHEIRTPMNGVIGMTSLLRNTRLDEDQFDFVESIRISADALLEIINEI
>sp1336247_3
ANLYKSEFLANMSHEIRTPMNAIIGMLQLAQRTSLTAQQKDYLEKAGFSAHSLLRIINDI
>sp662367_2
ANKAKSVFLATMSHEIRTPMNGVIGMTALLEDTELTPEQRDYTDTIRTCGESLLGVINDI
>sp596151_7
ASRAKSAFLANISHEIRTPMNGILGMAQILGQTGLSDDQKEFLKDIEGSASSLLALINDL
>sp1807766_1
ANRAKSVFLATMSHEIRTPMNGVLGTAHLLETTALNEEQEKYVSTIASSGHVLLRILNDI
>sp1827365_3
ANSAKSMFLANMSHEIRTPMNAVLGMLQLMKSTELSIQQHDYTSKAQIAAKSLLNLINDI
>sp1000565_6
ASRSKSTFLANMSHEIRTPMNAIIGFTHLLRRELSVPAQLDKLEKITGSAKHLLAIINDV
>sp272123_3
ATQAKSEFLANMSHEIRTPMNGVIGMTQLLSMTNLSEEQQDLVHTIRDSGNALLAIINDI
>sp1615909_3
ATQAKSEFLANMSHEIRTPMNGVLGMTQLLAMTNLDDEQQDIVKTIQDSGNALLTIINDI
>sp1435069_2
ANAAKSMFLANMSHEIRTPMNAVLGMLQLLLKTTLNQKQHEFASKARIAATSLLTLLNDI
>sp1177931_2
SNRAKSDFLANMSHEIRTPMNGIIGFSDVLKRSHLDSQQKEFVNIISKSATSLLDIINDI
>sp1797904_1
ISRLKSDFLANMSHELRTPMNAIIGFSELLSEASLTEEQLDYARTISQSAASLLTLINDI
>sp1365251_5
ATVAKSTFLANMSHEIRTPMNAIVGLCSLMSDTPLSQKQQGYLTKLTRASNSLLNIINDI
>sp319938_1
ANRSKSEFLATMSHEIRTPMNGVIGMTQLLLNTKLTAKQRHYIEIIRSSGDGLLTVINDI
>sp77097_1
ANAVKSEFLANMSHEIRTPLNGIIGFCRLLGRSSLDTRQEEWLEHVRRACDNLLMLVNDV
>sp1736538_3
TNKAKSEFLAMMSHEIRTPMNGVIGMTDLLLSTDLDDEQKEYVEIINKSGSTLIKIINDI
>sp1380388_2
ASKQKSEFLATMSHEIRTPLNGVIGLNDLLLRTSLDADQLRLASGVQVASRALLSVINDV
>sp1797568_2
TNRLKSAFLANMSHEIRTPMNAIIGLTHLALATPQGDIQHGYLQKIQGAGQHLLGIVNDV
>sp1736411_1
SNRAKSKFLARMSHEIRTPLNGIIGLSLLLQRTELTTIQKEYLDKIECSSNVLLTTINDI
>sp1300342_2
ANEAKSSFLANMSHEFRTPLNGIVGMSDLLLTTRLTGEQREYADVLQASARSLLTLVEDV
>sp391597_1
ANRAKSEFLANMSHEIRTPLNGIIGMTELALETKLTKVQREFLQVANDSANTLLLIVNEI
>sp469381_1
ANRAKSAFLANMSHEIRTPMNAVLGMTELALETTYDEDQREYLETIHEASCSLMDIINDI
>sp1121032_5
ANRAKSIFLANMSHELRTPMNGIMGMIALAQKHLVDAKPLDLLDKAQRSAQRLLGVLNDI
>sp58049_2
ANRSKSEFLANMSHEIRTPINGVLGMLTLLADTELSKNQRHFSKLARVSAETLLHLINDI
>sp272630_1
ANAAKSVFLATMSHEIRTPMNGMLVMAELLASADLPPRQQRYAKVIARSGQSLLAIINDI
>sp1122206_4
ANRAKSEFLANMSHEIRTPLNGVIGCLSLLMNTKLQPEQSNLAKISQQSAESLLDIINDI
>sp1195760_1
ASVAKSEFLANMSHEIRTPLNGVIGFTDLVLKTNLTETQQQYLNIVNQSANGLLNIINDI
>sp159292_2
ATKAKSQFLANMSHEIRTPMNGILGFLQLLEETETDQQQSKYIDYIKTSSETLLILINDI
>sp671072_7
ANRAKSEFLAMMSHEIRTPLNAVIGMTGLLLDMNLTDQQHEFVETIRTSSDTLLMVINDI
>sp1736398_2
ANRAKSEFLANMSHEIRTPMNAILGLNYLLQQTDLTERQKDYVGKTVLSAKSLLTIISDI
>sp1121388_1
ANRAKSEFLANMSHEIRTPMNAILGLARLLRRGGATPEQTEKLGKIDAAANHLLSIINDI
>sp1121439_2
ANRAKSEFLANMSHELRTPVAGIIGVTRILFEQAADGPTRDGLRLIRESSDMLLEIINDV
>sp1431688_4
ASLAKSEFLANMSHEIRTPMNAVLGLAYLLERQDLPDAARDLAGKIQRSGRSLLGIINDI
>sp1566279_3
TNRAKSEFLAMMSHEIRTPMNGVIGMTDLLLETEPGSVQHEYLDIIRQSGDTLLSIINDI
>sp1729690_3
ADKAKSEFLAIMSHEIRTPMNGIVGMADLLAETELSEEQQSYLDIVLQSSYALIKILNEI
>sp990316_6
AARVKSDFLANMSHEIRTPMNAIIGMTSLLLEEPLTPEQRDCIEVIETNGDALLTVINDI
>sp1637999_1
ATRAKAEFMANMSHEIRNPMNAIIGMSDLLIDTELTAEQREFASIIRKGGASLLALINDI
>sp159291_5
ASTAKSRFLANMSHEIRTPLNGVIGFTDLLKDTPLSPAQKQYVDSANVSGHTLLEIINDI
>sp395495_4
ANAAKSEFLANMSHEIRTPMAAIVGLSHLLENSRLNPDQQDLLRKMRGASKSLMAVIDDV
>sp536_7
ANQAKSRFLANMSHEIRTPLNAVLGLLQLLQRTPLDIRQQDYVAKTRAAANSLLGLLNDI
>sp1226968_5
ANRVKSEFLASMSHEIRTPLNGVIGFADLLLGTDLTPEQRQYVSLQREAGRGLLAIIGDI
>sp336566_1
AVLAKGEFLATMSHEIRTPLNGIIPMLDLLARGNLDRAQQQMLHTATLSSQQLLSIVDDI
>sp1736266_5
ASRAKTEFVANMSHEIRTPLNAVLGMAHLLDQTALAPAQRQYVGMIRSSGGSLLTILNDV
>sp1192866_1
ASKVKSSFLANMSHEIRTPMNGVLGMVQLLGTTKLNDEQKEYIQILSISAKSLLQIINDI
>sp1799664_2
ASAAKSEFLASVSHEIRTPMNAIIGMADLLWETDLTPDQRKYLRIFRRAGSNLLSLINDI
>sp398767_14
ANTAKSEFLANMSHEIRTPMSGLIGNAQLLRLTQLNAEQTGYLTNIETDAKNLMSLINDV
>sp321763_1
ASRAKSEFLATMSHEIRTPMNSIIGMSELLEETVLSEEQEKYRQILKTSGDNLLALINDV
>sp1798299_1
ANKAKSQFLANMSHEVRTPMNGIIGMTELILGTQLTSVQRDYVETLRESSEFLLNIINDI
>sp443143_3
ANRAKSDFLAQMSHEIRTPMYGVLGMTELLLGTDLTKEQSRYVETVRRSGEALLSIINNI
>sp1485544_4
ATKAKSMFLANMSHEIRTPMNAIIGMSNLALKTKLDARQRDYVEKIFSAGTALLNIINDV
>sp1792845_1
ANRAKSIFLATMSHEIRTPMNGVMGMATLLANTPLNREQQEYTETIKTCGDSLLNVINDI
>sp707248_3
ASAAKSFFLANMSHEIRTPMNAVLGMLQLVQHTDLNARQRDYVVKAQTAAKSLLGLLNDI
>sp697282_3
VAHTKTEFLANMSHEIRTPMNGVLGMLDLLQDTQLSREQWDLIDIAANSAESLLTIINDI
>sp454133_1
ASRLKSSFLANMSHEIRTPMNGILGIAELLKNTKLSSQQQNFVQTLNNSAQHLLYLINDI
>sp562729_2
ATAAKSEFLANMSHELRTPLNAVLGFAELAQRSNDYASQQSYLAKIRAAGKILLSVINDI
>sp938405_2
ASRAKEDFLAAMSHEIRTPMNGVIGLSGLLLDTGLDPLQRRYAETIQGSAEHLLMVLNDI
>sp1189620_1
AVKAKQQFLSNMSHEIRTPMNAIIGFTKVVLKTDLTEKQKEYLNAIKMSGDALIVLINDI
>sp1122928_2
ANQAKGQFLANMSHEIRTPMNAILGMLYLALKNNPPPELAKHMLKAQEAAHSLLGIINDI
>sp765909_2
AALVKSEFMAKMSHEIRTPMNSIIGMTKLTLDSDLDAEQRENLEIVEASAEALLSLIDDV
>sp1346290_5
ANEAKSRFLANMSHEIRTPMNGVIGMAGLLERTRLDDRQRRYVQGIAGSAESLLRVINDV
>sp1266370_2
ANEAKSRFLANMSHEIRTPMNAILGLAHLALQNEMPPKQKGYLEKIEKSGQNLLGIINDI
>sp1004_1
ANIAKSEFLANMSHEIRTPLNGVIGFTDLVLKTHLTESQSQYLSIVNQSANALLSIINDI
>sp1078505_2
ADQAKSEFLAIMSHEIRTPMNGIIGMADLLAETELSEEQQSYADIILQSSYALLRILNEI
>sp1817772_1
ANRLKSSFLANISHEIRTPMNGILGMTELALETNLNQNQRRYIKAANGGAKSLLKLLNDI
>sp717772_5
SARLKSEFLANMSHEIRTPMNGVIGMTGLLLSTPLTPEQKELTLTVKSSSESLLGIINDI
>sp1752217_6
SARVKTAFLATISHELRTPMNGVIGMTSLLMETSLTSEQQSYAETIRQCGEALLQLINDV
>sp118173_3
ATKMKSAFLATMSHEIRTPMNAVLGMTGLLLDTALNSEQRDFAETIRGSGENLLTLINEI
>sp1936025_2
ASKAKQEFLASMSHEIRTPMAGVLGLVDMLLDDKISLETREKVEKIKDATRSLLVIINDI
>sp35752_2
MARLKSQFLASMSHEIRTPMNGVIGLSGLLLDTTLDDTQHRYAEGIRNAGLGLLSVINDI
>sp314275_2
ASNVKSQFLANMSHEIRTPLNAILGFSKELNNASLPTDQQEQVRIVNTAADNLLTIVNDV
>sp1881032_1
SNQAKSHFLATMSHEIRTPLSGIIGLNGLLMKTDLTPIQQNYVSRMGSASDALMVIINDI
>sp189753_1
ANRAKSRFLAMASHEIRTPLNGIIGMSSLLLDTTLTPEQTTYARAVKTSGEALTALIEEL
>sp1881040_1
ANRAKSVFLATMSHEIRTPMNGVIGMADLLADSNLNNEQQKYAEILKVSGESLLNVINDI
>sp1736518_8
ANQAKSDFLSNMSHEIRTPMNSVIGMAHLALKGASNPKQKDYLQKIYHSGQHLLGIINDI
>sp756272_2
SARSKSEFLANMSHEIRTPMTAILGYTDVLLHVADNPHFQDSLTTIKRNGEHLLQIINDI
>sp1045558_1
ASLAKSRFLATMSHEIRTPMNGVLGMTELLLNSSLSPDQKRQADTIQRSGTALLNIINDI
>sp189426_1
ASKAKSEFLAMMSHEIRTPMNGVVGMIDLLMETDLAPEQKEYSEIIRKSADTLITVINDI
>sp550983_8
SANVKEQFLANMSHEIRTPINSVIGFTNLLQKTSMTGEQQQFVNLIQSASENLLTIINDI
>sp1737983_1
AQAAKGEFLAVMSHEIRTPMNTVLGMTRLALQAERDPKQRNYLDKISASAQTLTSILNDI
>sp908290_1
AGRAKGEFLSVMSHELRTPMTGVLGLVDLLSKEPLTDGQKVYLHHIKQSGQHLLNVISDI
>sp1802016_4
ASLAKSTFLANMSHELRTPMNAILGMTGLALRKAADPKLQNQLGKIELAANHLLSVINDI
>sp1736490_2
ASRIKGEFLANMSHEIRTPLNAMIGMTHLLGDTPLTTYQTQLLSKSRVASRSLLGLVNDV
>sp1817873_2
ANKLKGDFLANMSHEIRTPINGILGMTTLFKRDNLTSEQIDQLEIIKISTNSLLNLVNDI
>sp1112209_1
TSQAKSAFLANISHELRTPLNSIDGFINLLARGELNPEQDLYVQTIRKSSAHLLALVNDV
>sp259536_1
TSQAKSAFLANISHELRTPLNSIDGFINLLARGELNPEQDLYVQTIRKSSAHLLALVNDV
>sp661478_7
SSRLKSEFLANMSHEIRTPMNGVIGMADLLLDTTLDAGQRDLSRTIRDSAESLLTILNDI
>sp1867952_3
ASEAKSEFLATMSHEIRTPMNGVIGMTGLLLESELSKQQKHYAETIRGSGEALLHIINDI
>sp1121374_1
AARSKSQFLAAMSHEIRTPLNGVIGMSSLLSSTELNEEQRDSLTTVQSSAESLLTIINDI
>sp1246637_23
ASIAKSEFLANMSHEIRTPMNGVIGMTGLLLDTELNPEQRRYTETVRASGEALLAIINDI
>sp1121902_2
ASQAKSAFLANMSHEIRTPLNSIIGFSELLTKTQLDATQQQYLQAVHHSGNTLLDLINDI
>sp485916_3
ASRAKSEFLANMSHEIRTPLNGLIGMLDLTLLSDLTVDQKENLSIARTCVDSLMNVLNDI
>sp646529_4
ASIAKSEFLANMSHEIRTPLNGTMGMIDLVLQSSLKPDQHNYLQVAKNCAYSLLNIINDV
>sp926560_1
ANEAKSAFLATMSHEIRTPMNAIIGMTGLLLDTALTPEQREYAETVRNSGESLLTIINDI
>sp1881049_4
ANLAKSTFLATMSHEIRTPMNGVIGMGSLLAETNLDSEQREYTDTIINCGESLLNVINDI
>sp1929465_2
ANNAKSQFLANMSHEIRTPMNGVLGMLSLIKRTPLSNQQSDYLAKADSAARSLLEILNDI
>sp349215_2
ANRSKSAFLAVISHEIRTPMTGIMGMVRLLLDSHLTRDQVDYARTIQDSGDAMIALLNDI
>sp1905359_1
ALRAKELFLSTMSHEIRTPMNAVIGITHLLLQESPKTEQLENLNTLKFSSENLLNLINDI
>sp335284_1
TSQAKSAFLANISHELRTPLNSIDGFINLLARGELNPEQDLYVQTIRKSSAHLLALVNDV
>sp1262470_1
ATRAKSSFLSNMSHEIRTPMNAVLGLTYLLEKTALQSDQRDLVRKIIVAGHSLLGIINDI
>sp1120999_3
ASRAKSEFLATISHEIRTPLNGVLGFVQLLRNTPLDDEQTEYVATIAYSGDTLLSLINDL
>sp1123261_1
ATLAKSQFLANMSHEIRTPMNAVLGALQLLHRTVLSPVQLDYALKAESAARALLAIINDV
>sp1855285_2
ANRAKADFLANMSHEIRTPMNAILGLAYLLDRSQLSADASDLVKKIRGAGRSLQSIINDI
>sp1121001_4
ANRSKSDFLANMSHEIRTPMNGVLGMLQLALDTELDPEQHEFLRIARASAETLLTVINEI
>sp1123401_4
-SEQKTRFMANMSHELRTPIHGILGSLEIVKDTELDSRQKLFVDTAYASCEVMLDVINNI
>sp1537994_2
ATKLKSEFLANMSHEIRTPINGVIGMLGLLKNSGLNTQQAHRVNIANSSAKSLLVLINDI
>sp1827136_2
ATRSKSEFLANMSHEIRTPMNGVVGMTELLLNTELSSKQREYAQIIYQSTEALQTLINDI
>sp393762_1
ASISKSYFLANMSHELRTPMNGIIGVTELLSATTLSHQQKEYIELLQASNDRLLNIINNI
>sp1121001_5
ASQVKSQFVANMSHEIRTPMNAVLGMSELLAATPLTPEQRKYLDMTRAAGRSLLAIINDI
>sp590061_2
ASQAKSEFLATVSHEIRTPLNGVIGMSDLLLDQPIDPKSREYARTLHVSAARLLELINDI
>sp1121859_3
ANQAKSDFISSMSHEIRTPLNGVIGFSELLSSTHLDAGQHQYVNLINQSAKALMEIVNDI
>sp439235_6
ANMAKGVFLANMSHEIRTPMNGVIGMGELLMETRLNSEQTEYVERINSSAQALLRVINDI
>sp226910_4
ANAAKSAFLANMSHEIRTPMNAVLGMLHLVQFTPLNLRQRDYVSKAQTAAQSLLGLLNDI
>sp1458985_1
ATQAKSEFLATMSHEIRTPMNAVIGMTGLLLDTDLTPQQRNFVETIRNSGDSLLTIINDI
>sp102129_2
AAQSKSDFLANMSHEIRTPMNGILGMSGLLLDTNLTQEQRNFSETIWNCCNSLITIINDI
>sp1028416_1
TSQAKSAFLANISHELRTPLNSIDGFINLLARGELNPEQDLYVQTIRKSSAHLLALVNDV
>sp983545_3
ATVSKSMFLANMSHEIRTPMNGIIGLLDVVMKSELTSTQRQHLNKVVYSSQILMSLINDI
>sp373994_2
ANQAKSEFLANVSHEIRTPMNAVLGVSQLLQYTELSSRQSGLLIKLRSNGERLLEIINDV
>sp765869_1
ADQAKTKFLANMSHEFRTPLNGILGIATLLKDTTLSEEQKEYLRIIKDSGEHLLALVNDV
>sp1763536_4
AARTKANFLATMSHEIRTPMNSIIGMSDLLMKTGLNRAQNRYAQSVQRASEMLLELINDI
>sp1660154_1
ANRTKSMFLANMSHEIRTPINAILGFCHLVQRTPLEPRQREHVSRISTAGGVLLRLINDL
>sp1827376_9
GARLKSEFLATISHEIRTPMNGIIGMDELLLDTDLTPEQRDCAETIKVSAKALLEIVNDI
>sp323261_1
SARIKGEFAANVSHEIRTPLNGVIGILELLKNMGLNPKQREYVQAACNSGETLLELIGNI
>sp1798571_4
ATKAKSEFLANMSHDIRTPLNGVIGMAQLLAKTELNGTQRQYANDLIQSSEILLSIIDDI
>sp577650_3
ANQAKSDFLAMISHEIRTPMNGVIGISELLLDTDLQPRQKHFAHLIRTSATSLLTLINNL
>sp1736549_1
ANEAKSRFLANMSHEFRTPLNGLAGMSEVLATTRLDSEQRECVNTIQASTRSLLALVEDV
>sp1121480_9
ASLAKGHFLSNMSHEIRTPLNCVIGMAYLALKTDLDPRQRDYLEKIRFAGEHLLGLIDNI
>sp481743_2
TNKAKSEFLAMMSHEIRTPMNGVIGMTDLILETELDEEQREYVQIIKKSGTTLLNIINDI
>sp551996_2
ANKAKSIFLATMSHEIRTPMNGVIGMASLLAETPLDEEQRTFAESIQTCGEDLLAVINDI
>sp1805421_3
ASQAKSEFLANMSHEIRTPMNAVMGMAALLMDTDLNAVQRDFVETIRQSSEALLGIINDI
>sp1249627_8
ANRAKSDFLANMSHEIRTPLNAVLGMVHLIRRDGVTPQQEDRLEKIQVAGQHLLDIINAI
>sp1469502_1
ANQAKSQFLANMSHEIRTPMNGVLGMAELLLSTDLDDRQRRYIESLYRSGEALLKVINDI
>sp863921_2
ASRAKSQFLATMSHEIRTPMNGVIGMLDMLRDTQLDDNQRHYVDVIHRSGENLLDIINDI
>sp171383_4
ANVAKSQFISNVSHEVRTPMNSILGLSHVLLNSNLSDEHKSHLLKIDKSAKHLLSLINDI
>sp63737_4
ANRAKSEFLAMMSHEIRTPMNAVIGMTDLLLDTDLTPQQQDFVETVRSSGDALLTIINDI
>sp1742972_11
ATKAKAEFLANMSHEIRTPMNGVIGMTEILARTPLSETQRHYVETIYNSGDTLLTLINDI
>sp1806668_3
ASKAKSDFLANMSHEIRTPMNSIIGMSYLALKSGLDDRQHHYIQNVRSSAESLLGIINDI
>sp1705110_2
AAKAKTEFLAMMSHEIRTPMNGVIGMIDLLMDSDLQEEQREYATIIRNSADALVNIINDI
>sp1880899_3
ASKAKSEFLATMSHEIRTPMNGVLGMTELLLGTELNLRQTRLAETAFRSAEVLLGIINNI
>sp1123236_1
ASNVKSQFLANMSHEIRTPLNAILGFSRELGNAPLPADQQEQVRIVNTAADNLLSIVNDV
>sp1268239_3
ASKLKSEFLANMSHEIRTPMNGVIGMLSLLEKEPLKDHQTNFVNVAKGSAQSLLTLINDI
>sp1812911_1
AARVKSRFLSNMSHELRTPLNAIIGTTNLLHQEYHLNSQRQMLDVLKHSSEHMLTLVNDI
>sp990316_7
ATKAKSEFLANMSHEIRTPMNAVIGFTSLLLNTNIDSVQRDYIETIHSSGDSLLKVISDI
>sp768704_3
ASQAKSQFLANMSHEIRTPMNAIMGLTHLLRQSDLKDTQKSYVLKTEEASKALLRIINDI
>sp1304883_7
ANRAKSSFLANMSHEIRTPLNAIIGLNHL-LHRDATPTAKKQLDKVALAARHLLGIINDI
>sp1121030_6
ANRSKSAFLANMSHEIRTPMNAVLGLVYLLEREELSAAARELVRKVHNAGRSLLGIINDV
>sp391597_2
ASQAKTEFLSNMSHEIRTPLNGIVGLTYLLKDTSVSSNQKLLLESLEKTSRNLIDLVSDV
>sp487909_2
ANDAKSRFLANMSHEFRTPLNGLSGMTEVLATTRLDAEQRECVNTIQASARTLLSLVEEV
>sp1121455_7
ASKMKSAFLANMSHEIRTPLNAILGMAHLALRNNKLPKELDYLNKIEVAAKSLLQLINDI
>sp180197_2
ANRAKSDFLANMSHEIRTPLNVITGMVHLALETPLSERQRNYLVKVHRSAQSLLGLINDI
>sp688867_6
ANQAKSIFLATMSHEIRTPMNGVLGMASLLAETPLTAEQQEYTDTIRSSGDALLTVINDI
>sp362418_1
ANKSKSDFLANMSHEIRTPLNGIIGFTHLLMKTELEEIQEKYMTTINQSAHSLLEIINDI
>sp675511_3
ANRAKSAFIANMSHEIRTPLNAILGLAHL-MRIDATAAQSGRLNKIEIAGRHLLSIINDI
>sp1635257_1
ANAVKSEFLANMSHEIRTPLNGIIGFCRLLGRSSLETRQQEWLQHVHRACDNLLMLVNDV
>sp765912_3
ANQAKSDFLATMTHELRTPLTGVIGMTDLLETTELNSEQREYVIAISRSAELLGSLIGDI
>sp1816681_4
TNKAKSEFLAMMSHEIRTPMNGVIGMTDLLLETELDETQREFVEIIRKSGDSLLAIINDI
>sp413882_6
ASQAKSSFLANMSHEIRTPLHGVLGLAQLALSPGIEPQRRDYLRRIVDSAQTLSAIISDI
>sp1274399_2
ANEAKSAFLANMSHEIRTPMNGILGMTQLCLETQLSAEQREYLTLVMSSAQSLLHIINDI
>sp1401_2
ADQAKTEFLTMMSHELRTPMNGIMGMIELLRTTELDEDQQNYTNILMESSSSLLHILNEI
>sp193_9
ATRAKSDFLATMSHEIRTPMNGIMGMSELLFDTPLTPEQRQFAQAVRSSANALLTIVNDI
>sp1678678_1
ASRAKDDFFAMMSHEIRTPMNGVLGLVEVLERTPLNSDQGEMLGMIHESAGALLQILDDL
>sp1187851_1
ASRAKSRFLAMVSHEIRTPLNGILGMTDLLLDTPLSPEQGAYAKAVKTSGRALLTLIEDM
>sp1917158_1
ASHVKSQFLANMSHEIRTPLNAILGFSKELNNASLPTDQQEQVRIVNTAADSLLTIVNDV
>sp1860092_2
GARTKEEFLATMSHEFRTPMNGVIGMAQMLLATDLSEDQRLYSDTILSSSRALLALINDV
>sp1121103_3
ASRAKSLFLATMSHEIRTPMNAVIGLSRLALKTPLNDEQRDYLDKIRGAGELLLGVINDI
>sp331678_1
ANKAKSEFLANMSHEIRTPMNGVIGMSELLLRSTLDKEQKKFAETINASGKNLLHLLNDI
>sp1123517_2
AANAKSEFLSVMSHEIRTPLNAVIGMSGLLLDQELDSEQKSQAEMIQRSGQHLLHLVNDI
>sp1134435_4
ANQAKSRFLATMSHEIRTPMNGILGMTELLLSSPLTPEQSRHAHAALQSGETLLAILNDL
>sp1855728_1
ANEAKSAFLATMSHEIRTPMNAVIGMSGLLLDTKLDTDQQDYVSTIRESGDALLTIINDI
>sp1528100_9
ATRAKSAFLANMSHEIRTPMNAVLGFCYLLEQRHLEDEALTLIRKVHHAGRSLLSLINDI
>sp1736434_4
ANQAKSSFLANMSHEIRTPMNAILGMSHLALQSGLNPQQHNYIQKAHAAAESLLVIINDI
>sp1881015_2
ANRAKSEFLAMMSHEIRTPMNAVIGMTELLLDTDLTPQQRDFVETVHTSGDSLLTIINDI
>sp1734399_4
ANRAKSEFLANMSHEIRTPLNGILGMIDLTMLTVLDKEQKENMAIAKNCAGALLNIINDA
>sp755178_4
GSKAKSEFLANMSHEIRTPLNGVIGFSELLLQTSLNFTQKKYLKLVHQSGNLLLELINDI
>sp1802016_6
ANVAKSAFLANMSHEIRTPMNGILGMANVLRREGVTPKQANRLDTIDASAQHLLGVINDI
>sp636_2
ANQAKSAFLANMSHELRTPLNAILGMLALLLKSGLTHRQTDYATKSEAAAQALLRLLNDI
>sp1121326_3
ANKAKSSFLANMSHEIRTPLNGMLGLIDLTLRSNLSKEDKENLNTAKLSGKSLLKVINDI
>sp1500264_8
ADAAKSLFLASMSHEIRTPMNAIIGLTQLVLDGRLDEQQRGHLAKVQTSSKALLSLLNDI
>sp521719_2
AARTKANFLTTMSHEIRTPMNAIIGLTQLTLRNPLATEQRQRIEKINSAGAHLLSIINDI
>sp766136_4
ANHAKSEFLANMSHEIRTPLNGIVGMIDLTLRTELDQEQQENMITAKKCVDSLLTIINNI
>sp452637_9
ADRAKSLFLAYLSHEIRTPVNGVIGVANLLRDTALNPEQAELVETLQVSSAALLAILNDV
>sp749222_2
TARAKDLFLANMSHEIRTPLNGIVGFIQLLETTPLNEEQREFIRVVQESSQNLLNIVNDI
>sp1801839_1
ANSAKSLFLANMSHEIRTPMNTILGMIDLTLDTPLLEEQKDNLRVAREATDNLLGLLNDI
>sp866564_1
AARAKAAFLAAMSHEIRTPLNGVVGMTTLLADTPLDAEQRDYVHTMRISSDQLLGVINDV
>sp112901_2
MSQAKSQFLAYLSHEVRTPVTGILGLGELLESTRLDGQQRDYVRAIAYSARSLLTVLNDV
>sp917_1
ASRAKSEFLATMSHEIRTPLNGVLGMSELLLNSELSPQQMVWAESVQTSGQHLLAVINDI
>sp1232683_2
ANRAKSEFLAMMSHEIRTPMNGITGMISLLEQTPLDEEQKGFAHTVRQSADALLTILNDV
>sp1249627_9
ASRAKSQFLANMSHEIRTPLTGVIGMSELLLTTDLDSDQCRFVRAIIGSGRSLLAVINDV
>sp1461322_2
ASKAKSSFLANMSHEIRTPLNGVIGISEVLSDTSLTPTQRDYVDTIETSSQLLLSLINDI
>sp1797681_1
ANTAKSTFIANMSHEIRTPMNGIMGFLELLKNTSLDVEQKEYIQEVLSASEVLLYLINDI
>sp83767_14
ANHAKSAFLAAMSHEIRTPMNGIIGMSQLLLEGDLAPTLRKYAQVLANSAQLLLTIINDI
>sp269798_1
STKAKEMFLANMSHEIRTPMNGILGMAELISRTSLDVTQKKHVQLIKNSADNLLIIINDI
>sp1541065_1
ANQAKSDFLANMSHEIRTPMNAILSVGQLLELTELNSEQREFLKTLKSNGKRLLTLIDDI
>sp1137799_3
TASQRAKQLSSLSHEIRTPLNALLGMLSIALDEELTEVQHQRLTIARDSGTHLIRLLNDI
>sp1123226_4
RNRAKSEFLAVMSHEIRTPMNGVITLTQLLLETELSDEQREYVEVIQRSGNSLLDIINDI
>sp571298_2
ANRAKSAFLANMSHELRTPMNGVVAMVDLLLEGDLDEEQRLYLRTIRSSGESLLSIINDV
>sp192_5
TTAAKSAFLATMSHEIRTPMNGVLGMLELLERTPLDGGQRDTVATMRESATSLLRIIDDI
>sp28452_3
ENLAKTVFVSNISHEIRTPMTGILGITELLLHTPLNPDQRDSLELIQRSGANLLKIVNHL
>sp1736517_5
ATRQKSEFLANMSHEMRTPLAGVIGMLGFALRTVLKESTREQILRGQANAQSLLAIINDL
>sp1279038_4
ATRLKSEFLANVSHEIRTPMTGVLGLTDLLLASPLDSEQTVYATRLKRSGQTLLTLLNDI
>sp1562720_3
ANRAKSAFLATMSHEIRTPMNGIMGMADLLTYTPLNPVQKDYVNTINKSGSLLLTIINDI
>sp1797847_1
ASRAKSRFLAKMSHEIRTPMNGILGMADILLQGSLPGEQRRSVEIVRRSGEALLEIINDI
>sp1108595_6
ASQAKSRFLANMSHEIRTPLNAVLGLLQLMRHTALDGRQLDYVTKTQTAAKSLLGLLNDI
>sp1124780_2
ASQAKAQFLSTMSHEIRTPMNGVIGITNLLLKEQPRPDQLRNLKLLKFSGENLLYLLNDI
>sp870187_3
ASKAKSLFLANMSHEIRTPMNAITGLSHLALNTSLNQQQRDYINQIQSASQSLLRIINDI
>sp1123487_5
ANRAKGEFLAMMSHEIRTPMNGIIGMAQLLEGTALQPEQQEYVRTMRSSGEALLAIINDI
>sp1121406_2
ASRIKNEFLANMSHEVRTPLNGILGMAELTLLTTLTGEQRENLEMIRESGRNLLAILNDL
>sp1120951_1
ANKAKSEFVANMSHEIRTPLNGIIGFTELALATNLDDTQKQYLEIINQSGVSLYSIINDI
>sp1497020_1
ANQAKSEFLAMISHEIRTPMNAVLGMTGLLLDTELNPEQEDFVATIRQGGESLLTIINDI
>sp93973_5
ATQFKSDFLANMSHEIRTPMNAIIGMSYLALQTDLDKKQKNYIKKVNQSGELLLGIINDI
>sp765910_4
ATQAKSIFLANMSHEIRTPLNAVLGLAYLLEHQSLPGEARDLAHKIHRSGRSLLAILNDV
>sp572477_11
ANRAKSDFLATMSHEIRTPMNAVLGMAELLLATDLDAQQQRFAQTIHRSGGALLDIINDI
>sp85643_3
ASQAKSAFLANMSHEIRTPMNAIIGLTHLLRKDGVTPQQDGRLEQIEASGRHLLGLINDI
>sp1173027_5
ANRAKSEFLATMSHEIRTPMNAVIGMTGLLLDTEVTPQQHQFVETIRNSGEALLTIINDI
>sp946483_17
ASRAKSEFLATMSHEIRTPMNGVLGMAELLQRTLLDTTQCRYVRAIHASGKHLLDVINDI
>sp320787_4
ALNAKSQFLSVMSHEIRTPMNAVIGLSHLLIEDKPREDQLENLRTLQFSAENLLGLINDI
>sp69322_2
ANKAKSEFLANMSHEIRTPLNGIIGFTDLLMKTNLGITQEKYMTTISQSAHSLLDIINDI
>sp1304883_10
ASRAKSTFLANMSHEIRTPMNAIIGLTHLAQRHAGDPEQQKRLQKVGDAAHHLLSIINDI
>sp129961_1
ANRTKSEFLAMMSHEIRTPMNAVIGMTGLLLDTPLNHQQYDFVETIRTSGDALLTLINDI
>sp152297_1
ANIAKSEFLAAMSHEIRTPMNGVLGMLNLILDSSLNEKQHHQVSIALNSANSLLNIINDI
>sp117209_5
ANLAKSMFLANMSHEIRTPISGILGMAEMMVTTGLTEAQREHMDMIRDASNSLLNIVNDI
>sp1211326_2
AAKIKEDFLANMSHEIRTPLNAMLGFSELMETTTLDKEQREYIGLIRTAGKNLLTIVNDI
>sp617001_7
ASRAKSEFLANMSHEIRTPLHGVVSMIGLLKETRTSQEQQEFLHMAETSAESLLSVINDI
>sp319939_4
AAAARSSFLANMSHEIRTPMNAIIGFTELLLDTPLGETQRRHLRTVQHSSRSLLGLLNDI
>sp1434232_18
ANNAKSEFLATMSHEIRNPMNAIIGLSHLALGQSEDNRQRDYLDKIHNAGQSLLRIINDI
>sp1736441_1
ASQAKSQFMATMSHEIRTPMNGVLGMTELLLGTSLDSRQRRFAQAVYRSGESLLEIINDI
>sp52441_1
ASRIKSEFLATMSHEIRTPLNGVLGMNELLLNSELNPQQKIWAESVQLSGHHLLGVINDI
>sp1381123_1
ADRAKSEFLANMSHEIRTPMNGVLGMAELLWKTDLDAKQKTFADIIVKSGNALLTIINDI
>sp582692_3
ADRAKSEFLAIMSHELRTPLNGIMGMAHLLMETELNEEQQGFAEIMIDSGESLLYILNEI
>sp254161_2
AAESKGAFLANMSHEIRTPMNAIIGFSEVLLNDNLTANQRKYARTVNQSARSLLGLLNDI
>sp195253_2
ALQVKTSFMATMSHEIRTPLNAIVGMTGLLLETRLDAEQRDYVETVRLGSENLLTVINEI
>sp1346290_6
ANQAKSQFLANMSHEIRTPMNGVLGMAQLLLRSELNADQRRYLETLYRSGENLLDLLNDI
>sp1195763_2
ANVAKSSFLANMSHEIRTPLNGIIGMSGILAETDLTPSQAEYLQTIETSSQTLLLLINDI
>sp1736466_1
ANNAKSRFLATISHEIRTPLNGLIGMTDLLLDTALTPEQLNYVKAAKNSGETLLGLIEEV
>sp219572_2
ANLLRGEFLANMSHEIRTPLNAIIGMSHLLADTSLDTPQLRFVGSIRDNGDVLLALINDI
>sp1798571_5
AAKAKSEFLANMSHEIRTPLNAIIGFTALLLETQLSDEEKHNLNMIKNQSDDLLVLINDI
>sp1938898_1
ATQAKSEFLANMSHEIRTPMNAIIGMAHLISETNLDNHQRGFVDRISHAAKSLLGIINNI
>sp1121903_1
ASKAKEQFLSMMSHEIRTPLNAIIGVTNLLSQMELTADQRENTEILSFSAKNLLNLINDV
>sp999552_1
GARAKADFLATMSHEIRTPMNGVIGMAQLLRESSLTEEQALYADTILSSADTLLALINDV
>sp1004326_5
ASKAKSSFLANMSHEIRTPLNGVIGISEILSDTELNPTQREYVDTIETSSQLLLSLINDI
>sp663_9
ANRAKSAFLATMSHEIRTPMNGVLGTARLLQDTPLTSQQSHYVDVINRSGSTLLAILNDV
>sp1122198_5
ANRLKSDFLATMSHEIRTPLNAVVGMLDSLEATELDDRQTGYVQSASIAADTLLRLINDV
>sp1881049_7
ANAAKSLFMATMSHEIRTPMNGVVGMAMLLSGTQLTPEQEEYTETIKNCGDALLSVINDI
>sp173990_2
ATAAKSEFLANMSHELRTPLNAVLGFAELAQHSHDAKTQQSYLAKIRASGKILLSIINDI
>sp1470434_4
LSKSRTRFVANMSHEIRTPLNAILGMGSVLQETDLTPEQRGYLDTLCNGGKALLALINDV
>sp1838286_4
ASVAKSQFLATMSHEIRTPMNGIIGMTGLLLDSPLNREQRDFADTIRISGEALLTIINDI
>sp897_5
ANRAKSEFLANMSHEIRTPMNAVLGFTDLLYSLISDPKQRSYLDAIRSSGKSLLTLINDI
>sp1079859_4
ATQAKSEFLSMISHEIRTPLNAIAGMTYLMQQEDGSPAMMENLKVLQFSTENLLALINDI
>sp1896212_1
ATQAKSEFLANMSHEIRTPMNAIIGMAHLISETQLDEHQRGFVDRVSTAAKSLLGIINNI
>sp1798433_1
ADKAKSEFLALMSHEIRTPMNGVIGMIGLLQDTKLTSEQQDYVDTIRLSGDQLLVVINDI
>sp1802259_3
TTKAKSEFLANMSHEIRTPMNAIIGMSYLALGTDLDKQQRGYIQKIENASKNLLLIINDI
>sp1802016_8
ANRAKSTFLANMSHELRTPMNAIIGLTHILNRRSNDPDQRDKLGKIDKAASHLLSLLNDI
>sp1123055_4
ANQAKSQFLANMSHEIRTPLNAVLGMLQLLQQTALSDLQTDYVGKTQIAATALLGLLNNI
>sp857087_6
ASRAKGLFLANMSHEIRTPMNAIVGLSDLALNNNPPPKLLDYLQKIHTSSLALMAITNDI
>sp595460_5
ATHAKSQFLASMSHELRTPLNGIIGMSDLLAGTNLAAKQRQFVDACRSSGETLLSLINDI
>sp1797364_2
AVKAKQQFLSNMSHEIRTPMNAIIGFTKVVMKTDLSVKQKEYLSAIKTSGDALIVLINDI
>sp28181_1
ANQAKSEFLANMSHEIRTPMNAILGMSFLAQKTNLNRQQSDYVNKITSSARSLLRIINDI
>sp29536_2
ANKAKSDFLANMSHEIRTPLNGIIGFTDLLMKTHLNRTQEKYMTTINQSAMSLLDIINDI
>sp1158293_15
ASRAKSEFVANMSHEIRTPMNAVLGVAYLLGNTELSAQQREYVDMIRSSGNVLLGILNDV
>sp1174501_4
AAQAKSDFLAMMSHEIRTPMNGMIGMADLLLETELEEEQRSYAEILRSSSYSLLQILNDI
>sp1716143_4
ATRAKSDFLANMSHEIRTPMNAIMGLSHLALQSDLNDKQRSYIEKVHVSAENLLGILNDI
>sp1663591_8
AARIKSDFLANMSHEIRTPMNAIIGMTHL-LRRDITDAKHKQLEKIATAAHHLLNIINDI
>sp1502748_1
ASVAKSRFLATVSHEMRTPLNGILGMADLVLGTELNPEQRTYVEAVRTSGQALLGLIDGV
>sp1797552_8
AAQARTSFLANMSHEIRTPMNAILGFTDFVLDGELQPAQRKHLETVHKSARSLLHLLNDI
>sp1736316_13
ATAAKSGFLANMSHEIRTPMNAIIGLAHLALQTRLTERQRDYVQKVHEAARALLGIVNDI
>sp644107_1
ANRAKSAFLANMSHEIRTPMNGIVGMTDLLSETQLNDEQRLYVDTIRASGEALLVIINDV
>sp870187_5
AVKTKARFLATMSHEIRTPMNGVIGMTRLLMNTPMNKKQLEFVESIHLSGEHLLTVINDV
>sp1911682_3
SAQEKLTFLARMSHEIRTPMNGVLGMAEALTYTELNNHQQELLGTLKGSAGNLLTLLNDV
>sp1611323_1
ANRAKSQFLANMSHEIRTPMNGVIGMADLLADTPLTPMQRRFTDTLQRSARGLTDLLSHV
>sp563176_2
VARMKENFLANMSHEIRTPLNSIIGFTTLLETSPLNPEQAEYLKAVNTASRNLLTIVNDI
>sp1798318_7
ANRAKSDFLAQMSHEIRTPMYGVLGMTELLQSTDLTKEQSRFVETVRRSGEALLAIINNI
>sp1174501_5
ADQAKSEFLAIMSHELRTPMNGIMGMTDLLAETELNEEQRGYATIISESSASLLYILNEI
>sp1122158_7
ATRAKSEFLATMSHEIRTPMNGVLGMAQLLKDTSLDTVQRQYVDTIYDSGSALLAILNDI
>sp1969733_1
ANRAKSQFLANMSHEIRTPMVGILGMNELLTDSGLNPQQKSMAEAINASGEALLKILEEL
>sp1736580_4
ASQAKTHFLANMSHEIRTPMNAVLGMLRLLQKTPLDARQRDYAVKSEGAARGLLGLLNDI
>sp1752214_9
ASRAKSEFLANMSHEIRTPMNGVMGMADLLLGTALDETQRRFATTIQQSSENLLTVINDI
>sp118005_5
ANEAKSTFLANVSHEIRTPMNAILGMSHLLARTELQEKQRDYLSKIQLSSQTLLESINDI
>sp48727_2
ASQAKSEFLATVSHEIRTPLNGVIGMSELLRERPLDATSRDYAATIHESGGQLLGLINDI
>sp247523_3
ANQIKGDFVANMSHELRTPMNGVLGMLQLL-KDSSLPTKQQHADKAFSSAHNLLHILNNI
>sp1769779_1
ASRIKSTFLANTSHEIRTPLNGIIGFTNLLLKTELDELQQDYLQTILRSSENLLTTINDI
>sp551995_4
GLKVKSEFLSTMSHEIRTPLNSVIGMSHLLLRNEPRKDQIEHLDVMLFSANNLLAIVNDV
>sp1797916_2
AANVKSRFLATMSHEIRTPMNGIIGMTELLLDSGLNPTQRDYAEIVKTSGEHLMGLISDI
>sp1089551_5
GERSKTQFLAAMSHEIRTPMTGVLGMADLLAAERLDPRQRRYVRAIQTSGQHLMSVINDI
>sp421072_1
AAQTKENFLANMSHEIRTPLSGILGFTNLLQKRPLDETSKEFVSSIQRSGENLMAIINDI
>sp589873_2
ATASKSMFLANMSHEIRTPMNGIIGLIELAQQHQISEKVRGYLDKAAYSSQILMSVINDI
>sp1727164_2
ANQAKSVFLANMSHEIRTPMNGVMGMAMLLKETDLNKEQYMFTDVIANCGESLINVINDV
>sp1123401_7
AVKTKARFLATMSHEIRTPMNGVIGMTRLLMNTPMSKKQTDFVESIYLSGEHLLTVINDV
>sp1124780_3
SVKAKSEFLSSMSHEIRTPMNIILGLSKLLLKDQLNRQARENVEAISFSAENLLVIVNDI
>sp28184_4
ASKAKTDFLAMMSHEIRTPLNGVIGTVSLLEGTPLGAEQREYLDIIKSSGQNLLILLNDI
>sp1348624_1
SDELKEEFLAITSHELRTPLYGIIGISRAGAAGKITSDMDNQLSLIVTSGKRLTNLVNDM
>sp1232683_5
AASVKSEFLANMSHEIRTPMNAIIGFSDVLMDTALTDDQQRYLKTISGSARSLLHLLNDI
>sp1123367_4
ANAAKSEFLAHMSHEIRTPMNAVLGLAQVLAREPLSGSQRDMVERIRSAGQSLLAILNDV
>sp1122135_2
ANRSKSEFLATVSHEIRTPMNGVVGMTSLLMESNLDQEQQEYLNSISKSADHLLVLINDI
>sp693986_2
ASVAKSRFLATVSHEMRTPLNGILGMADLVLGTELNPEQRTYVEAVRTSGQALLGLIDGV
>sp56458_1
AVLAKGEFLATMSHEIRTPLNGIIPMLELIGRGPLGLDQREMLRAANTSSLQLLRIVDDI
>sp1849719_2
ANKAKSEFLANMSHEIRTPMNGMIGATELLAVTPLTGEQSNIINIISRSCENLLNIINDI
>sp688867_7
ATRAKSLFLSMMSHEIRTPMNAIIGLTNLMLQNDPREDQRERLHLLKFSGHNLLTIINDI
>sp1333845_5
MTKIKNEFIAMMNHEIRTPMNGVLGMTELLSETNLDHEQAEYLDAIRKSGESLLRIVNDI
>sp1727196_9
ATLAKSQFLANMSHEIRTPMNAILGMLYLALKQELPAGLHNHLSKAQSAAHSLLGIINDI
>sp1799789_2
ATEAKSAFLANMSHEIRTPMNGVIGMIELVSRTKLDEVQQDFITTAKRSANSLLMVINDI
>sp683260_1
ASKAKSEFVAKISHEIRTPINGVLGMNSLLMGTRLDDEQRYYAGTAQSSAQNVLRLLDDF
>sp536_10
ASIAKGQFLANMSHEIRTPMNAVLGLLQLLQRTGLDGRQRDYVEKTQAAARSLLGLLNDI
>sp1229489_3
ATRTKSLFLANMSHEIRTPMNAILGMARLALQRDPDLQVGHYLHKILASGEGLLQILNDI
>sp1038862_1
ANRAKSRFLAMASHEIRTPLNGIIGMGGLLLDTHLTPEQATYARAVKTSGEALMALIEEL
>sp652_4
GNRAKSSFLANMSHEIRTPMNGVIGMLSLLADEPLQSRQRDYLNTARESAEHLLELLNDI
>sp1193502_1
AHQAKSQFLANMSHEIRTPMNTIIGMTELILRKDLPEKERHYLTKVAEAGHHLLDIINDI
>sp1380391_3
ANRVKSEFLAAMSHEIRTPLNGIIGMLHLIANTDLDDDQRAKLETLQRSAESLMTLLNDI
>sp1884368_10
ASAAKSAFVANISHELRTPMNAVLGVSQILARTPLNAEQRQYLDMVSGAGRSLLALLNDV
>sp321267_2
AAQAKERFLANMSHEIRTPMNGILGMAELLNETQLTDEQRLFAETIEGSASALLHIINDI
>sp1117647_6
ANKAKSAFLANMSHEIRTPMNGVLGMLNLLGRQPLSEAQAHYHELASSSARALLSIINDI
>sp102129_3
AAESKSNFLANMSHEIRTPMNGILGMSGLLLDTDLTQQQRNFSETIWNCCNSLITIINDI
>sp551995_5
ANQEKSIFLATMSHEIRTPMNGVIGMSALLNETELNEEQRMFTETIINCGETLIHVINNI
>sp1121278_13
SSRAKSDFLANMSHEIRTPLNAVLGMSQLLGATRLDPGQRDYLRMIDVSGRALLSILNDI
>sp1513270_2
ANELKGDFLASVSHEIRTPINGIIGTSELLLKSIESQGHKNYIKTILHSSESLLAIINDI
>sp350893_2
ANKSKTEFLANMSHEIRTPLNGIIGFTSLLMESQLDRKQEEYTRTINESAATLMDIVNDI
>sp745411_2
ASRAKSDFLANMSHEIRTPMNAILGFTQLAQEQD---GASPYLGKIQQASKTLLRILNDI
>sp313595_1
ASQAKSEFVANMSHEIRTPLNGVIGFSDLLMKTPLNEVQHKYMKTVFQSANTLLDLINDV
>sp1502764_1
ADRAKSEFLAIMSHELRTPMNGIIGMNSLLAETSLTDEQRSYTEIINESSQALLHILNEI
>sp1844708_6
ANRAKSDFLANVSHELRTPLNGIMGMAQLLGTTPLEPGQVQCLDDLQSAAASLLVLVNDL
>sp1736275_2
ANQSKSDFLANMSHEIRTPMNAILGMLYLLQRSELPGAAQDMVTKIDRSARTLLEIINDI
>sp999627_1
ASRAKSDFLANMSHEIRTPMNGVIGMAELMLETDLDEDQQLYAQTISQSGSALLTIINDI
>sp1752228_1
ANRAKSRFLATMSHEIRTPMNGILGMSSLLAETPLSADQRTYARAIEESARTLLALIDEI
>sp1266765_3
ANSCKSRFLANMSHEIRTPMNAIIGMTELALQTPLPTDVRGYLETVVNSSEGLLALINDI
>sp989370_1
ANRAKSRFLAMASHEIRTPLNGIIGMGGLLLDTTLTPEQTTYARAVKTSGEALMTLIEEL
>sp1408254_1
SSRLKSEFLSTMSHEIRTPMNGIIGMLDLLLQSPLNADQQRYANIIKNSANSLLAIINDI
>sp795665_1
ASRAKGEFLANMSHEIRTPLHAVIGLSHLLGDTPLTVRQQQLLSKSQMASQSLLGIVNDV
>sp193_10
AARSKSEFLATMSHEIRTPMNGVLGLLELIALTSLDAEQRTLVTTMRESAGSLLRIIDDI
>sp1121456_3
STAFKSAFLANMSHEIRTPMNTVLGMADLLRETKLDEEQQRFVKILVGSGETLLKLINDI
>sp1761891_2
AAQAKQSFMANMSHEIRTPMNSIIGFSDLLMDTPLNNEQQKHLVTVNNAARSLLRLLNEV
>sp1147_2
ANRFKSEFLANISHEIRTPMNAILGFCDLLLQKNISPAQTEYLNAINSSSKVLLVLIDDI
>sp1100700_3
ANRMRGEFLANMSHEIRTPMNGIVGMTELALDTSEPDRQKEYLVLARDSANHLLQIINEI
>sp229921_1
ASQVKSQFLANMSHEIRTPLNAIIGMTGLLLDTPLDNEQRYFADTVRGSGEVLLTLINDI
>sp66219_1
ATGVKNEFLANITHELRTPVNGMKGLADVLLDSELTQRQRESVNIIRRCCDNMTNIINGI
>sp588932_1
AAQAKSEFLANMSHELRTPLTSVIGFSGLLQASELPPEERVYVERIATASEALLGVINDI
>sp698827_19
ASKAKSEFLANMSHEIRTPLNGVVSMLSLVEETELSSEQEEYVKMAAMSSETLLAIINDI
>sp1121949_1
ATRMKSEFLANMSHEIRTPLNGVLGMAQTLAVADLTPVQSEQVSIILDSGRALMVLLNDI
>sp118168_6
ANRAKSEFLATMSHEIRTPLNAVIGLTGILENTKLDAHQQDLVETIRQSGETLLITINDV
>sp56110_9
ANRAKSEFLATMSHEIRTPMNAVIGMTGLLLDMNLTEEQRDYIDTIRTSGDALLTIINDI
>sp1906157_2
ASKVKSEFVANISHEIRTPISAVIGMSELLLDSSLSDEQRQYGIMVRDSAQSLLTIINDI
>sp690850_5
SNRAKSEFLANMSHEIRTPLNAVLGLARLSFITE--PRERDYVRMIKHSAHALLAIIDDI
>sp1121030_16
ASQAKSAFLAHMSHEFRTPLNAVIGLSQLLQRRELPQDVGRFVGHIHDAGEQLLALVSDV
>sp1229205_1
ASRAKDDFFAMMSHEIRTPMNGVLGLVEVLERTPLNADQGEMLGMIHESAGALLQILDDL
>sp406020_8
ANQAKSAFLANMSHEIRTPMNGIIGLSELGMA-ETDPKTQDMLKKVNSSGRLLLGIINDI
>sp376_1
ANRAKSRFLAMASHEIRTPLNGIIGMSGLLLDTTLTPEQSTYARAVKTSGEALMALIEEL
>sp118005_7
ANTAKSEFLSNMSHEIRTPMNAILGLSELALREAPAGKCREQLGKIYHSGLALLGILNDI
>sp1123257_2
ATEAKSRFMATMSHEIRTPLNAVLGLLQLLDETTLDARQQDYLRKIRGASTALLNVLNDI
>sp1895901_2
ATTAKSSFLANMSHEIRTPMNGVIGLTDLMLKTPLSSQQQEFMTLIKSSADSLLRLLNDI
>sp1089551_6
ASRAKTEFLAAMSHEIRTPMTGVIGMAELLAAEGLSGQQLHYVETIRRSGGHLLSIINDI
>sp40754_7
ANEAKTLFLQKMSHELRTPMNGVMGMLQLTLYTELTPTQREYLEIAQTSGEHLSGLIDDV
>sp159087_17
ATIAKSAFLANMSHEIRTPLNAITGMTHILRRSGLSPEQTDKLDKIEGAGKHLLEIINAI
>sp1286364_3
ANKAKSEFLASMSHEIRTPLNGVLGMLGLALRTNLSQDVQRKLEIAKDSAHTLLTVLNDI
>sp999547_3
ATETKSRFLATMSHEIRTPINGVLGMAEVLNETRLTPEQTSCTSTILASSEALLRIVNDI
>sp339_3
ANQSKSDFLANMSHEIRTPMNAILGMLYLLQRSELPGAAQDMVTKIDRSARSLLEIINDI
>sp1798314_1
ANSAKSSFLATMSHEIRTPMNGVIGMIELLQHTELTQEQNEFAISAKKAGIDLVHLINDI
>sp592361_2
ANRAKSDFLAMMSHELRTPMNGVLGMLQLLETTEMTQEQAEYAALATESTEHLLKVINDI
>sp1860085_2
SSKAKSDFLANMSHEIRTPMNGMLGMVSLLKDTKLNDNQREIVNTLDLSGSGLLSILNDI
>sp1121274_7
ASKAKTEFIANVSHEIRTPMNGIVGMAHVMEHSGLNPAQRQDLSVIQASAELLLALVNDV
>sp1813736_6
ASLAKSQFLAMMSHEIRTPMNGVIGMTSLLLESPLAPEQRDCAETIRTSGDVLLAIIDDI
>sp1121278_14
FARLKAEFAATVSHEVRTPLNGVIGTLDILMATQLPAKQRHFVELAWDSAQYLLDLVNNI
>sp947013_1
ATLAKSQFLSRMSHEIRTPMNAIIGLTNLLLLDRPRDDQREQLGLLKFSGENLLTIINDI
>sp83263_3
ASQAKSRFLATVSHEIRTPMNGIMGMAKLLHDTELSPEQRTYVGAVSTSASALLALIEDL
>sp1768753_2
ESRAKSDFLAVMSHEIRTPMNGVLGLASMLLETRLDPEQREAVTTIRESGDNLQRILNDI
>sp1656094_3
ASNVKSQFLANMSHEIRTPLNAILGFSKELTHTALPVEQQEQVRIINTAADNLLGIVNDV
>sp40324_6
AVLAKGEFLATMSHEIRTPLNGILPMLELIARGPLGEDQRQMLATASASSQQLLRIVDDI
>sp1126627_2
ESRAKSDFLAVMSHEIRTPMNGVLGLASMLLETRLDPEQREAVNTIRESGDNLQRILNDI
>sp243090_2
AAIIKNQFLANMSHEIRTPMHGILGTAELMTRSSLDEQQRHYMYMIQTSAKGLLTVLNDI
>sp488533_3
ANHAKNQFLANVSHELRTPLQSVLGYASLLADTQLDQEQHEYVQTLQSASENLSAIINDL
>sp596152_6
ANRTKSEFLANMSHEIRTPMNGILGMTQLALNRDLPDDVREFLQLVHQSGQSLLDIINDI
>sp1881035_5
ANASKSLFLASMSHEIRTPMNAVIGLTHLALQGPLEGRQRDYVAKAHTSSKALLALLNDI
>sp1113895_3
ASQTKSQFLANISHEIRTPMTAILGYTELLRDGSLSHAQSRYLTIIQHNGDALLALINDV
>sp1484693_4
AAMAKGQFLANMSHEIRTPMNAILGMLKLLYSTPLDIRQKDYVSKTERAARSLMELLNDI
>sp1268239_5
ATKLKSEFLANMSHEIRTPMNGVLGMLDLLKSSSLTSEQAHAAEIASSSANSLLTLINDI
>sp285279_1
ANRAKSTFLATMSHEIRTPMNGILGTASLLKDTQLNTEQQRLTSTITESGNVLLCILNDI
>sp1156985_2
ANQAKSEFLANMSHEIRTPMNGVIGMAELILETDLDADQRMFAETISTSGSALLTIINDI
>sp1046714_1
AAEARAAFTANMSHEIRTPMNAIIGFSDILLETDLSKEQNRQLKTINQSAKSLLHLLNDI
>sp1173584_1
ANRAKSTFLANMSHEIRTPMNGVVSMAEIMAEGDLDDEQRLYIDTIRQSGEALLTIINDV
>sp596152_7
ASRAKSEFLANMSHEIRTPLNGIMGMVHLARMKSEDRTILSYLELADASAQHLLGIVNDV
>sp979226_2
ANEAKSSFLARMSHEIRTPLNGIIGLTYLLQKSDLTAIQQDYLRQITDSSHNLLHILNAV
>sp1001585_3
ESQAKSRFLAKMSHEIRTPLNGVLGMLQLLRETPMDRSQRFYVDTISSSGSSLMAVINDI
>sp1396826_2
ANRAKSAFLANMSHEIRTPMNGVVGMAELLSDTGLNEEQRLYASTIKNSGEALLVIINDV
>sp1690037_4
ATQLKSEFLANMSHEIRTPMNGVIGMLDLLKNSQLSTEQENRVNIAFSSANSLLILINDI
>sp915471_2
AAAAKSAFLANMSHEIRTPMNAIIGFTELLLGSSLDDMQRRHLYTVQYSARSLLGLLNDI
>sp659495_14
ATMAKSRFLANMSHEIRTPINGILGLVKLVLETDLDKKQRDYLEKADYSSKLLLNIISDV
>sp1642570_1
TNRAKSAFLAMMSHEIRTPMNGVIGMTDLLMETELNEEQKEYVHIIRKSGESLLNIINDI
>sp1156985_3
ANRAKSAFLANMSHEIRTPMNGVVGMAELLNDTDLTNEQRLYANTIKNSGDALLVIINDV
>sp1690483_1
AVKAKQQFLSNMSHEIRTPMNAIIGFTKVLLKTDLSSKQTEYLNAIKTSGDALIVLINDI
>sp1736434_9
ASQAKTRFLANMSHEIRTPMNAVLGMLRLLQKTPLDARQRDYAVKSEGAARGLLGLLNDI
>sp1035707_15
AGRAKSNFVANMSHEIRTPMNAVLGMLQLLQQTALDARQRDYAVKAESAARALLGLLNDI
>sp1131812_5
AVKAKQQFLSNMSHEIRTPMNAIIGFTKVVLKTELSAKQKEYLTAIKMSGDALIVLINDI
>sp675816_5
ACKAKSSFLANMSHEIRTPLNGVIGITEVLSDTDLNPSQKDYVETIETSSQLLLSLINDV
>sp426117_3
ANAAKSSFLATMSHEIRTPMNGMLVMAELLASGDLPARQRRYAEVIARSGQNLLAIINDI
>sp1842540_4
ASRAKSEFLANMSHEIRTPMNGVLGMLDLAQDAASETELREYVAVARSSAESLLAIINDI
>sp765420_5
ATRAKSAFLANMSHEIRTPLNAVIGMAALLQESRLDQEQRIFVDTIRTGGEALLAVISDI
>sp229203_4
AVKSKQQFLSNMSHEIRTPMNAIIGFTNVILKTQLDKSQTEYINAIKESGDALIILINDI
>sp468056_1
ANKAKSEFIANMSHEIRTPLNGIIGFTDLLMKTNLEKTQEKHMITVNQSAHSLLDIINNI
>sp28066_8
ANVAKSQFLANMSHEIRTPMNGVMGMTRLLMETPLSTEQQDYARDIAQSGESLLAIINDI
>sp1895834_1
AANIKEKFLSNMSHEIRTPLNIILGFTQQLQKKPLDPDIQEEVRIIEQSGNSLLHIVNDI
>sp1403819_1
GMAAKADFLANMSHEIRTPMNGIIGTTSLLLDSRLDNEQMELVRMIRTSGESLLHLINDI
>sp1978759_10
LTLVKSCFVANMSHELRTPMNAVLGFCYLLEKEALREEERSLVRKIRDAGRSLLAIINDI
>sp604089_4
AVKAKQQFLSNMSHEIRTPMNAIIGFTKVILRTDLTEKQKEYLNAIKISGDALIVLINDI
>sp1434232_21
ANQAKSEFLATMSHEIRTPMNGIIGMLSRLENSDLNREQRTMVETLERSSYTLMDILNDV
>sp1073999_2
ANEAKSAFLANMSHEIRTPMNGILGMTQLCLDTDLNGEQREYLSLVMSSAQSLLHIIDDI
>sp765913_13
ANQAKSIFLATISHEIRTPMNAIVGMIHLCLDSPLNAEQHGYLQAARRASESLMQLLNGI
>sp1882747_1
ANRAKSRFLAMASHEIRTPLNGIIGMSGLLMDTPLTPEQATYVKAVKTSGDALLSLIEEL
>sp1410631_1
ASEAKSSFLSNMSHEIRTPINAIIGMNEMILRECEDKSVLKYSDDIKTASNTLLGLINDI
>sp320778_3
ANMAKSQFISTVSHELRTPLNSILGMSYILLHSELNNEQKSSLMKIDKSGRHLLSLISDI
>sp92487_2
ASRAKSAFLAAMSHEIRTPMNGIIGMTTLLQHTALQAEQRVQVETILQSAQALLGIINDI
>sp64969_8
AANAKGEFLASMSHEIRTPMNGVLGMLELLQNSSLSQDQRRKVDIAQSSAQSLLTLINDI
>sp1869302_4
ANRSKGEFLASMSHEIRTPMNGVIGFTDMLLDTNLDDEQIDFAETIKRSGEGLLTLINDI
>sp768670_1
ANQAKSTFLANMSHEIRTPLNGIIGIAQLLKNENLPKHVVEYVKHLNMASHHLLDLINDI
>sp1842532_1
ASRTKSRFLANISHELRTPMVGVLSSTELLLNSGLDSEQLSLVETLNSSGEALLEILNDL
>sp314265_1
ASHAKSAFLANMSHEIRTPMNGVVGMAELLRESALSDEQALYVDTIRNSGEALLVIINDI
>sp1742724_6
SAQAKINFLARMSHEIRTPMNGVLGMAEALSFTALNKEQSELLDTLEGSARHLLALLNDV
>sp29435_2
ANRAKSDFLAMMSHELRTPMNGVLGMLQLLETTDLNQEQHEYAALATESTEHLLKVINDI
>sp1454004_5
ANRAKSDFLANMSHEIRTPMNAILGFTDLLKRGYVAEEERSHLNTIHSSGQFLLGLINDI
>sp1454004_6
ANVAKSRFLANMSHEIRTPMNGVIGMADLLIETPLSPQQRRYAETLRVSAESLLHLLNNV
>sp1297570_2
ASQAKSRFLATVSHEIRTPMNGIMGMAKLLADTNLSPEQRTYVGAVSTSASALLALIEDL
>sp1691979_2
AAKAKSRFLSNMSHELRTPLNGIIGASNLLLQEEYLAAQKPHLDILKFSSEHMMMLINDI
>sp1121439_5
ANQAKGMFLANVSHEVRTPLSGVMNLLKLLDATRLDPEQREYVRLATASSRGLLHILNDI
>sp85643_5
ASRAKSDFLAAMSHEIRTPMNGILGMAQLLARSGLAPGQAEWVDAIRASGSTLLGILDDV
>sp159087_19
ANRAKSSFLANMSHEIRTPMNAIMGLTHLLQKDVLDSRARERLGKIGESANHLLNVINDI
>sp43657_18
AAETKSLFVSNMSHEIRTPMNGILGLTDILLNTELTAIQRNYLEKVRFSANALTTIINDI
>sp187330_4
ANVTKSEFLAAMSHEIRTPMNGVLGMLNLLKHSKLNEDQYYKVKVASSSANSLLTLINDI
>sp1078846_3
ANRAKSAFLANMSHEIRTPMNAIIGLTYLLRQNSPTPEQSGRLDKIDAAAQHLLSIINDI
>sp1267211_2
ASRVKEVFLANMSHEIRTPMNGILGIGSLLYKTHLTPKQSEYTKLILESADNLLHIVNDV
>sp596152_8
ANRAKTQFLATMSHEIRTPMNGVMGMTELALQTDLTPEQREYLGLARQSALSLLDIINDI
>sp1121921_2
ASRAKSQFLATMSHEIRTPMNGVIGMLEMLRDTPLDENQKHYLDVIHRSGETLMEIINDI
>sp1400522_2
LARAKDLFLANVSHEIRTPMNGILGIAGLLAKTKLNQKQQKMTGMIKDAANNLLVIVNDI
>sp107637_12
AAKAKANFLANMSHEIRTPMNTVIGFAEVALQDQLAADTRGHIKTILSSGRHLLGVINDI
>sp1736265_1
AVRAKAEFLATMSHELRTPLAGILGVHDLLRDASLNQNQARLVGLAQEAGRSLLTIVNDI
>sp1121449_3
ASQAKSEFLANMSHEIRTPLGGIIGMTDMVLGGELKAQEAEYIKGIKEASRSLLEIINDI
>sp1685378_1
ANRAKSAFLANMSHEIRTPMNGIVGMAELLSETPLDDEQRLYLNTIRNSGEALLVIINDV
>sp1945863_1
ASQIKSQFLSVMSHEIRTPMNAVIGLSHFLMEENPRPDQLENLKTLQFSAENLMALINDI
>sp1121456_6
ADRAKSEFLASMSHEIRTPMNAILGMAEVLSETDLSEEQRGYVELFRNAGESLLSLINDI
>sp1046714_2
GSKIKSEFLATMSHEVRTPLNAIVGFTNELKKAKLPQPYADYVAIMHKSTDSLMAIVNDI
>sp1577896_2
ATETKSRFLATMSHEIRTPINGVLGMAEVLNETDLTPEQQSCTGTILASSEALLRIVNDI
>sp1000565_10
ASRAKSEFLANMSHEIRTPMNGVLGMLDLALDATDDAERRECVSTARSSAESLLVIINDI
>sp189873_1
ASRAKSRFLAMASHEIRTPLNGIIGMSGLLMDTPLTPEQATYVKAVKTSGDALLSLIEEL
>sp765911_15
ATEAKSRFLANMSHEIRTPMNAVIGMLYLALGTPLTEQQRDYLAKARSAAQSLLGILNDI
>sp173_3
ENQEKTVFISNISHEIRTPMTGILGITELLLNTPLNPDQKDSLELIQRSGDKLLKIVNHL
>sp1742724_7
AASARASFMANMSHEIRTPMNAIIGFSDILLESGLAAEPQRHLKTINNSAKSLLHLLNDI
>sp1895854_4
SLKVKEQFLANMSHEIRTPMNGIIGMIDLLNDTRLDEEQRSYVKTVKRSSETLLNILNDI
>sp658630_3
ANRAKSDFLAMMSHELRTPMNGVLGMLQLLETTEMTREQREYAALASESTEHLLKVINDI
>sp1590652_3
ASRVKSEFLAMMSHEIRTPLNGIIGMSDLLLASDIPEQYAEMAEIIHRSGNALLSVINHI
>sp64971_2
ANRIKGEFLANMSHEIRTPLNAIIGLTQLAEREARGTSWHHYLQKIQGASKSLLSIINDI
>sp935293_2
ANKAKSAFLANMSHELRTPMNAILGMLTLLRRTGLDRKQADYAVKSEAATRTLLRLLNDI
>sp1288970_2
ATRAKSQFLATMSHEIRTPMNGVIGMIDLLRDTRMSPDQQAMMATVRESAYSLLHIINDI
>sp1855289_17
LDRAKTQFFSNVSHEFRTPLTLLLGPVNDTLRVPLPPVQRERLLLIQRNALRLQKLVNTL
>sp658457_6
ESQAKSRFLAKMSHEIRTPLNGVLGMLQLLRETRLDRSQRFYVDTISSSGSSLMAVINDI
>sp1802179_6
ANKAKSDFLATMSHEIRTPMNAILGFSDILLGTDINDEQKEYIELIMTSAEALLSIINDI
>sp1513271_3
ASVAKSEFVANISHEIRTPLNGISGMIELLKKDTLSTKQQHYLSMASCSVNTLSVLINDL
>sp69328_2
ANRAKSDFLAMMSHELRTPMNGVLGMLQLLETTQLTPEQADYAAVASESTGHLLKVINDI
>sp1177181_4
ASQTKSQFLANISHEIRTPMTAILGYTELLRDGSLSQAQNRYLTIIQHNGDALLALINDV
>sp435880_2
ASQIKSDFLSMISHELRTPLNAISGSVYSLLQETPTDQQMGALNTINFAVDNLIIMINDL
>sp596152_9
ASQAKSEFLANMSHEIRTPLSGIIGMTDLLLGADPNERQRLYLESIQESADSLMAIINDI
>sp709015_2
LLKVKTQFLANMSHELRTPMNGIIGMIDLLSQINTDPEQSEYIDTLRKSSDALLAILNDI
>sp69895_4
ANEAKSQFLAHMSHEIRTPLNGVVGFLELLKSTPLTNKQNEYLDNAQISAMSLLTIVNDI
>sp118168_8
ANRAKSEFLAMMSHEIRTPMNAVIGMAGLLLDTELTSQQQDFANTISSSGEALLTIINDI
>sp1121921_4
AAQSKQAFLANMSHEIRTPMNAILGFSDILLDEPLAAEQRKHLATINSSARSLMHLLNDI
>sp159087_20
ASRAKTAFLANMSHEIRTPMNAIIGLTHLAQRSTSDPEQNKRLGKVADAAHHLMSIINDV
>sp1539064_2
ANRAKSEFLSNMSHEIRTPMNAIIGFAELTSKMELPKVAEQNIQTILRSAKALIAIINDI
>sp1122215_5
ASRAKGEFLANMSHELRTPMNAIVGLARLLEEGQLGRRERGYVARMKTAAHSLLGMLSDL
>sp1484053_1
ANRAKSEFLAKMSHEIRTPMNAIIGLSHMALRTSLDEKQFGYVSKIQKSGQILLGLINDI
>sp649831_1
ATSAKSAFLATMSHEIRTPLNAVIGMTGLLLDTTLGAEQREFVTTIRESGDALLAIINDI
>sp400668_6
ASKAKSDFLATMSHEIRTPLNGVLGMAELLSGTKLNPEQTTQLNVLKESGEGLLGLINDL
>sp83767_19
ASQCKSRFLSNMSHEIRTPMNGVLGIAQLLRRTPLTPQQGDYLDKIETSGRHLLALVNDV
>sp43263_5
ESQAKSRFLAKMSHEIRTPLNGVLGMLQLLRETSLDRTQRFYVDTIASSGSALMSVINDI
>sp761193_3
SLKVKERFLANMSHEIRTPMNGIIGMIDLLNETPLNPEQKDYILTMRRSSGTLLNILNDI
>sp1434232_22
ANQYKSQFLANMSHEIRTPMNAILGLAYLLEKAGLPDDAHQMASKICRAGHSLQVIINDI
>sp1122209_6
ASNAKSQFLANMSHEIRTPINGVLGMLTLLEHTRLDAEQAEQVALARSSAELLLGLVNDI
>sp653930_2
ASRAKSDFLAMMSHELRTPMNGVMGMLQLLETTELTNEQVEYCRIASESTEHLLKVINDI
>sp1121404_5
ANVAKSEFLAAMSHEIRTPMNGIIGFTEMLLDSRLDESQIEFAETIKRSADALLSLINDI
>sp1470563_2
GEKAKSRFLATMSHEIRTPMNGIMGMADLLSEEDLSHESRLYVDTIRESADSLLTIINDV
>sp551995_6
ALLIKENFLANMSHEIRTPLNSILGFTNLLKRRKIDTEAGEFVGSIQKAGENLLAIINDI
>sp1816218_8
ANRTKSQFLANMSHEIRTPMNGVLGMLNLLSTTEQSQEQAHFTRLAHSSADTLLHILNDI
>sp52_2
ANRAKSEFLAAMSHEIRTPMNGVLGMATLLEGTPLTADQRDFVGTIRSSGEALLTIINDI
>sp573501_1
ANKFKSEFLANMSHEIRTPLNGVIGFADILLKSQLSESQAKYLETIYSSAISLLDLINDI
>sp1122962_1
ASAAKSRFLAMVSHEIRTPLNGILGMTGLMQKTQLSAEQRSYARAIETSGEALLTLIEDL
>sp36844_1
ADRAKNSFLANMSHEMRTPLNGVIGMASMLQKSRLDGEQKESVDAIIHSAQSLLAIINDI
>sp1840087_2
ANLAKSTFLANMSHEIRTPLNSIIGMSGILSETKLSPIQYDYLNTIETSSQTLLILINDI
>sp1797846_1
ANRAKSRFVANMSHEMRTPLNGILGTVELLTGTHMDPEQQEYISTIKASAAALLSLVNDV
>sp1882825_1
MNEAKSAFLATMSHEIRTPMNAVIGMSGLLLDTPLNPEQQDYVATIRDSGDALLTLINDI
>sp118163_1
ANLAKSEFLATMSHEIRTPMNAVIGMAGLLLDTDLSSQQRQFAETIRSSSEALLVILNDI
>sp400668_7
ALEAKSSFVARMSHEIRTPINAVIGLSDLALNTSPNKEQQDYLQKIRDSGDILLSLVNNV
>sp1123288_4
ANHVKSTFLARMSHEIRTPLNAITGMAYVIKKTDVTTIQKIYLEKITRAARDMLGIINDI
>sp255045_1
ANRAKSRFLAMASHEIRTPLNGIIGMSGLLLDTPLTPEQMTYAKAVKTSGDALLSLIEEL
>sp743720_2
ANRAKSDFLAMMSHELRTPMNGVLGMLQLLDTTEMSDEQREYAALAMESTEHLLKVINDI
>sp1855282_2
ADRAKSEFLANMSHEIRTPMNGIIGMADLLAEAELPPDELQNVETIRSSAQALLKIINDI
>sp1938600_5
AAFAKQSFMANMSHEIRTPMNSIIGFSDLLMDTPLDQEQQKHLITVNNAARSLLRLLNEI
>sp379097_3
ASRAKSAFLATMSHEIRTPMNGVLGTARLLKDEGLNSQQSRYVDVINRSGSTLLAILNDV
>sp349521_6
ANKAKSLFIANMSHEIRTPLNGVIGMLQAMMQGDLSREQKARAKTALTSGKLLLTVINDL
>sp388467_2
ASRAKSEFLATMSHEIRTPMNAVIGMTGLLLDMNLTPEQLDFVETIRTSGDALLTIINDI
>sp1978759_13
ASRAKSIFLANMSHELRTPMNGIIGMTDMVLRRATDPQQIDWLNKSQTAAKHLLSIINDI
>sp1742973_9
ANQAKSQFLARMSHEIRTPMNAMLGMNELLLSTLLNDRQRHFVQTIHNNGEQLLQIINDI
>sp481446_4
ADQAKSEFLANMSHEIRTPMNGIVGMADILANTDLSAEQQQCVDTVRESSSALLKIINDI
>sp1434232_23
ADLAKSAFIANMSHEIRTPMNSIIGLSDLLAETDLSHEQRDYVRRMARSGHMLLDLINDI
>sp1123234_1
ASRAKEDFLSTMSHEIRTPLNAVIGLTNLLLDRNPREDQKENLNSLHFSAKNLLALINDI
>sp1855288_3
ADHAKSEFLAIMSHELRTPMNGIMGMTDLLLDTPLSDTQREYAEIVMKSSRNLLRILNDI
>sp1608357_4
ANRAKSDFLAMMSHELRTPMNGVLGMLQLLETTEMTDEQAEYAALATESTEHLLKVINDI
>sp1656094_4
ANHSKSEFLANMSHEIRTPMNAVIALTDMVLKMEMGNKQREYLKKVQSSSRSLLQILNDI
>sp205922_2
ANNAKSDFLAMMSHELRTPMNGVLGMLQLLETTDMTEEQVEYAALASESTEHLLKVINDI
>sp1121453_13
ASRAKSEFLASMSHEIRTPLNVIVGMTDLTLKKKLHEDVAENLDIVRSAAGHLLQIVNDV
>sp1868282_2
ANTAKSDFLSNMSHEIRTPMTAILGFTEVLKRTGKDANWEKHLNTISSSGKHLLELINDV
>sp1882828_3
ASRAKSEFLANMSHEIRSPLNTVLGVAYLLRQTELDERQRELLKRIQTASTALLGVINDI
>sp1123237_2
ASRAKSTFLANMSHEIRTPMNGVVGMAELMMETDLTEEQRLYTQTIRNSGEALLAIINDI
>sp1116472_6
AANIKSQFLANMSHEIRTPMNAVLGMADFLWNSELGLEQRRSVEVMRQSSTLLLSVINDI
>sp1797914_11
SNLVKSRFLANMNHELRTPMNGIIGMNRLLLDTNLDTRQKDYSLTIKDSAESLLRIINDI
>sp1173022_8
ATRVKSQFLANMSHEIRTPMNAIIGMTGLLLNTELTPLQRDFVETTQTSSDALLTIINDI
>sp1038862_2
ESRAKSDFLAVMSHEIRTPMNGVLGLASMLLETKLDPEQREAVTTIRESGDNLQRILNDI
>sp1842727_8
ANRAKSNFLANMSHEIRTPMNAILGLTHLLRRDIQDPTHQARLAKVSSVANHLLQVINDI
>sp1235790_1
TIKVRNEFVANVTHELRTPVNGVKGHVTNMLEAGVTPEQKRTLDIITRCCENMSAIINNI
>sp460265_4
ASQAKTDFLASMSHEIRTPLSSVIGYTELLLDPDLTEGQRLQASRIRSAGSALLTVVDDI
>sp362418_2
AAQTKENFLANMSHEIRTPLSGILGFTNLLQKRPLDETATEFVSSIQRSGENLMTIINDI
>sp758825_12
ANRAKSEFLAMMSHEIRTPLNGVIGMTDLLGNTGLDEGQRRYVRIVRRSGEDLLAILNDI
>sp1502748_2
ANAAKSTFLATMSHEIRTPMNGVLVMAELLASSELPARQRRYAEVIARSGRSLLAIINDI
>sp1750590_2
ASLAKSQFLSVMSHEIRTPMNVVIGMAHLLMEDHPRPDQLENLRTLQFSAENLMVLINDI
>sp1736266_9
ATRQKSEFLANMSHEMRTPLAGVIGMLGFALRDALQDATREQILRGQANAQSLLTIINDL
>sp1502753_1
ASRAKSDFLAMMSHEIRTPLNGIIGMSDLLLTCDLPREQAEMVEIIFASGNALLNVINHI
>sp1798308_12
ANRAKSVFLSNMSHEIRTPMNAIIGMTHLIRRSGLPPKQAGQLEKIDSAAHHLLALLNDI
>sp1121455_9
AIKAKSEFLANISHEMRTPMNAIIGLAHLCMKSPLTTKQLDYLQRIHSAGHQLLKVINDI
>sp37752_3
AAQTKENFLANMSHEIRTPLSGILGFTNLLQKRPLDETSEEFVTSIQRSGENLMTIINDI
>sp875932_1
ATKAKSEFLANMSHEIRTPMNAIMGFSELLLEKSMHSEQREQLELVHKSAANLVTIINDI
>sp1121890_2
ANKAKSEFLANMSHEIRTPLNGIIGFTDLLMKTKLEENQQKHMMTVNQSAHSLLGIVNDI
>sp1121482_5
AVLVKENFLANMSHEIRTPLNAILGYTHLLQKKKLDEDTRLHISTVQQSGETLLAIVNDI
>sp1562888_11
ASQAKGAFLANMSHEIRTPLNAVLGYVQLMLRDRLEPSQRQRLAVVEESASTLLSIINDI
>sp1484460_1
SEKYKEQFLANMSHEIRTPMHAISGMTNILERNDHPKSQDVFLKAMRTSSDNLVVILNDV
>sp371196_2
AELAKQEFLAIISHEIRTPISSVMGIADLLLETELEEEQQEFVKTIHTSGNSLLKIVNDI
>sp1729724_3
ANQTKSDFLAMMSHELRTPMNGVLGMLQLMETTEMTSEQHEYAALAKESTEHLLKVINDM
>sp325777_3
ANQAKSRFLANISHEFRTPLNGLAGMTEVLATTRLDAEQKECLNTIQASARSLLSLVEEV
>sp1798572_3
ASLAKSEFIANMSHEIRTPMNAIIGFSELLYNEEKDPRMRDYILTVKNSGKSLLTIINDI
>sp398767_24
ANSAKSAFLANMSHEIRTPMNGIIGMTHLLQTTVITPEQEHYLENIENSANSLTTLISDI
>sp1860092_4
ADRAKSEFLANMSHEIRTPMNGIIGMADLLADMILPDEEQQYVENIRTSSKALLKIINDI
>sp1817770_6
ANKLKSSFLANISHEIRTPMNGILGMTELALETDLMPNQKRYIQAANGGAKALLKLLNDI
>sp56804_1
ASEIKSQFLANMSHEIRTPLNAIMGFSKELENNQNMLEREEHVRIINSAATDLLTVVNDI
>sp254_3
AYVLKSEFVANMSHEIRTPLNGIIGFTELLLDTNLDETQRQYLEIINQSGVSLHSIINDI
>sp34103_4
ANRAKSAFLANMSHELRTPFNGLLGMMSLLDRSSLDAQQREHLQIARQSGEHLLAILNDV
>sp1740090_1
LSEAKEMFLSVMSHEIRTPLNAVIGMTHLLLENDPLASQIDDLNILKFSGENLLNIINDI
>sp83767_23
ANKAKSVFLANMSHEIRTPMNAIVGLAHLLRSSDPTPRQVDRLEKIENAASHLLSLINNI
>sp765914_19
ANTAKSAFLSNMSHEIRTPMNAILGYAHLIKRAPLTPVQHSQLDKLLSSAQHLLQVINDI
>sp577650_5
ASIAKSEFLANMSHEIRTPMNGIIGLSNILLREDLPDLQRQQLELIHRSAIRLMIIINDI
>sp1229521_2
ASKAKSQFLANMSHEIRTPINGVIGMLSLLETTPLTTEQAEQVHLAMRSAELLLGLVNDI
