# Supplementary material for: Marginal specificity in protein interactions constrains evolution of a paralogous family
Source: Proc Natl Acad Sci U S A. 2023 Apr 25;120(18):e2221163120. doi: 10.1073/pnas.2221163120 (PMC10160972; doi:10.1073/pnas.2221163120)
Supplement: Supplementary file 17 — Dataset S16 (TXT) [file pnas.2221163120.sd16.txt]

>sp637910_1
LEGARRNFFANVSHELRTPLTVLQGYLEMMHEQPLEGSTREKALLTMREQTFRMEGLVKQ
>sp83655_1
LEGARRNFFANVSHELRTPLTVLQGYLEMMQEQTLEGAPREKALQTMREQTQRMEGLVKQ
>sp548_2
LEGARRNFFANVSHELRTPLTVLQGYLEMMDDKPLEGPLREKAIHTMREQTHRMEGLVKQ
>sp1006004_1
LEGARRNFFANVSHELRTPLTVLQGYLEMMQDQTLEGPLREKALGTMREQTSRMEGLVKQ
>sp158822_1
LEGARRNFFANVSHELRTPLTVLQGYLEMMQDQALEGPLRDKALHTMREQTSRMEGLVRQ
>sp566551_1
LEGARRNFFANVSHELRTPLTVLQGYLEMMQDQALEGPLRDKALHTMREQTSRMEGLVRQ
>sp198628_1
LEGARRNFFANVSHELRTPLTVLQGYLEMMNDESLDGALQSKALHTMQEQTRRMDGLVRQ
>sp667129_1
LEGARRNFFANVSHELRTPLTVLQGYLEMMSDQEMDGSLRSKALSTMQEQTRRMDGLVKQ
>sp568768_1
LEGARRNFFANVSHELRTPLTVLQGYLEMMSDESLDGALQSKALHTMQEQTRRMDGLVQQ
>sp554_1
LEGARRNFFANVSHELRTPLTVLQGYLEMMQEETLDAALRGKALNTMQEQTRRMDGLVKQ
>sp71657_1
LEGARRNFFANVSHELRTPLTVLQGYLEMMHDGPMEGPPQAKALNTMQEQTRRMDGLVKQ
>sp1223570_1
LEGARRNFFANVSHELRTPLTVLQGYLEMMSDESLDGALQSKALHTMQEQTRRMDGLVRQ
>sp29484_1
LEGARRNFFANVSHELRTPLTVLQGYLEMMHDQELAGPLREKALGTMQEQTKRMDGLVKQ
>sp630_1
LEGARRNFFANVSHELRTPLTVLQGYLEMMHDQELVGPLRDKALGTMQEQTKRMDGLVKQ
>sp1453495_1
LEGARRNFFANVSHELRTPLTVLQGYLEMMHDQALTGPLRDKALGTMQEQTKRMDGLVKQ
>sp1524467_1
LEGARRNFFANVSHELRTPLTVLQGYLEMMSDQELDGSLRGKALSTMQEQTKRMDGLVKQ
>sp33060_1
LEGARRNFFANVSHELRTPLTVLQGYLEMMYDQELAGPLRDKALGTMQEQTKRMDGLVKQ
>sp615_1
LEGARRNFFANVSHELRTPLTVLQGYLEMMGDEEQDGSLRSKALSTMQEQTRRMDGLVKQ
>sp745277_1
LEGARRNFFANVSHELRTPLTVLQGYLEMMEDAKLEEPFRSKALDTMQEQTRRMDGLVKQ
>sp1076551_1
LEGARRNFFANVSHELRTPLTVLQGYLEMMDDAGMNERTRSRALSTMQEQTRRMDSLVKQ
>sp553_1
LEGARRNFFANVSHELRTPLTVLQGYLEMMNDSVMNQRSRDKALHTMSEQTRRMDSLVKQ
>sp1513468_1
LEGARRNFFANVSHELRTPLTVLQGYLEMMDDDALEEPFRSKALDTMQAQTRRMDGLVKQ
>sp286156_1
LENARRDFFANVSHEMRTPLTVLQGYLEMMQDQDEHGSLNKKMLNTMQEQTRRMDSLVRQ
>sp642227_1
LENMRRHFFANVSHELRTPLTVIQGYLEMMEDSQLKDSVYFRAVGTMQEQSRRMEGLVKQ
>sp351656_1
LENARRDFFANVSHELKTPLTVLQGYLEIMEDQTVGSKVNQKAVGTMQEQIQRMDGLVQQ
>sp754436_1
LEGMRRNFFANVSHELRTPMTVLQGYLEMSKDPMLIGPMWDKAHGVMTEQLLRMNSLVEQ
>sp861298_1
LEGMRRNFFANVSHELRTPMTVLQGYLEMTEDPDVVGPMWSKAHGVMTEQLNRMNSLVNQ
>sp1381081_1
LEGMRRNFFANVSHELRTPMTVLQGYLEMTEDPDLVGPMWSRAHGVMTEQLNRMNSLVNQ
>sp1796497_1
LEGMRRNFFANVSHELRTPMTVLRGYLEMSEDEMLVGPMWGKAHGVMTEQLTRMEGLVEQ
>sp1435069_1
LEGMRRNFFANVSHELRTPMTVLQGYLEMTEDPDLVGPMWTKAHGVMSQQLARMNSLVNQ
>sp45658_1
LEGMRRNFFANVSHELRTPMTVLQGYLEMTEDPDLVGPMWPKAHGVMTEQLNRMNSLVNQ
>sp670_1
LEGMRRNFFANVSHELRTPMTVLQGYLEMTEDPDIVGPMWTKAHGVMTEQLNRMNSLVNQ
>sp1188252_1
LEGMRRNFFANVSHELRTPMTVLQGYLEMTEDEILAGPMWSKAHGVMTEQLSRMNSLVEQ
>sp1051646_1
LEGMRRNFFANVSHELRTPMTVLQGYLEMTEDPDVVGPMWTKAHGVMTEQLNRMNSLVNQ
>sp294935_1
LEGMRRNFFANVSHELRTPMTVLRGYLEMAEDEMLVGPMWDKAHGVMTEQLTRMESLVEQ
>sp1004316_1
LEGMRRNFFANVSHELRTPMTVLQGYLEMTEDPDVVGPMWTKAHGVMTEQLNRMNSLVNQ
>sp673_1
LEGMRRNFFANVSHELRTPMTVLRGYLEMSEDPDLAGPMWNKAHGVMTEQLTRMESLVEQ
>sp312309_1
LEGMRRNFFANVSHELRTPMTVLRGYLEMSEDPDLVGPMWNRAHGVMTEQLSRMEGLVEQ
>sp688_1
LEGMRRNFFANVSHELRTPMTVLRGYLEMSEDPDLVGPMWNRAHGVMTEQLTRMEGLVEQ
>sp1187848_1
LEGMRRNFFANVSHELRTPMTVLRGYLEMTEDPDLVGPMWGKAHGVMTEQLNRMNSLVSQ
>sp654_1
LEKTRKHFVSNVSHELRTPLTVLKGYLEMT-EEPPPPAMWAKAHRVMMEQTIRMDNLVNQ
>sp94122_1
LEGMRKEFVANVSHELKTPLTVLQGYLEMMQSMAEPGSMNAKPLALMQQQTRRMQSMVEQ
>sp299255_1
LEQMRRDFVANVSHELKTPLTVLQGYVEMMQMTCEPDSMVAKQYQAMEDQSERMKNLVER
>sp336831_1
LEQIRKDFVANVSHELRTPLTVLQGYLEVIDAERLEPAMWQKAHTVMLEQTKRMDGLVQQ
>sp38313_1
LEGMRKEFVANVSHELKTPLTVLQGYLEMMQSMAEPDSPNVKALELMQQQTGRMQSMVEQ
>sp93973_1
LEGMRKEFVANVSHELKTPLTVLQGYLEIMQSMEEPDSMNHKPLNLMQQQTRRMQSMVEQ
>sp1201293_1
LEQVRRNFMGNVSHELRTPLTVLKGYLEMLEPDESD-KMFLRAHKVMSEQTARMDSLVNQ
>sp87626_1
LEQMRKDFVANVSHELRTPLTVIAGYLEMMEPDDLPPAVWGKAHGTMLEQCKRMDSLVSQ
>sp1763998_1
LEQIRKDFVANVSHELRTPLTVLQGYLEMMEPEHLQQAIWQKAHSVMLDQTKRMDNLVQQ
>sp1761893_1
LEQMRKDFVANVSHELRTPLTVVTGYLEMMDGDMMPPAMWNKAQNTMLEQCKRMDSLVNQ
>sp206042_1
LEQMRKDFVANVSHELRTPLTVVTGYLEMFDGDMMPPAMWNKAQGTMLEQCKRMDSLVNQ
>sp1331007_1
LEKMRKRFVSNVSHELRTPLTVMRGYLEMLDQDEVDPMIWGKARNTMLDQSSRMENLVNQ
>sp1120953_1
LENMRKDFVANVSHELKTPLTVLNGYLEVLSDAGLPKGFKRKAYKEMAIQTRRMQSLVEQ
>sp455436_1
LEDMRRDFVANVSHEMRTPLTVISGYLEMLPMTMLDDPLAYKAIYEMSTQTRRMQNLIED
>sp1328313_1
LNQMRKDFIANVSHELRTPLTVLQGYLEMMQDPDMAQAVNTKAVGMMSEQCERMFSLVNQ
>sp1046714_1
LNQMRKDFIANVSHELRTPLTVLQGYLEMMQDPDMAQALGTKAVDMMSDQTIRMFSLVNQ
>sp1298881_1
LERMRKDFVANVSHELKTPLTVMQGYLELMEDPELMPKQLKKAVHDISLQTGRMQLMVEQ
>sp58049_1
LEDMRRDFVANVSHELKTPLTVVRGYVEMIQASKASFEHWQKAFQTIEEQVSRMDRLVEQ
>sp797277_1
LEQMRKDFVANVSHELRTPLTVVVGYLETMIDSDGSNSRWQRPLHQMQQQARRMQSLLND
>sp349124_1
LETIRRDFVANVSHELKTPLTVIYGVAEEMGEEAPEQPAWAGSIRLLQDQSARMQRLVQD
>sp1249627_1
LNMIRRDFVANASHELRTPLTVIAGFLENLLDAPITPINHRRPLTLMHNQTERMRSIIDD
>sp187272_1
LETMRRDFVGNVSHELRTPLTVIYGVAETLNEEMADDPEVGDMLRLLQEQSERMRRLVDD
>sp1535422_1
LEKMRRDFVANVSHELKTPLTVMRGYVEIIQDDDSLPAHWSKSFDTIEQQVTRMDRLVQQ
>sp314278_1
LEVMRRDFVANITHELRTPLTVIQGVAETLSEQEEAGSEFQRSLELIQEQSQRMSRLVDD
>sp52441_1
IDAMRRDFIANVSHELRTPLTVISGYLEMLSESEIDLEMQRHALTAMTEQAARMQHLVED
>sp1461581_1
LEQMRKDFVANVSHELRTPLTVVVGYLETMSEEVIEPRWR-RPLHQMQQQARRMQSLLND
>sp1231_1
IQTMRRDFVANVSHELRTPLTVIGGFLETLSDNQPDPDTRRWALELMSEQTRRMQSLVED
>sp1122938_1
LLQSRQIFLSNLNHELRTPLTVLQGYLEMLEDRKASKALHARAVAIMQEQVQRMSNLLQQ
>sp1907766_1
LEQMRKDFIANVSHELRTPLTVICGYLETLLDNVDDVNPRKRPLSQMQQQGERMQTLLND
>sp1231_3
VHTMRRDFVANVSHELRTPLTVIGGFLETLAEEGASDETNKWALTLMTDQTRRMQRLVED
>sp157783_1
LEQMRKDFVANVSHELRTPLTVIAGYLETLLDNVDEVNPRARALQQMSQQGSRMQALLND
>sp463040_1
LETTRRDFVANVSHELRTPLTVLSGFLETLRDMPLPAAQRDQYVGMMHEQAQRMQAIVED
>sp1895901_1
IQSMRRDFIANVSHELRTPLTVIGGFLETLSEEDVDAKASKLALKLMTDQAQRMQRLVED
>sp1158150_1
LEVMRRDFIANVSHELRTPLTVLYGVVETLEDELADQPDKVRSVQLLREQSERMKLLVDD
>sp47880_1
LEQMRKDFVANVSHELRTPLTVISGYVETLQDNVDEINPRRRALQQMQQQGSRMQCLLND
>sp1304275_1
LESTRRDFVANASHELRTPLTVLRGYLEMMTEEADDGALARMPIREMDAQSARMGRIIDS
>sp1211112_1
LEQMRKDFIANVSHELRTPLTVICGYLETLLDNVEDVNPRKRPLSQMQQQGERMQTLLND
>sp1492922_1
LEMMRRDFVANVSHELRTPLTVLAGYLETYSDHADQLPTRQRGFSQMQAQTMRMQNLVED
>sp707248_1
LEQMRKDFIANVSHELRTPLTVICGYLETLLDNVEEVNPRVRALQQMQQQGGRMQTLLND
>sp43263_1
LEQMRKDFVANVSHELRTPLTVISGYLETLLDNVEEVNPRLRALQQMQQQGSRMQNLLND
>sp1123393_1
VDAMRRDFIANVSHELRTPLTVVGGFVETLADAPLPAAESRHYFDLMLDHTRRMQHLLDD
>sp305900_1
LETMRTDFVANVSHELRTPLTVISGYLETLTDNPDTPPVFKRALSQMQEQASRMQRLIED
>sp1608996_1
LEQMRKDFIANVSHELRTPLTVICGYLETLLDNVDDVNPRKRPLSQMQQQGERMQTLLND
>sp1895862_1
VDAMRRDFIANVSHELRTPLTVVGGFVETLVDTPLSPADSRGYFNLMLDHTRRMQRLLDD
>sp1328314_1
LEQMRKDFVANVSHELRTPLTVIAGYLEPLLDNADEVNPRRRPLQQMQQQAERMKHLLDD
>sp1895858_1
VDAMRRDFIANVSHELRTPLTVVGGFVETLADAPLPAAESRHYFDLMLDHTRRMQHLLDD
>sp1215104_1
LEQMRKDFVANVSHELRTPLTVIAGYLETLLDNVEDVNPRVRALQQMAQQGSRMQTLLND
>sp1121935_1
LEQMRRDFVSNVSHELRTPLTVITGYLETLNAESLPERW-RRPLRQMEQQSQRMEALVND
>sp1797499_1
LDTMRRDFVANVSHELRTPLTVLTGFLETVRELKLDPDRARNYMGMMAGQASRMQRIIDD
>sp520_1
LETTRRDFVANVSHELRTPLTVLAGFLETLRELPAEALQRDQYMAMMHEQARRMQAIVED
>sp303_1
LEQMRKDFVANVSHELRTPLTVIAGYLETLLDNVEEVNPRVRALQQMQQQGGRMQTLLND
>sp279058_1
IDMMRRDFIANASHELRTPLTVINGFLEIAQAQPLDQKTRAAHLQLMTEQGHRMQNLIGD
>sp406100_1
LEQVRRDFVANASHELRTPLTVISGYLESMRDDDGA-AAREKPVQEMHNQAGRMRQILED
>sp1236179_1
VQTVHRDFVANVSHELRTPLTVVGGFIETMIDMPTDAHTRGQHLQLMYDQTQRMQRLVDD
>sp42354_1
IETMRRDFIANVSHELRTPLTVIGGFLETLSDEQVNTGFNKRALALMTEQTFRMQRLIED
>sp472759_1
LERMRRDFVANVSHELRTPLTVLRGYLEVLEGGGNNPEVWVRSFKTMQDQVARMQHLIED
>sp77097_1
LEQMRRDFVANVSHELRTPLTVLSGYLETYGDKEMLPPRLSKGIGQMEEQTKRMQSLVND
>sp1123261_1
LEAARRDFVANASHELRTPLTVLRGYLDLMDMDTHSGASWRSPVQEMRNQALRMEALVND
>sp160660_2
IEQMRRDFVANVSHELRTPLTVLMGYLETFVDMEEEFPPLQRSLSHMQGQATRMQGIIED
>sp1121941_1
LEQVRRDFVANVSHELRTPLTVLTGYLEIYQDMAEALPPRGRGVSQMQKQTARMQNLVND
>sp1752202_1
TEVMRRDFIANVSHELRTPLTVIGGFLETLSDMAGEVSETAKPFNMMQEQTGRMRRIIED
>sp1190415_1
LEQMRKDFVANVSHELRTPLTVIFGYLETLLDNVEDVNPRVRALQQMHQQGGRMQTLLND
>sp53412_1
LEQMRKDFVANVSHELRTPLTVIAGYLETLLDNVEDVNPRTRALQQMSQQGKRMQNLLND
>sp1783518_1
LEQMRRDFVANVSHELRTPLTVLTGYLETYTEHADQLPPRQRGLGQMQDQTRRMQNLVED
>sp574966_1
LEQMRRDFVANVSHELRTPLTVLLGYLETYGDLADQLPPRGRGIEKMQEQAQRMQNLVND
>sp294_9
LEQMRKDFVANVSHELRTPLTVICGYLETLLDNVEDVNPRTRALQQMQQQGSRMQTLLND
>sp158627_2
LEQMRKDFVANVSHELRTPLTVIFGYLETLLDNVEDVNPRVRALQQMHQQGGRMQTLLND
>sp1752200_1
VETMRRDFVANVSHELRTPLTVIGGFLETLSDESPDPALLRRSLPLMSDQARRMQMLVED
>sp1736267_1
LEQMRKDFVANVSHELRTPLTVIFGYLETLLDNSEEVNPRVRALQQMHQQGSRMQTLLND
>sp1101195_1
TEVMRRDFIANVSHELRTPLTVIGGFLETLSDMAGEVSETAKPFNMMQEQTGRMRRIIED
>sp1883416_1
LEQMRRDFVANVSHELRTPLTVLAGYLETYADVGDQLPPRARGLAQMQAQTSRMQNLVND
>sp651740_1
LEQMRKDFVANVSHELRTPLTVICGYLETLLDNVDEINPRSRALQQMQQQGSRMQTLLND
>sp28885_1
LAQIRKDFIANASHELRTPLTVFNGYLEMMIDMPTQDVTWQKPLEQMHKQSLRMQSIIND
>sp1644131_1
IEMMRRDFIANASHELRTPLTVIVGFLEIASELDLDATTRAAHLKLMTEQGHRMQHLIED
>sp279058_2
IDMMRRDFIANASHELRTPLTVINGFLEIAQAQPLDQKTRSAHLQLMTEQGHRMQNLIGD
>sp395600_1
LEQMRKDFIANVSHELRTPLTVICGYLETLLDNVEDVNPRSRALQQMQQQGGRMQTLLND
>sp1095769_1
IETMRRDFVANASHELRTPLTVINGFLEIAQSQPLDSQTRGAHLKLMAEQGKRMQNLVED
>sp522492_1
LEQMRKDFIANVSHELRTPLTVITGYLETLLDNAGHLNPRLRALQQMQQQGSRMQSLLND
>sp294_11
LEQMRKDFVANVSHELRTPLTVICGYLETLLDNVDEINPRSRALQQMQQQGSRMQTLLND
>sp1261617_1
IEEMRRDFIANASHELRTPLTVIVGFLEIAASEGLDVATRNAHLKLMTEQGHRMQHLIED
>sp536_1
VQTVHRDFVANVSHELRTPLTVVGGFLETLSDMPVDERTLRQFLPMMMEQSRRMQSLVED
>sp1725326_1
LEAIRKDFVANVSHELRSPLTVILGYLEAFEGDENLPAELQKPMERMHLQAIRMRSIIED
>sp1388763_1
LEQMRKDFVANVSHELRTPLTVITGYLETLLDNVEDVNPRSRALQQMSAQGSRMQTLLND
>sp1810504_1
LEQVRRDFVANASHELRTPLTVVYGFLETLTRDSTVLPERRRPFDLMTQQTLRMQRIIDD
>sp1881045_1
IEEMRRDFIANASHELRTPLTVIVGFLEIASSEPLDAGTRASHLKLMTEQGRRMQVLIED
>sp375760_1
LEQMRRDFVGNVSHEMRTPLTVISGYLETLVDSADELPPKRRAIHTMAAQSSRMEALITD
>sp391936_1
LEQMRKDFVANVSHELKTPLTVLKGYLETLDTMPPEQKRVHRALLQMNQQSQRMEALIND
>sp1046724_1
LEQVRRDFVSNLSHEMRTPLTVISGYLETLADHSDEVANWQRALATMADQSARMEALIAD
>sp34059_1
LEQMRKDFVANVSHELRTPLTVIMGYVETLSEQPDLDERWQRALLQMTQQSQRMNSIIND
>sp1122615_1
LEQMRKDFVANVSHELRTPLTVISGYVETMQMGAMLPPRWARMLQQMNSQSHRMGNLIKD
>sp1797505_1
LDTMRRDFVANVSHELKTPVTVLSGFVETLGDESLELLPQQKFLGLMAEQARRMQRLVED
>sp430453_1
LEQMRRDFVSNVSHEMRTPLTVISGYLETMVDNSDDLARWQKALRTMAQQSSRMEALITD
>sp64969_1
LEQMRKDFVANVSHELRTPLTVINGYLETFADYSDQLPPRSRATQQMQQQSRRMQNIIND
>sp1119528_2
LETMRRDFVANVSHEMKTPLTVIHGFLETLE-DALPELPQEQALSFIRQQSVRLQRLVDD
>sp1765967_1
IERMRRDFVANVSHELRTPLTVLSGYLETWSDMRDEVPPLRPSLEHMSGQAARMQQIVED
>sp488535_1
LEQMRRDFVGNVSHEMRTPLTVISGYLETLNADDLPPKW-RRAILTMDQQASRMEALITD
>sp1346290_1
LETMRRDFVANVSHEMKTPLTVIHGFLETLE-DGLQDLPPEQSLSFIRQQSIRMQRLVDD
>sp1000565_1
LETMRRDFVANVSHEMKTPLTVIHGFLETL-EDALPDLPQEQALSFIRQQSVRMQRLVDD
>sp1566275_1
AEAMRRDFVANVSHEIRTPLTVLAGFVETLQNLPLDADERTRYLSLMGQQSHRMETLVND
>sp1802016_1
LATMRRDFVANVSHELKTPLTVTLGFVETALEALQDTPPQEIALHTAAEQARRMQQLIDD
>sp1119533_1
LEQMRRDFVGNVSHEMRTPLTVISGYLETLVDHADELPPKRRAINTMAAQSSRMEALITD
>sp1777144_1
TDSMRRDFVANVSHELKTPLTVLSGFLETMRELPLDEADRMRYLDMMEQQASRMQNIVRD
>sp94132_1
AEAMRRDFVANVSHEIRTPLTVLAGFVETMQTLALEPGERARYLQLMSQQAQRMQTLVND
>sp1752197_1
LETMRRDFVANVSHELKTPLTVVSGFIETLAD-GIDDIPKDDVRHLAAEQAQRMQQLIED
>sp1849167_1
LEQMRRDFVGNVSHEMRTPLTVISGYLETLVDNAADLPPKRRAINTMAAQSSRMEALITD
>sp498211_1
LEKMRQDFVANVSHELRTPLTVINGYVETLADNNTTPA-WDKPLQQMLQQAKRMSLLIND
>sp34073_2
AEAMRRDFVANVSHEIRTPLTVLAGFVETLQNLPLDADERTRYLSLMSQQSHRMETLVND
>sp1566270_1
AEAMRRDFVANVSHEIRTPLTVLAGFVETLQNLPLDADERTRYLALMGQQSHRMETLVND
>sp436515_1
AEAMRRDFVANVSHEIRTPLTVLAGFVETLQNLPLDADERTRYLSLMGQQSHRMETLVND
>sp543728_1
AEAMRRDFVANVSHEIRTPLTVLAGFVETLQNLPLDADERARYLSLMSQQSHRMETLVND
>sp557598_1
VQTVHRDFVANVSHELRTPLTVIGGFVETLSDMDAPGPILRQFLPLMMEQARRMQVLVED
>sp1895806_1
TDSMRRDFVANVSHELKTPLTVLSGFLETVGELPLSPEEIQRYVEIMRQQASRMQNIVND
>sp202952_1
LEQMRKDFVDNISHELRTPLTVLSGYIETFTDQEDLNPRWKRAFDQMQSQTKRMNALVND
>sp1855314_1
TEAMRRDFVANVSHELKTPLTVLTGFLETVRDLPVSEEDRRRYVDLMLVQSMRMQRIVED
>sp60549_1
TDAMRRDFVANVSHELKTPLTVLSGFLETMRELPLGEAERARYLELMEQQAARMRHIVND
>sp1484693_1
AEAMRRDFVANVSHEIRTPLTVLSGFVETLQSLPLEVQERQRYLDLMAQQALRMQTLVND
>sp198107_1
LETMRRDFIANVSHELRTPLTVVTGFLETLIDGRDDFAPEDNFLQLALEQSLRMQTLIED
>sp279113_2
MDTMRRDFIANASHELRTPLTVINGFLEHALSSEMSEETRQRQLHLMAEQGQRMQRLVAD
>sp658218_1
LEQMRRDFVANVSHELRTPLTVIAGYLETLEGSGQAPQGWQRPLTQMREQTARMTTLVND
>sp41899_1
TDAMRRDFVANVSHELKTPLTVLSGFLETLRELPLSDDERARYLDMMEQQASRMRKIVTD
>sp1678129_1
AEAMRRDFVANVSHEIRTPLTVLSGFIETLQTLDLKPEDRVKFLDLMSTQASRMQGLVND
>sp1855305_1
NESMRRDFVANVSHEIRTPLTVLAGFIETMASLNLTEAERKRVLHLMQQQTQRMQSLVGD
>sp292_1
TDAMRRDFVANVSHELKTPLTVLSGFLETMRELPLNEEDRARYLEMMEQQASRMRHIVTD
>sp1637998_1
LETMRRDFIANVSHELRTPLTVVIGFLETLIDDELEPAEALRYLRLAFDQSCRMQSLIED
>sp1789224_1
LEQMRKDFVDNISHELRTPLTVLSGYIETFTDQEDISPRWKRAFDQMQSQTRRMNALVND
>sp1879049_1
LEQMRKDFVDNISHELRTPLTVLSGYIETFTDQEDLNPRWKRAFDQMQSQTRRMNALVND
>sp1805634_1
LEQMRKDFVDNISHELRTPLTVLSGYIETFTDQEDLNPRWKRAFDQMQAQTRRMNALVND
>sp1500890_1
LEQIRRDFVANVSHELRTPLTVIHGYLELLDPEDVPE--LAPVLDEMRAQSKRMGQIVED
>sp93222_1
TDAMRRDFVANVSHELKTPLTVLSGFLETVGELPLSPDEIQRYVEIMRQQAGRMQNIVND
>sp69_2
LEQMRRDFVANVSHELRTPLTVVHGYLDMLD--PEEHPDWAPMLAEMQRQSQRMTQLVED
>sp1122206_1
LEQMRKDFVANASHELKTPLTVIKGYLETLDKDSLPKS-MQKGIVNMSEQSERMEQLIED
>sp68895_1
TEAMRRDFVANVSHELKTPLTVLTGFLETVRDLPVSEQDRNRYLDMMLVQSMRMQHLVED
>sp864051_1
SEAMRRDFVANVSHEIRSPLTVLAGFVETMATLKLSETERQRVLQLMQQQTDRMQTLVAD
>sp582702_1
LEQIRRDFVANVSHELRTPLTVIHGYLELLDPEDVPDL--APVLGEMRTQSRRMGQIVED
>sp1842533_1
AEAMRSDFVANVSHEIRTPLTVLAGFVETLQTLSLTDEEQSRYLGMMSQQAQRMQSVVQD
>sp1798308_1
LERVRSDFVANVSHELKTPLTVISGFVENFLLKEDECSRRRRPLELISQQAMRMRQIVTD
>sp93220_2
TDAMRRDFVANVSHELKTPLTVLSGFLETVGELPLSPDEIQRYVEIMRQQAGRMQNIVND
>sp640511_1
TDAMRRDFVANVSHELKTPLTVLSGFLETMRELPLGEAERARYLDLMEQQASRMRHIVSD
>sp1736280_1
AEAMRRDFVANVSHEIRTPLTVLMGFVETLQTLRLAEEERERYLGMMAQQAARMQSVVQD
>sp1122207_1
LEKMRKDFVANASHELKTPLTVIKGYLETLEKDSLPKS-MQKGIVNMSEQSERMEQLIED
>sp1843580_1
LEQVRRDFVANVSHELRTPLTVVHGYLDMLDPEDFPDS--GPMLAEMRKQSQRMAQLVED
>sp108980_1
LEQMRKDFVDNISHELRTPLTVLSGYIETFTDQEDLNPRWKRAFDQMQSQTKRMNALVND
>sp1123399_1
LQETRRAFFANASHELRTPLTVLIGYLELFEQDEHLPVSLLPAVQESRTQAQRMQRIIED
>sp1583099_1
LEQVRRDFVANVSHELRTPLTVVHGYLDMLDPEDFPDS--GQMIAEMRKQSQRMTQLVED
>sp296591_2
AEAMRRDFVANVSHEIRTPLTVLSGFIETLRTLPLEEPERARYLALMAQQSQRMQTLVND
>sp1885902_1
LEQVRRDFVANVSHELRTPLTVVHGYLDMLDPEDFPDS--GPMLAEMRKQSQRMAQLVED
>sp1217692_1
LEQMRKDFVDNISHELRTPLTVLSGYIETFTDQDDITPRWKRAFTQMQSQTKRMNALVND
>sp1977884_1
LEQMRKDFVDNISHELRTPLTVLSGYIETFTDQEDLNPRWKRAFDQMQAQAKRMNALVND
>sp1766620_1
LQGVRQDFVANVSHELRTPLTVLAGYVETLLDTEGQDPQMLRILSNMHQQADRMRRIVED
>sp1547516_1
LEQMRRDFVANVSHELRTPLTVVHGYLDMLD--PEEQPEWAPMLQEMQRQSQRMTQLVED
>sp1926878_1
TDAMRRDFVANVSHELKTPLTVLSGFLETMRELPLGEAERARYLELMDQQASRMRHIVTD
>sp261164_1
LEEMRRDFVANVSHELRTPLTVMMGYLENFSDQPDMPPHWRRGFELMSQQTARMNRIVND
>sp1561217_1
LEQMRKDFVDNISHELRTPLTVLSGYIETFTDQDDITPRWKRAFTQMQSQTKRMNALVND
>sp1736406_1
LEQVRRDFVANVSHELRTPLTVIHGYLELLDPEDVPE--LAAVLGEMRTQSKRMGQIVED
>sp1144672_1
LEQMRKDFVDNISHELRTPLTVLSGYIETFIDQDDITPRWKRAFTQMQSQTKRMNALVND
>sp134533_1
LEQMRKDFVDNISHELRTPLTVLSGYIETFTDQDDITPRWKRAFTQMQSQTKRMNALVND
>sp1045558_1
LEHTRQDFVANASHELRTPLTVIRGYLETFIDQELPTPL-MRAMTQMQVQASRMESLVTD
>sp1199154_1
LEQMRRDFVANVSHELRTPLTVIHGYLDMIDPDEHSG--LAPVLGEMQRQSQRMARLVED
>sp1524463_1
LEQTRRDFVSNVSHELRTPLTVIHGYLELLDPEDVPE--LAPVLGEMRAQSKRMGQIVED
>sp863921_1
LEKMRQEFVANASHEMRTPLTVINGYIETLADSNVMPK-WNKPLNQMLQQSNRLSVLIND
>sp1349763_1
AEAMRRDFVANVSHEIRTPLTVLTGFVETLQSLPLNETERARYLDLMAQQAERMQTLVKD
>sp1720302_1
LEQVRRDFVANVSHELRTPLTVVHGYLDMLDPEDYP--ELAPMLLEMRKQSQRMTQLVED
>sp1904944_1
LEQVRRDFVANVSHELRTPLTVVHGYLDMMDPEDFPGT--GPMLEEMRKQSQRMAQLVED
>sp90241_1
LEQMRKDFVANVSHELRTPLTVLMGYIETFSDQPDMNPKWQRGFSLMGQQTRRMNSIIND
>sp416943_1
TDAMRRDFVANVSHELKTPLTVLSGFLETIRELPLSESERQRYFELMEQQAARMRHIVND
>sp1945857_1
AEAMRRDFVANVSHEIRTPLTVLAGFVETLRTLPLNESERSRYLALMAQQAERMQTLVND
>sp487909_1
LEQVRRDFVANVSHELRTPLTVVHGYLDMLDPEDFPDS--GPMIAEMRKQSQRMTQLVED
>sp1785091_1
LEQMRRDFVANVSHELRTPLTVIAGYLETLQASGQAPRNWERPLGQMSEQTVRMTSLVND
>sp1690485_1
LERMRSDFVANVSHELRTPLTVMAGFLETMHQTDIAGGTKKRSLNHMSQQTERMQRLVDD
>sp1123253_1
LEQLRRDFVANVSHELRTPLTVVHGYLDILDTEDYP--ELEPMLTEMRKQSARMSQLVED
>sp1855303_1
LEQVRQDFVANVSHELRTPLTVIHGYLDMLD--PTDFPEWTPILAEMQRQSQRMTQLVED
>sp1100719_1
ADAMRRDFVANVSHEIRTPLTVLSGFIETLQSLSLQPEERANYLGLMAVQAGRMQGLVSD
>sp1454004_1
VESMRSTFVANVSHELRTPLTVVRGFLEYFTDDVVDGEQRQQFARLMSDQTARMLTLVDD
>sp1420851_1
IERMRKDFVDNISHELRTPLTVLKGYIETLDDMGEDSPLLTHSLQQMHNQTLRMQHLVDD
>sp555778_1
LQGVRQDFVANVSHELRTPLTVLAGYLETLSEEDTQGEM-FRILTNMHQQSERMRRIVED
>sp1860122_1
LQGVRQDFVANVSHELRTPLTVLAGYLETLLDSEEDSSEMHRILTNMHQQSERMRRIVED
>sp1736528_1
SDAMRRDFVANVSHEIRTPLTVLAGFIETMTNLPLTEVERKRVLVLMTQQADRMGTLVSD
>sp1121349_1
AEAMRRDFVANVSHEIRTPLTVLSGFVETLQNLPLDAAERNRYLGLMAQQAERMQHLVED
>sp743721_1
LEQMRRDFVANVSHELRTPLTVVHGYLDMLDGEEMPE--WAPMLAEMQKQSQRMTQLVED
>sp81479_1
AEAMRRDFVANVSHEIRTPLTVLSGFVETLQTLELEPLERDSYLDLMAQQGRRMQSLVDD
>sp1842537_1
AETMRRDFVANVSHEIRTPLTVLSGFVETMQSIPLEEADRTRYLSLMSQQAHRMQTLVSD
>sp717772_1
LAQVRRDFVANASHELRTPLTVLSGYLELMQDDHERPVLWQNPVEQMNSQAQRMQNIIND
>sp1163408_1
LEQIRRDFVANVSHELRTPLTVIHGYLELLDPEDVPE--LAPVLTEMRSQSRRMGQIVED
>sp1907939_1
LEETQVTFVANVSHELRTPLTAITGFIETLLDIPLSFEQRQQFLLLMKKEGQRMLSVLSD
>sp1523428_1
LDTMRRDFIANVSHELRTPLTVLSGFLELATPTP----LSTQHLELMRTEAMRMQRLIDD
>sp1548547_1
VNRMRRDFVANASHELRSPLTVISGYLDTLSDDPDMPNDWQRPLAQMRTQAERMNRVVAE
>sp1622229_1
LERMRQDFIGNVSHELRTPLTVIHGYLETFQHHPELDAPIQKAHMRMLAQTQRMTNLVQD
>sp1972460_1
LQRMRETFVANASHELRTPLTVIAGYLEILESSPEVPENLHEPIVSAQLQATRMGQIIED
>sp504_1
LQATRTAFVANVSHELRTPLTVINGFLETLAYYPLPSEQRAQFVALMQNESQRMLNLIHD
>sp1203554_1
IDEMRRDFVANVSHELRTPLTVISGFLDIESQGKVPANVMQKHRELMLDQARRMQSLLDD
>sp314607_1
SETNRKRFISDVSHELKTPLTVIMGNSELMLNADIEKKQQKFLLQGTLEQTQRMNTLITD
>sp777_1
LERIRSDFVANVSHELRTPLTVIRGYLETLLKKVRDSKSYQKIFQQMYQHSARMETIIDD
>sp1123237_1
AGQMRRDFVANVSHELRTPLTALLGFIETLKGPARDAGARDRFLDIMEAEAGRMERLVGD
>sp1641875_1
VGQMRRDFVANVSHELRTPLTALLGFIETLRGPARDPVATERFLGTMQVEASRMERLVKD
>sp480_3
LEQMRTDFVGNVSHELRTPLTVILGYLENFTLTDDIKPAWMRGLKLMHEQAIRMNDLIND
>sp1144342_2
IDCAKTAFFSNISHEFRTPLTLMVGPLDDATSEPLGPAQRVR-LQVTHRNSQRLLKLVNA
>sp244328_1
LEQMRQEFVSNVSHELRTPLTSIKGFVETLLNGHLDKQLLERFLNIISAETDRMIALIND
>sp1121319_1
LENMRSEFVANVSHELKTPLTSIKGFAETLKYVDDE-ENKDRFLGIINDEAERLTRLIDD
>sp569882_1
TDQIRRDFVANVSHELRTPLTALLGYIETLQGPAREAAARERFLTSMQAEAQRMNRLVGD
>sp442899_1
LEQMRKDFVANVSHELRTPITSIKGFAETMLEDDLDKDLRVRFLSIIYKESHRLQLLIQD
>sp574375_1
LEQMRKDFLANVSHELKTPITSIKGFSETLLDGAMENKFCEHFLHIILKESERMQGLIED
>sp1334629_2
SEAQRTGFFANVSHELRTPLTLILGPVDRLLQQGTLSDAAHRDLEVVRRNARVLLRHVNA
>sp1555112_1
LEQVRTEFVANVSHELRTPLTALKGFIETLLDGAVDRATARRFLEIMRRETDRLVSLISD
>sp632773_1
IEGERREFVANVSHELRTPLTSMKSYLEALLDGALNDDIAPQFLQVTSNETDRMIRLVND
>sp1801988_1
LENTRREFVANVSHELRTPLASIMGYTETLNNNTIDPVHSREFLGIIKKHAQRLDNLIKD
>sp1736369_1
TERMRVDFVANASHELRTPLASLLGFIETLRDEAGEPGVRERFLKVMNDEARRMQRLIDD
>sp1497_1
LEKMRSNFVTNVSHELKTPLTSISGFVETLKSNTIEDETKKRFLDIIDIETERLTRLIED
>sp857293_1
LENMRSEFVANVSHELKTPLTSIKGFAETLKDVEDE-NIRKKFLDIINIEAERLTRLIND
>sp273068_1
LEKIRSEFVANVSHELRTPLTSIRGFIETLRSGAIENEAREKFLDIIDFEAERLTRLIND
>sp1461583_1
LEQVRKDFVANVSHELRTPITSIKGFSETLLDGAYDEAMLLSFLEIIYKESNRLQMLVQD
>sp1121093_1
LEQMRKDFLANVSHELKTPITSIKGFSETLLDGAMEDKLREYFLSIILKESDRMQSLIED
>sp622637_1
VERMRVDFVANASHELRTPLASLLGFVETLQGAKNDAAAREKFLGIMREQAQRMARLVDD
>sp321339_1
AGQMRRDFVANVSHELRTPLTALIGFIETLQGPARDDAGRDRFLSIMAHEAQRMNRLVGD
>sp89187_1
AGQMRRDFVANVSHELRTPLTAMMGFIETLQ-GPARGAASDRFLATMYSEANRMERLVRD
>sp861299_1
LEAIRRDFVANVSHELKTPLTVVGGFAETLADDDVAPADRRRFAETIRVNAQRMQRIVDE
>sp888845_2
LDRAKTTFFSNVSHELRTPLTLILGPIEALAAAPLAGSAAGEELASVHRNALRLLKLVNS
>sp36844_1
LENMRSQFVANVSHELKTPLTSIKGFAETLRY-VEDSATREKFLDIIDDETDRLTRLISD
>sp1926286_1
LEQMRKDFVANVSHELRTPITSIRGFSETLLDGAMDEAMLERFLQIILKESGRLQSLIQD
>sp1121086_1
LEQARKDFVANVSHELKTPVTSLKGFTETLLAGAMEDTLREKFLTIISKESDRLESLIQD
>sp1798576_1
LETVRQDFVANVSHELKTPITALRGCVETLSDRSRQSPEDERFMAMMARQVERLNSIVED
>sp563996_1
TEKMRVDFVANASHELRTPLASLLGFIETLRDEAGEPAVRERFLKVMNDEARRMQRLIDD
>sp1881056_1
VGQLRRDFVANVSHELRTPLTALQGFIETLRGAARDPKARERFLGIMERETTRMTQLVTD
>sp1736301_1
TERMRVDFVANASHELRTPLASILGYVETLAEAGDEPVLRKRFLGIVFDEARRMERLVED
>sp1965358_1
LEMERREFVANVSHELRTPLTTMKSYLEALDEGAIENKLAGKFLGVTQNEVDRMTRLVKD
>sp292459_1
LEQMRTEFVANVTHELRTPLTSIQGFAETLLEGALDEPTARHFVEIMLRESRHLGALIDE
>sp1219055_1
AEKMRVDFVANASHELRTPLASLLGFIETLRDGAGEDATRERFLKIMHGEAQRMQRLIDD
>sp1036779_1
TERMRVDFVANASHELRTPLASVLGFVETLQGPARNDAVRDRFLTIMREQGLRMARLVDD
>sp859144_1
LEQMRKDFVANVSHELKTPITSIKGFSETLLDGAMEDKALTDFLKIILQESDRLQSLVQD
>sp1502851_1
TERMRVDFVANASHELRTPLASLLGFVETLQGPANDTGARDRFLTIMREQGLRMARLVDD
>sp1192054_1
AEQMRRDFVANVSHELKTPLTAMTGFIETLRGPARDDAARDRFLDIMEREAARMNRLISE
>sp560819_1
AERMRADFVANASHELRTPLSSLLGFIETLGPARDDGEARERFLAIMHEQALRMARLVED
>sp1396_1
LEQMRKDFLANVSHELKTPITSIKGFSETLLDGAMDNKFCEHFLHIILKESERMQGLIED
>sp1449063_1
LEESRREFVANVSHELRTPLTTIKSYLEALEDGALEEKLAGKFVSVTRNETERMIRLVTD
>sp1689867_1
VSQMRRDFVANVSHELKTPLTALLGFIETLNTSAADASARERFLKIMEREAQRMNRLVSD
>sp1736251_1
LEAMRVDFVANASHELRTPLASLLGFIETLQGPARDAPARERFLAIMKTQAHRMTRLIDD
>sp506668_1
TERMRVDFVANASHELRTPLASLLGFVETLQGPANDTGARDRFLAIMREQGLRMARLVDD
>sp364199_1
AEQVRRDFVANVSHELKTPLTAMTGFIETLRGPARDAKARDRFLDIMESEAARMNRLVSD
>sp1449046_1
LDKMRQDFIANVSHELRTPISMLQGYSEAIVDDIAESQEEKKEMKVIYDESLRMGRLVNE
>sp1131813_1
LEAMRVDFVANASHELRTPLASLLGFIETLQGAKADAPAREKFLGIMKTQAQRMTRLIDD
>sp136993_1
VERMRVDFVANASHELRTPLASLLGFVETLQGPARDDAARDRFLSIMRDQAQRMSRLVDD
>sp1121002_1
LEKMRSEFVANVSHELKTPITSIKGFTETLLDGALEDPISRSFLTIINEESERLNRLISD
>sp698762_1
LEQMRTEFVANVSHELRTPLTSIRGFVETLLEGALEDEISRRFLTIINSEAQRLQQLIED
>sp1353528_1
AVEMRRDFVANVSHELRTPLTALMGFIETLRSAARDPKARDRFLSIMEREAARMNRLVGD
>sp476_1
LEQMRTDFVGNVSHEIRTPLTVLMGYIETFSSASSLEPKWQRGFALMSEQARRMNNLVND
>sp426117_1
LETMRVDFVANASHELRTPLASLLGFIETLQGPANDSLARDRFLAIMREQALRMTRLIDD
>sp1802169_1
VERMRTDFVANASHELRTPLASIKGFIETLEDKEADPEIRARFLNVMFREANRMQKLIDD
>sp604088_1
ISRAHTDFVANASHELRTPLAAILGYVETLREDDIEPKMAEKFLATIQREAKRLQDLVSD
>sp1460652_1
LEQIRKDFVANVSHELKTPVTSIKGFAETLIDGAMEPSLREKFLTIILKESERLQSLIQD
>sp1335760_1
AEKMRVDFVANASHELRTPLAGILGFIETLADPDLDTETRQRFLTIMDGEARRMQRLIDD
>sp1510531_1
IERMRVDFVANASHELRTPLASLLGFVETLQGPANDEKARERFLGIMREQGLRMARLVDD
>sp1408437_1
LDDARREFVANVSHELRTPLTNIRSYTETLLDTPLD--TEKQFLGVISGESERMARIVTD
>sp1123230_1
LEKMRSDFVANVSHELKTPVTSVHGFAETLLAGGVQDETTKQFLQIIHDESQRLDRLIRD
>sp1090318_1
AEKMRVDFVANASHELRTPLASILGYVETLADEGDDPGIRKRFLGIVFDEARRMERLVED
>sp1889770_1
AEAIRRDFVANVSHELRTPLTALSGFIETLRGAARDPKARDRFLAIMEREAQRMNRLVDD
>sp1209989_1
LEKVRTEFVANISHELKTPLTSIAGFVETLLDGAYKSQDHCKFLGIIKQETDRMTRLINE
>sp1350366_2
LDAMRKEFVANVSHELRTPLATIKSYVETLLYSDVDAEYLKRFLKIIDSETDRMTRLVKD
>sp36849_1
LEQIRSDFVANVSHELKTPLTSIKGFTETLKSGAIDPAAREKFLDIINIEADRLSRLIND
>sp1742358_1
LEQVRKDFVANVSHELKTPITSIKGFSETLLDGAMEDKALEAFLKIILQESDRLQSLIQD
>sp1609977_1
AERMRVDFVANASHELRTPLASLLGYVETLSEDAGDAATRNRFLKIMHGEARRMQRLIDD
>sp1410653_1
LENIRSQFVANVSHELKTPLTSIKGFAETLRYVEDEN-NKEKFLNIINDEAERLTRLIND
>sp1122213_1
LDQMRADFVANASHELRTPLTSLMGFLDLMGPAANDAKARDHFLGIMRGQAERMSRLIDD
>sp946235_1
LEKTRKDFVANVSHEIRTPITSIKGFSETLLENGTDEEVTKEFLTIIHSESHRLQLLIED
>sp1464123_2
LEQARKDFVANVSHELKTPVTSLKGFTETLLGGAMEPAMREKFIKIIADESDRLETLIYE
>sp1385512_1
LEQTRKDFVANVSHELRTPITSIRGFSETLLDGAMDEALREQFINIILKESQRLQSLIHD
>sp1884352_1
LERMRVDFVANASHELRTPLASLYGFIETIEGPANDPAAQKRFLAIMREQARRMSRLIDD
>sp292222_1
ISRSHTDFVANASHELRTPLASIIGYAETLAEENGEVATRDRFLGTILRESRRLKGLVDD
>sp268407_1
LEKMRSEFVANVSHELKTPVAAVKGFAETLLGGVTDEKTARSFLQIIYDENERLNRLIGD
>sp1774968_1
INQMRTDFIANASHEMRTPLASLRGFIETLQSTAKEEAARERFLPIMAEQAARMTRLIDA
>sp34004_1
TEQMRRDFVANVSHELRTPLTALMGFIETLRGPANDPAARSRFLDIMEREAGRMNRLVAD
>sp543302_1
LERMRSDFVANVSHELKTPIAAIRGFAETLLDGDVDEEAREKFLRTIYEESLRMGNLVSD
>sp706587_1
LENIRRDFVANVSHELKTPITSIKGFLETLREGAWEDREAERFMDIMLKHTNRLDAIIDD
>sp985665_1
METTRREFVANVSHELRTPLTTIRSYAEALDDGAMEPQLAERFVGVIRNETERMIRLVTD
>sp1207055_1
AERMRVDFVANASHELRTPLAGILGFIETLADPELDVETRQRFLKIMDGEARRMQRLIDD
>sp375451_1
ADQMRRDFVANVSHELRTPLTALMGFIETLRGPAREAAARDRFLDIMEGEAGRMNRLVGD
>sp648885_1
LEAMRVDFVANASHELRTPLAALLGFIETLQGPARDARAREQFLGIMRTQAQRMTRLIDD
>sp318586_1
TEQMRRDFVANVSHELRTPLTALMGFIETLRGPANDPAARARFLDIMEREAGRMNRLVAD
>sp693986_1
LEAMRVDFVANASHELRTPLATLIGFIETLQGPARDDAARERFLEIMRVQALRMTRLIDD
>sp1096930_1
VAKSHADFVANASHELRTPLANVLGYVETLHNPKAGGSVRTRFLDTIRHEAQRMQALISD
>sp1334046_1
LEQVRKDFVANVSHELRTPITSMKGFSETLLDGAYKDETLLTFLEIMNQESNRLQMLVND
>sp1564956_1
VEEMRKDFVANVSHELKTPITSIRGFAETLDDESPDEEITKQFLTIILKESTRLQSLVHD
>sp45056_1
I---KTRFFANVSHELRTPLMLILGPLENLHDKMLPTT-CKNKIQLIRENAKILQKHVND
>sp1736345_1
TERMRVDFVANASHELRTPLASILGYVETLDDEADDPAIRHRFLRIMMDEARRMQRLVED
>sp1768805_1
ISRAHTDFVANASHELRTPLAAILGYVETLREGHLDGPTAQKFLGIIEREAQRLHALVSD
>sp1502748_1
LEAMRVDFVANASHELRTPLATLIGFIETLQGPARDDAARERFLEIMRVQALRMTRLIDD
>sp1122963_1
LDRMRTDFIANASHELRTPLASLTGFIETLGPARRDEANRERFLTIMLEQARRMSRLIDD
>sp1168169_2
LDRLKTEFFANISHELRTPLTLIISPLRRLALDSLSAAERSEDELILR-NARLLYRQVSD
>sp1882772_1
LERMRSDFIANASHELRTPLASLSGFIETLRGPARNDAVRDNFLEIMQKQAERMARLIDD
>sp60137_1
ASQMRRDFVANVSHELRTPLTAMMGFIETLRGPARDDAARDRFLGIMTGEAERMNRLVGD
>sp1886670_1
LEGARREFVANVSHELRTPLTTIKSYTEALEDGALERALAERFIGVIQNETQRMIRLVTD
>sp33050_1
ADRMRSDFVANASHELRTPLAAILGYVETLQDMDADRPTRDRFLSIIQREAGRMQQLVID
>sp639004_1
AGQMRRDFVGNVSHELRTPLTAIMGFIETLRGPARDDAARERFLVIMEQEASRMNRLVGD
>sp1209989_2
LEAMRKEFVANVSHELRTPLTTIKSYAETLLDGALEEAISRQFTSVINDEADRMTRLVSD
>sp1121086_2
VEQERREFVANVSHELRTPLTSMKSYLEALADGALDTDVAPRFINVTQNETERMIRLVND
>sp1166337_1
AERARVDFVANASHELRTPLSTLLGFIETLEDAAEDGPTRARFLKIMLGEARRMQRLVDD
>sp661089_1
LEKMRSEFIANVSHELRTPLTSIKGFLETLLDGALEDKIAKHFLQIMNSETERLTRLIDD
>sp1577903_1
AGQMRRDFVANVSHELRTPLTALMGFIETLRGPARDTAARDRFLQIMADEANRMNRLVGD
>sp576118_1
LEKMRSDFVANVSHELKTPVTSVKGFSETLGGEVNDEATTRTFLEIIYNESERLDRLIRD
>sp361279_1
VEEMRKDFVANVSHELKTPLTSIRGFSETLLEGALEDELTERFLTIINNESQRLQALVKD
>sp1679166_1
LDKLREDFIANVSHELRTPISMLQGYSEAIVDD-IAGSDEEKMAKVIYDESLRMGRLVNE
>sp1736260_1
LEAMRVDFVANASHELRTPLASLLGFIETLQGPANDPPARERFLGIMKTQAQRMARLVDD
>sp933262_1
LENIRKDFVANVSHEIKTPLTAIKGFVETLYNHDHDRAETEKFLGIISKHVNRLEAITED
>sp395964_1
VERMRVDFVANASHELRTPLASLLGFVETLQGPAREDENRIKFLGIMREQAQRMTRLVDD
>sp649639_2
IEEERREFVANVSHELRTPLTSMKSYLEALADGAIDSEVAPRFIHVTQTETERMIRLVND
>sp1236958_1
TEQMRVDFIANASHELRTPLAILIGAIETLGPAANDPKAHKRFLEIMQAQSTRMSQLIDD
>sp697281_1
LDQVKAELVANMSHEIKTPLTSIKGFAETLLDGAMDDRETRRFLTIIDSEADRMSRLIND
>sp1609966_1
AEQIRRDFVANVSHELKTPLTALLGFIETLKGPARDDAARERFLNIMGREAERMNRLVRD
>sp1938607_1
AERMRVDFVANASHELRTPLASMLGYVETLREDAGDPETRGRFLKIVFGEAQRMQRLIED
>sp1221500_1
LEQVRKDFVANVSHELKTPITSLKGFAETLLDGAGENEYRNKFLTIMLNESDRLQALIQD
>sp1401258_1
LEQMRKDFVANVSHELKTPITSIRGFSETLLDGAMDPALLEQFLTIIHKESTRLQSLIKD
>sp1476857_1
LEQVRKDFVANVSHELKTPVTSIKGFAETLLDGAMEEALTE-FLTIILKESDRLQRLIQD
>sp134849_1
LANVRRDFVANVSHELKTPVGALSLLAEAMLDAVDDPAAIQRFAERIRHESGRLGRLVQE
>sp1882406_1
LERMRSEFVANVSHELKTPIAAIRGFAETLLDDEAPAEVQKQFLQTIYDESNRMNALVSD
>sp296591_3
LEAANKEFSYSVAHDLRTPLSTIDGFCALME-KHMPPAAGERALHFLRSSVRRMGELTDG
>sp935261_1
IDRMRADFIANASHELRTPLASIAGFIETLRGPAREDAARENFLQIMQAQTSRMARLIDD
>sp33050_2
ADRMRSDFVANASHELRTPLAAILGYVETLQDMDADRPTRGRFLSIIQREAGRMQQLVID
>sp1421_1
LEQIRKDFVANVSHELRTPITSIKGFSETL----LDGAYKISFLEIIYKESNRLQMLIQD
>sp1736265_1
LEAMRVDFVANASHELRTPLASLLGFIETLQGPANDPPARERFLGIMKTQAQRMARLVDD
>sp1806885_1
AERMRTDFVANASHELRTPLAAIKGFLETLEDPKKDDATRARFLKIMYDEADRMQRLIED
>sp1895795_3
LESLRRDFVANVSHELRTPVTAVLSALDLALDKDPEGARR--FLGIIERQAARLQGLIED
>sp1873176_1
IDRMRADFIANASHEMRTPLASIAGFIETLRGPARDDAAREQFLQIMQDQTRRMSRLIDD
>sp1821260_2
VDSSRKEFLANVSHELRTPISYVKGYSEALIDGVVKKEERKKYLRLINREAGRMQRLVRD
>sp1233231_5
LDRAKTAFFNNVSHEFRTPLTLMRNPLEQVIAQTLQPEQR-EQLNIVQLNAMRLHKLVNT
>sp1481928_3
IEQDRREFVANVSHELRTPLTTMKSYLEALEDGALQDEIAPRFLSVTQNETDRMIRLVKD
>sp1144343_1
LERMRSDFIANASHELRTPLASLTGFIETLRGPRKDEAARENFLEIMQKQAERMARLIDD
>sp316058_1
VEEMRADFVANASHELRTPLAALSGFIETLQGPARDDAARERFLGIMQAQATRMARLIDD
>sp1641393_1
LENMRKEFVANVSHELKTPITTIKSYTETLLEGALDNQETAKFLNVINNESDRMSRLVSD
>sp1736436_1
VEEMRVDFVANASHELRTPLAALSGFIDTLQGPARDDAARERFLGIMHAQASRMARLIDD
>sp315423_1
VDQMRRDFVANVSHELKTPLTAMIGFIETLRGPARDAAARERFLSTMDREAQRMHRLVED
>sp1121929_2
VDRERKEFVSNVSHELRTPLTTMRSYLEALTDGGADKELAPRFLQVTQNETERMIRLVND
>sp1797820_1
LSRIKSDFVSNASHELRTPLTNIRGYLEALQDALKENAPVDPSIEIAHGNALRMERLIED
>sp33940_1
LDKLRKDFIANVSHELRTPIAMLQGYSEAIIDDIAASEEEKKMAKVIYDESLRMGRLVND
>sp582475_2
LEKLRSDFIANVSHELRTPISMLQGYSEAMDDDFIQDEERNEITKIIYDESKRMGRLVTD
>sp1121903_1
LEAFRREFIADVSHELKTPIFASQGFILTLLDGAVEDNVRYTFLKKAAKSIESLSLLVED
>sp228576_1
HDKLRKDFIANVSHELRTPISMLQGYSEAMVDGVMSSEERKEVAQIIYDESLRMGRLVNE
>sp1629715_1
MEQMRSEFMSNVSHELRTPLTSIRGFVETLQDSGTEDPMTRHFLGIIATETARLSNLVDD
>sp1421_2
LEKLRSDFIANVSHELRTPIAMLQGYSEAMDDDFIQDEERNEITKIIYDESKRMGRLVTD
>sp457570_1
LEQMRKEFISNISHELKTPLTSIKGFVETLKEETLENNTQREFLNIIEEETDRVSRLIND
>sp1736538_1
LEQARREFVANVSHELRTPLTTIKSYLEALDDGALEEQLASRFISVTRSETERMIRLVTD
>sp888746_1
EERERRLFVSNVSHELRTPLTSVKSYLEALDEGALSEPVAPDFIKVSLDETNRMMRMVTD
>sp999550_1
ANQMRRDFVANVSHELRTPLTALMGFIETLRGAARDAAARDRFLTIMEGEASRMNRLVGD
>sp378794_1
LEAIRKDFVANVSHELKTPVASISGFAELLNERELEERVREF-SGIIYEEAQRLSRLIKR
>sp1499680_1
LEKMRKDFIANVSHELRTPISMLQGYSEAIVDDIAETQEEKKEMKVIYDESLRMGRLVNE
>sp1736552_1
LEASRREFVANVSHELRTPLTTIKSYAEALDDGALEDPLAGRFVGVIQNETERMIRLVTD
>sp1461583_2
LEKLRSDFIANVSHELRTPIAMLQGYSEAILDEVTTEEDRNEMIRIIYDESQRMGRLVSE
>sp182270_1
IERMRTDFVANASHELRTPLASLSGFIETLGPAKDDPAAREKFLGIMREQATRMSRLIDD
>sp1077947_1
IGQFRRDFVANVSHELRTPLTTLTGFIETLKGAAKDPAARNRFLEIMGREAGRMTRLVRD
>sp1121938_2
VEQERREFVSNVSHELRTPLTTMRSYIEALNDGAWQPEIAPRFLDVTQNETDRMIRLVND
>sp1411903_1
AGQIRRDFVANVSHELRTPLTALTGFIDTLQGAARDAAARDRFLAIMAREAGRMNRLVED
>sp59620_1
LEQSRRDFVANVSHELRTPLTTIKSYSETLADMPVDRELQVRFLDVIASESDRMARIISD
>sp1384057_2
LEKLRSDFIANVSHELRTPIAMLQGYSEALLDDVVDEEERYEITRIIYDESKRMSRLVND
>sp1798193_1
ISRAHTDFVANASHELRTPMAAILGYVETLRESRLDSPTAQKFLATIEREAQRLQHLISD
>sp86666_1
ADQERREFVSNVSHELRTPLTTMRSYLEALNEGAWDEEIAPRFLDVTQNETDRMIRLVND
>sp1057002_1
IDRMRSDFVANASHELRTPLASLRGFIETLQGPANDPKAQERFFGIMHEQATRMSRLVDD
>sp1920422_1
LERMRSEFVANVSHELKTPITAVKGFAETLLGGAVDEETARSFLQIIYDESDRLNRLIGD
>sp1193713_2
LEQMRKDFVANVSHELKTPVTSIKGFAETLMDGAMNNQTLEAFLSIILKESERLQTLIQD
>sp337097_2
LEQMRKDFVANVSHELRTPLTTIKSYLEALEDGIEDPELANRFIKVASHETDRMIRLVTD
>sp1414718_1
LEKMRKDFIANVSHELRTPISMLQGYSEAIVDDIAESQEEKKEMKVIYDESLRMGRLVNE
>sp1752231_1
ISRAHTDFVANASHELRTPLAAVLGYVETLQEDAIDTPTAQKFLGIIEREAQRMHALVSD
>sp266809_1
ALSFRRGFVANVSHELKTPLTALLGFIETLNGPARNDEAQRHFLSLMSREARRMNRLVSD
>sp1408_2
LDKLRKDFIANVSHELRTPIAMLQGYSEAIVDD-IAGSEEEKIAQIIYDESLRMGRLVND
>sp1930546_1
LEQVRKDFVANVSHELKTPVTSIKGFSEMLLDGAVDDALTRDFLQIMYKESNRLQLLIED
>sp1333998_1
VEQMRVDFVANASHELKTPLASLSGFIETIQGHAKDDEAQARFLGIMSEQAARMQRLIED
>sp288000_1
VEEMRADFVANASHELRTPLAALSGFIDTLQGPAKDAKARERFLGIMHTQATRMARLIDD
>sp1033743_2
LESLGKDFVANVSHELRTPIAMLQGYSEALDDMATSVEDRQELVQIIHDESLRMGRLVKD
>sp1765683_1
LESMRSDFVANVSHELRTPITALKGFAETLLDGALDDKVAREFLEIIRAEADRITRLVND
>sp666509_1
VGQMRRDFVTNVSHELRTPLTALIGFIETLRGPARDDAAAARFLNIMQDEAERMNRLVGD
>sp1608910_2
LDKLRKDFIANVSHELRTPIAMLQGYSEAIVDDIASSEEEKKIAQVIYDESLRMGRLVND
>sp866895_2
LDKLRKDFIANVSHELRTPISMLQGYSEAIVDDVAESKEDKNLAQIIHDESLRIGRLVNE
>sp1333534_2
LEASRREFVANVSHELRTPLTTIKSYAEALDDGALEDPLAGRFVGVIRSETERMIRLVTD
>sp1742866_1
LESVRRDFVGNVSHELKTPITAIRGAVETLLDDAAEGTANQRFLEIIFKQGERLNALVED
>sp717605_2
LERSRREFVANVSHELRTPLTTIKSYVEALDDGALEEPLAKRFVGVIRGESNRMIRLVND
>sp1963862_1
SEQVRKDFVSNVSHELKTPITSIKGFVETLIDGAAEDEILERFLGIIARQADNMHAIIED
>sp1236954_1
LEGMRKDFVANVSHELKTPLTSIKGFSETLLEGAMHSEKHKQFLEIIRQESDRLHRLIEE
>sp381_1
IDRMRADFIANASHELRTPLASIAGFIETLRG-PARGAARDQFLQIMQNQTGRMARLIDD
>sp444461_1
IDMERREFVANVSHELRTPLTTMRSYLEALTDGAKDGKIAPQFLNVTQNETERMIRLVND
>sp1643450_1
VEAMRSDFIANASHELRTPLTSLIGFIDLLGPASKDQAARERFLGIMRGQAQRMSKLIDD
>sp1802582_1
LERYRSEFVANISHELKTPLTSIHSYVETLLNGAIDDKEHNEFLRKIEKNALNLSGLIDD
>sp1797846_1
LARVKSDFVSNASHELRTPLTNIRGYLEAMEDALKEGAPIDPSLSIACANALRMDRLIED
>sp1340434_1
LEKMRRDFIANVSHELRTPISMLQGYSEAIVDDIAETQEEKKEMKVIYDESLRMGRLVNE
>sp1120973_3
EEQARRDFVANVSHEIRTPLTTIKSYLEALEDGAVEPTLRTRFLQVIQNETERMVRMVSE
>sp1147123_1
LEKMRSDFVANVSHELRTPLTSIKGFAETLKFVE-DKNTRDKFLDIIYVESERLTRLIND
>sp1123272_1
AERMRTDFVANASHELRTPLAAIKGFLETLE-DPAAGDTRARFLKVMYDEADRMQRLVED
>sp1122920_2
LEKLRRDFVANISHEIRTPLSMLQGYSEALLDDIVASEERRELVQVIYDESLRMGRLVND
>sp398511_2
IEQDRREFVANVSHELRTPLTTMKSYLEALEDGALDEELARRFVGVTQNETERMIRLVND
>sp189381_2
LEQMRKDFVANVSHELKTPITSIKGFSETLLDGAMKDETLRNFLDIILKESDRLQSLIQD
>sp1739491_1
EERERRLFVSNVSHELRTPLTSVKSYLEALDEGALTEPVAPDFIKVSLDETNRMMRMVTD
>sp1743146_2
IDEERREFVANVSHELRTPLTTMRSYLEALADGAMEDKLAPRFLNIAQTETERMIRLVND
>sp1219036_1
AERMRVDFVANASHELRTPLAGILGFIETLADPELDVETRQRFLKIMDGEARRMQRLIDD
>sp1849168_1
AGQMRRDFVANVSHELRTPLTSLMGFIETLSGPARDAAARDRFLGIMQTEAGRMNRLVGD
>sp1390395_1
AERMRVDFVANASHELRTPLASILGFIETLGDEAGEDAIRARFLKVMFDEARRMQRLVED
>sp1203568_1
VEETRRDFVANVSHELKTPVGALTLLAETMEDAADDPAVRRFA-SRMQTESRRLSLLVQE
>sp1550073_1
TDRIRVDFVANASHELRTPLASILGFIETLRDEAGEPGIRERFLKVMFDEANRMRRLIDD
>sp926556_1
NAAFRREFVADISHELKTPIFAAQGYVHTLLDGAVEDVVRDKFLKRAAKSLNNLDNLVKD
>sp1408_3
LDKLRKDFIANVSHELRTPIAMLQGYSEAIVDD-IAGSEEEKIAQIIYDESLRMGRLVND
>sp1122927_1
LERMRSEFVANVSHELKTPIAAVKGFAETLLSGAVDPATANSFLQIIYDESERLNRLIGD
>sp1635275_1
LEKIRRDFVANASHELRTPVTSIKGFAETLLDGAMDHKACREFIEIINREADRLIRLINE
>sp1660125_1
VEALRSDFIANASHELRTPLASLLGFIDLLGPAARDAAAREKFLHIMRGQADRMSRLVDD
>sp991905_1
LERMRTDFVANASHELRTPLASLTGFIETLQGPARDEAARERFLAIMLDQANRMRRLIDD
>sp1930020_1
LEQSRRDFVANVSHELRTPLTTIKSYSETLADMPVDRELQIRFLDVIASESDRMARIISD
>sp269670_2
VDMERREFVANVSHELRTPLTTMKSYLEALQDGAVEDALATKFLGVTQRETERMIRLVND
>sp1915074_1
AERMRVDFVANASHELRTPLASILGYVETLSDAAGEPAIRARFLKIVFDEARRMERLVED
>sp1479_3
IEMERKEFVANVSHELRTPLTTMRSYLEALADGAWDPEIAPRFLEVAQNETERMIRLVND
>sp1121003_1
IDRMRADFIANASHELRTPLASISGFIETLRGPANDEKARDSFLQIMQTQTSRMARLIDD
>sp583355_1
LEMVRREFVANVSHELRTPLTIIKGFAETLVEDSLPVEARARFLEKILNNAERLHVLVED
>sp632335_1
LDRMRKQFVADVSHELRTPITTIKTYSETLLDVDD-ETVKKKFLNVIIKECDRMTRLISD
>sp1802179_1
FEKIKKEFVANVSHELGTPLTAIKGFIETLYEDEKDS-EKKHYLQIIKNNTERLINIVKD
>sp1921421_1
LEQVRKDFVANVSHELKTPVTSIRGFAETLLDGAMKDEALEHFLTIILKESERLQTLVEE
>sp129338_2
LDKLRKDFIANVSHELRTPIAMLQGYSEAIIDDIAASEEEKKMAKVIYDESLRMGRLVND
>sp1601833_2
HDKLRKDFIANVSHELRTPISMLQGYSEAIIDD-IAGSEEEKELQIIYDESLRMGRLVNE
>sp81408_1
LEQIRKDFVANVSHELKTPITSIKGFAETLLDGAMKDQALQHFLSIILKESERLQTLVQE
>sp1071061_1
LEQMRKDFVANVSHELKTPITSIKGFTETLLDGAMEDKALSEFLSIILKESERLQSLVQD
>sp284581_1
LEQMRKDFVANVSHELKTPITSITGFSETLLDGAMEDQLTEQFLGIILKESQRMQNLIQD
>sp574376_3
LEKMRKDFIANVSHELRTPMVMLQGYSEAILDDIVQTKEENEFVQIIYDESLRLGRLVNE
>sp1945861_1
IDRMRSDFVANASHELRTPLASLRGFIETMQGPARDMKAQEKFFGIMHEQATRMSRLVDD
>sp370622_1
IERMRTDFVANASHELRTPLASLIGFIETLQGPRNDTAARERFLAIMREQAGRMSRLIDD
>sp1689269_2
LEKMRSEFVANVSHELKTPIAAVKGFAETLLNGALDDEEAAHAVKIIYDESERLNRLIGD
>sp171693_1
LELMRKDFVANVSHELKTPITSIKGFAETLLDGTMDDKEAKEFLGIIYNESERLQLLIED
>sp1420591_1
TARAHADFVANASHELRTPLATVLGYVETMNPKAGDETTRERFLNTIRHEALRMQSLISD
>sp670155_1
SEMMRRDFVANISHELRTPLTSLMGFIETLR-GPARGDVHDRFLTIMEQEAQRMNRMVSD
>sp204799_1
IDRMRADFIANASHELRTPLASVAGFIETLRGPARDDAARENFLQIMQNQTQRMARLIDD
>sp1041139_1
IDRMRSDFVANASHELRTPLASLRGFIETLQGPARDAKAHEKFLGIMHEQATRMSRLVDD
>sp1297569_1
IDRMRADFIANASHELRTPLASISGFIETLRGPRSDPAAREQFLQIMQNQTGRMARLIDD
>sp1797191_1
SDRIRRDFVANVSHELRTPLTAVRGYVEALLDEGCDQPQARTFVETIERHTLRMERLVRD
>sp1437360_3
VEEMRADFVANASHELRTPLAALSGFIDTLQGPAKDARARERFLGIMHTQATRMARLIDD
>sp1262998_1
LDDMRKEFVANVSHELRTPLTTVKSYTETLLDGAMEDAIAQEFLGIINSEADRMAFLVRD
>sp1497613_1
VEEMRADFVANASHELRTPLAALSGFIDTLQGQAKDPKARERFLGIMHNQATRMARLIDD
>sp1069536_2
VDMERREFVANVSHELRTPLTTMKSYLEALQDGAVEDALASKFLGVTQRETERMIRLVND
>sp1449983_2
VDMERREFVANVSHELRTPLTTMKSYLEALQDGAVEDALASKFLGVTQRETERMIRLVND
>sp883111_1
NEQERRDFVSNVSHELRTPLTSIKSYSEALVDGAWDATIAPEFLEVIQSESNRMIRMIGN
>sp309803_1
LDEMRREFIATVSHELRTPLTSIHGYAETLLEDDLENKLVKRFLKIIEEESARMTHLIND
>sp459472_1
LEKLREDFIANVSHELRTPIAMLQGYSEALLDDGTTEDERREMTKIIYEESQRMGRLVTD
>sp1661698_1
VDAIRRDFIANISHELKTPIGALSLLSEAISQAKDEPEAMERFASRIKSEAKRLEGLVKE
>sp152268_2
LEQMRKDFVANVSHELKTPITSIKGFSETLLDGALNDQTAEYFLSIILKESDRLQSLIQD
>sp1919273_2
LEKMRTEFVANASHELRTPLTSIRGFIETLWDGALDDPETRRFLTIIDEETRRLNELVDD
>sp1121087_2
IEEERREFVANVSHELRTPLTSMKSYLEALSDGAIEDPIAPQFLEVTANETDRMIRLVND
>sp1842534_1
IDRMRSDFIANASHELRTPLASLRGFIETLQGPAKDAKAHERFLVIMHEQATRMSRLVDD
>sp1816693_2
MDKLRIDFLANVSHELRTPISMLQGYSEAIVD-DIAGSEEEKMAKIIYDESLRMGRLVND
>sp1323370_1
LERMRKDFVANVSHELKTPLTSIRGFIETLKSGAVEDEIRNKFLDIIDIETSRLTNLIED
>sp684552_1
LAGVRRDFVANISHELKTPLTVLAEAIEAGAEEPE--RVRAFA-KRMQVEADRLGRMTKE
>sp29421_1
VEEMRADFVANASHELRTPLAALSGFIDTLQGPAREDAARERFLGIMHAQAARMARLIDD
>sp1547283_1
LEQMRKDFVANVSHELKTPITSIKGFSETLLDGALSDQTAEYFLSIILKESDRLQSLIQD
>sp1798803_1
LEKVRTDFVANVSHELRTPITAVKGFSETLLDGALDEDVLVEFLEIIYKESSRLDAMVND
>sp1714264_2
LDKLREDFIANVSHELRTPISMMQGYSEAIVDDIAEEEKR-EIAQIIHEESLRMGRLVNE
>sp1166078_1
LERMRTDFVANASHELRTPLASLTGFIETLKGPARDAAARARFLDIMQDQARRMSRLIDD
>sp538025_1
IDRMRSDFVANASHELRTPLASLRGFIETIQGPKNDPKAQERFLGIMFDQTTRMSRLVDD
>sp1816691_2
LEQSRREFVANVSHELRTPLTTIKSYAEALNDGALEPPLAERFVGVIRSETERMIRLVTD
>sp1122962_1
LDRMRTDFIANASHELRTPLASLTGFVETLGPARRDEANRERFLAIMLEQARRMGRLIDD
>sp1499687_2
LEKLREDFIANVSHELRTPIAMLQGYSEAILDVGASEEDRREMTKIIYEESQRMGRLVTD
>sp1120568_1
VGQLRRDFVANVSHELRTPLTALMGFIETLQGAARDAAARDRFLAVMGREAGRMNRLVGD
>sp1926588_2
LEESRREFVANVSHELRTPLTTIKSYAEALDDGALEDPLAVRFVGVIRNETERMIRLVTD
>sp1736507_1
LDRMRSDFVANASHELRTPLASLRGFIETMQGPAKDDAAKERFLAIMLDQANRMSRLVDD
>sp1462524_2
VEKERREFVSNVSHELRTPLTTLRSYLEALTDGAWEDTIAPQFLEVTQKETERMIRLVND
>sp997346_2
LDRQRKEFVANVSHELRTPLTTIKSYLEALDEGGAEPELASRFMRVTRQEAERMTRLIHD
>sp1121290_1
LENMRSQFVANVSHELKTPLTSIKGFAETLKY-VDDAANKEKFLNIINDEAERLTRLIND
>sp1500258_1
IDRMRSDFVANASHELRTPLASLRGFIETIQGAKSDFKAQERFLGIMFDQTTRMSRLVDD
>sp1399_1
LDKLRNDFIANVSHELRTPISMMQGYSEAIVDD-IAGTDEEKMASVIYDESLRMGRLVNE
>sp266779_1
IDRMRADFIANASHELRTPLASIAGFIETLRGPARDDAARDSFLQIMQDQTSRMARLIDD
>sp1736378_1
VERMRTDFVANASHELRTPLASLSGFIETLQGPARDDVARERFLAIMREQASRMSRLIDD
>sp553311_1
LELMRKDFVANVSHELKTPITSIKGFAETLLDGAMNDSTLKNFLIIINDESTRLQGLIED
>sp1920419_1
LENVRRDFVANVSHELKTPITSIKGYIETLLDGALDNR--EEALKIVLKQSDLLHAIIED
>sp2041_1
VENIRRDFVANVSHELKTPVGALNLLAEAVAEAKDDPESVVRFASRMQTESERLTRLVQQ
>sp1926280_2
IEGERREFVANVSHELRTPLTTMRSYLEALADGAWDEKIAPQFLHVTQTETERMIRLVND
>sp1206781_3
LEQSRREFVANVSHELRTPLTTIKSYVEALGDGALEEKLAGRFVGVIQNETERMIRLVTD
>sp1120972_1
LDRLRKDFLANVSHELRTPLSMMQGYAEALLDEGDDPEQRRELTGIIHDEALRMKRLVND
>sp1454010_1
LEAIRRDFVVNISHELKTPVGALTLLAETVQDAADDPAVRRF-AGRMQTEAVRLSALVHE
>sp1215089_1
LEKLREDFIANVSHELRTPIAMLQGYSEAILDDGATEEERREMTKIIYEESQRMGRLVTD
>sp459347_1
LEQIRKDFVANVSHELRTPITSIKGFSETLLDGAFKDQMMLSFLGIINEESNRIQALVNE
>sp1347368_2
LEKLRSDFIANVSHELRTPIAMLQGYSEAILDVVVDEDERNEMIKIIYDESQRMGRLVTD
>sp1121325_1
LENMRSDFVANVSHELKTPLTSISGFVETLKNEDIDPQTRNRFLGIIESESNRLKRLIED
>sp538381_1
LERMRADFVANASHELRTPLASLTGFVETLQGPARDDVARERFLSIMLQQGDRMRRLIDD
>sp586411_1
LEKMRSEFVANVSHELKTPITSVKGFAETLGDVPDEKT-AKQFMQIIYDESERLNRLITD
>sp1581420_1
VSRAHTDFVANASHELRTPLSSIIGYLETLEDEDIDPALAAKFRSTVLREARRLQSLIAD
>sp1368418_1
IDRMRSDFVANASHELRTPLASLRGFIETMQGPANDPKAQERFLAIMLDQATRMSRLVDD
>sp1340434_2
LEQMRKDFVANVSHELKTPVTSIKGFTETLLDGAMNNQTLEAFLSIILKESDRLQTLIQD
>sp687436_3
LERMRSEFVANVSHELKTPIAAVKGFAETLLAGGVKDTTMRSFLQIIYDEADRLNRLIGD
>sp1499688_3
LEQMRKDFVANVSHELKTPVTSIKGFTETLLDGAMNQKTLEAFLTIILKESERLQSLILD
>sp1811976_2
LEKLRSDFIANVSHELRTPIAMLQGYSEAIDGVVIDEDERNEMIKIIYDESQRMGRLVTD
>sp1469647_2
LERMRSEFVANVSHELKTPIAAVKGFAETLLAGALNDKTAVSFLQIIFDESERLNRLIGD
>sp257758_3
EERERRLFVSNVSHELRTPLTSVKSYLEALDEGALSEPVAPDFIKVSLNETNRMMRMVTD
>sp1855383_1
IDRMRTDFIANASHELRTPLASLTGFIETLGPARDDPAASDRFLRIMLEQAGRMRRLIDD
>sp512565_1
LARVRRDFVANVSHELKTPIGALQLLAEALLDTQLPDSASERFAERIHHESARMGRLVSE
>sp189382_2
IDIERREFVANVSHELRTPLTTMRSYLEALAEGAWQDNIAPQFLDVTQNETERMIRLVND
>sp1231241_1
LDEMRREFIATVSHELRTPLTSIHGYAETLLEDDLENKLVKRFLKIIEEESARMTRLIND
>sp1211326_1
LEQFRREFLADVSHELKTPIFAAQGFIHTLIDGAVDEQVRDKFLSKAAKSLDGLDALVKD
>sp1736388_2
LEKLRRDFVANISHEIRTPLSMLQGYSEALLDDVVSEEDRKELVQVIYDESLRMGRLVND
>sp262543_3
VEQDRREFVANVSHELRTPLTTMRSYLEALAEGAYQDELAPRFLETTQNETERMIRLVTD
>sp1581038_2
LEQIRKDFVANVSHELKTPVTSIKGFSETLLFGAYKNETLLSFLEIIHKESNRLQMLIND
>sp1166340_1
AERMRVDFVANASHELRTPLASILGFVETLQHEAGEPPTRGRFLKIMGDEAARMQRLVGD
>sp641524_1
NETFRREFIADISHELKTPIFAAQGYIHTLMDGAVEHAVRDKFLNRAAKSLNNLEDLVQD
>sp1403537_1
LEKMRSDFVANVSHELKTPLTSIKGFSETLKY-VEDKETRDKFLDIIYVESERLTRLIND
>sp911045_1
LERMRADFVANASHELRTPLASLTGFIETLQ-GPAKGKAQDQFLGIMLDQAERMRRLIDD
>sp1895753_1
LEQLRSDFIANASHELRTPLTSLVGFIDTLGPAAKDEGARERFLAIMRQQAGRMSNLIDD
>sp1121028_1
IERIRTDFVANASHELRTPLASLSGFIETLKGPARDDAARAQFLDIMQEQARRMSRLIDD
>sp1752203_1
VEEMRADFVANASHELRTPLAALSGFIDTLQGPARDDKARDRFLGIMHNQATRMARLIDD
>sp1220564_1
TEAIRRDFVANVSHELKTPVGALSLLAETVEGAADDEAVRRFA-GRMQHESVRLTNLVQD
>sp1720296_2
LEKMRRDFVANVSHEIRTPLSMMQGYSEALLDSPEESAEL---AQVIHDESLRMGRLVRD
>sp1157948_1
LDEMRREFIATVSHELRTPLTSIHGYAETLLEDDLENKLVKRFLKIIEEESARMTRLIND
>sp1117379_3
VDAERREFVANVSHELRTPLTTMRSYLEALADGAWQDAIAPNFLDVTRTETERMIRLVND
>sp306540_2
VESERREFVSNVSHELRTPLTTMRSYLEALTDGAWENKIAPHFLEVTQNETERMIRLVND
>sp102684_1
EDRERRLFVSNVSHELRTPLTSVKSYLEALDEGALKEDIAPSFIKVSLDETNRMIRMISD
>sp1572751_1
VSRAHTDFVANASHELRTPLSSIIGYMETLVEETLEPA-RAARFHIVLREARRLQNLVSD
>sp358_6
IDRMRSDFVANASHELRTPLASLRGFIETMQGPANDPKAQERFLAIMLDQATRMSRLVDD
>sp33941_2
LDKLRKDFIANVSHELRTPIAMLQGYSEAIIDDIAASEKEKKMAKVIYDESLRMGRLVND
>sp582692_2
LESMRSEFVANVSHELKTPVAAVKGFAETLLSGGVKDKETERSLQIIYDEGDRLNRLIGD
>sp1870990_3
LERMRSEFVANVSHELKTPIAAVKGFAETLLSGGVKDTTMRSFLQIIYDEADRLNRLIGD
>sp1954237_2
LDKLRKDFIANVSHELRTPIAMLQGYSEAIIDDIAASEEEKKMAKVIYDESLRMGRLVND
>sp1150864_1
LTRVRRDFVANVSHELKTPIGALQLLAEALLDEPADAAVPDLSLERIQHESTRLGRLVQE
>sp552398_1
REDLRREFTANVSHELKTPLTSISGIAEIMQSGMVKAEDVQGFASDIYQEAQRLIALVED
>sp285676_1
LTRVRRDFVANVSHELKTPIGALQLLAEALLDEPADAALPDRFAERIQHESTRLGRLVQE
>sp33876_1
VDRVRRDFVANVSHELKTPIGALQLLSEALLDDPAEDAAARRFAERIHHESLRMGRLVSE
>sp1566279_1
LEESRREFVANVSHELRTPLTTIKSYVEALDDGALDDQLAVRFVGVIRNETERMIRLVTD
>sp1882761_2
IEAERREFVANVSHELRTPLTTMRSYLEALADGAWDEEIAPNFLEVTRTETERMIRLVND
>sp555793_1
VAKAHADFVANASHELRTPLANVLGYVELMNPKAGDEALRGRFLGTIRHEAQRMQALISD
>sp1341151_3
LDRQRKDFVANVSHELRTPLTTIKSYIEALEDGAVENPLAVRFLKVARQEADRMTRLIQD
>sp569857_1
LENLRRDFVANVSHELRTPITSIKGFAETLIDGAKDAASLDMFLDIILKESNRIQSLVED
>sp428990_1
VAKSHADFVANASHELRTPLANVLGYVETMNPKAGDEGVRQRFLETIRHEAQRMQSLISD
>sp1246995_1
LARVRRDFVANVSHELKTPIGALQLLAEALTELPAEAAEQSEDLERIHHESARMGRLVNE
>sp311403_1
IDRMRSDFVANASHELRTPLASLRGFIETIQGAKADLKAQQRFLGIMFDQTTRMSRLVDD
>sp1679170_1
LEQMRKDFVANVSHELKTPITSIKGFSETLL----DGALKEQALYIILSESDRLQELIQE
>sp1415541_1
LTRVRRDFVANVSHELKTPIGALQLLAEALLDEPADAAMPDRFAERIQHESTRLGRLVQE
>sp1892845_1
LAQMRADFIANASHELRTPLASLRGFVETLQGPARDPEARARFLAIMSSQANRMTRLIDD
>sp1526927_2
LEKLREDFIANVSHELRTPIAMLQGYSEAILDDGATEEERREMTKIIYEESQRMGRLVTD
>sp1303_2
EERERRLFVSNVSHELRTPLTSVKSYLEALDEGALYDPIAPDFIKVSLDETNRMMRMVTD
>sp537013_1
LEQMRTDFVSNVSHELKTPLTSIIGFVDTLKAGAMEDADTARFLDIISIESGRLYRLLQD
>sp1797657_1
LFNAQRRFLADVSHELRTPLTAIRGNVDLLRRM---GGADPTSLDAIQSEAERMSRLVGD
>sp582899_1
ALEMRTDFVANASHELRTPLASVRGFIETLQGPARDEVAHDRFLKIMAEQAERMTRLIDD
>sp1123029_1
TETLRADFVANASHELRTPLASLSGFIETLQGPAKDEVARERFLAIMAEQARRMGRLIDD
>sp1768763_1
ISRAHTDFVANASHELRTPLAAILGYVETLQEDSIETPVAKKFLGIIEREAKRMQALVGD
>sp696762_2
AGQMRRDFVANVSHELRTPLTALMGFIETLRGPARDPEAGARFLDIMQNEAERMNRLVGD
>sp1236970_3
HDKLRKDFIANVSHELRTPISMLQGYSEAIIDD-IAGSDEEKIAKIIYDESLRMGRLVNE
>sp526_1
LERMRADFVANASHELRTPLTSLIGFIETLQGPALGDAALPRFLTIMGEQAARMQRIIAD
>sp33934_1
IDRDRREFVANVSHELRTPLTTMRSYLEALADGAWDEEIAPRFIEVTQNETERMIRLVND
>sp1917143_1
IEAVRRDFVANVSHELKTPVGALSLLSEAVMDASDDPEAVERFAGRMQIEATRLTNLVQE
>sp1501_2
LENMRSQFVANVSHELKTPLTSIKGFTETLK-YVVDNEKRIKFLDIIDEEVERLTRLIND
>sp1674896_1
LEKIKSDFVLNVSHELRTPLTSIKGFVETMEAESLSG-EQKHYLMIIKRNTARLINVVTD
>sp92945_1
ANQIRRDFVANVSHELRTPLTAIMGFIETLRGPARDPGVRGRFLDIMEREANRMVQLVDG
>sp1736555_1
IDRMRADFIANASHEMRTPLASISGFIETLRGPANDPAAREQFLQIMQNQAGRMARLIDD
>sp1122155_1
REQMRREFSANVSHELKTPLTSISGYAEIMKNGLVKQEDIPRFAENIYKETARLITMVGD
>sp1635259_1
LNELRKQFVSNVSHELRTPLTSIHGYAETLSDPDMDAETRKRFLTIIENESARMSRMIND
>sp674703_1
ADDMRADFVANVSHELRTPLAAITGFIDTLQGPARDPNARARFLGIMQTQAWRMARLIDD
>sp1121926_1
VERVRRDFVANISHELKTPVGAMQILAEALKDAAEDPDAAARFADRIQAESARMNHLVTD
>sp405436_1
VARVRRDFVANVSHELKTPIGALQLLAEALLDRPLDVAAARRFAERIHHESNRLGRLVTE
>sp426128_1
LEKIRSDFVANVSHELKTPLTSINGFVETLKSKDIEDETKDRFLDIIDIETQRLTRLIDD
>sp1502753_2
LEQSRREFVANVSHELRTPLTTIKSYAEALDEGAMEEELGQRFVGVIRNETERMIRLVTD
>sp635013_2
LEQMRKDFVSDVSHELRTPLTAIRGYNEALSDGTVEDEIRQKYHNIIREETQRLERLIHD
>sp279215_4
IDQERREFVANVSHELRTPLTTMKSYLEALADGAWDEAIAPRFIEVAQTETERMIRLVND
>sp578214_2
VEQERREFVSNVSHELRTPLTTMRSYIEALTDGAWDEEIAPRFLDVTQNETDRMIRLVND
>sp375_1
VEEMRADFVANASHELRTPLAALSGFIDTLQGQAKDPKARERFLGIMHNQATRMARLIDD
>sp1907666_1
IDRMRSDFVANASHELRTPLASLRGFIETMQGPARDPKARERFLGIMLDQATRMSRLVDD
>sp1325335_3
IDRDRREFVANVSHELRTPLTTMRSYLEALADGAWDEEIAPRFIEVTQNETERMIRLVND
>sp1884377_3
LERMRSEFVANVSHELKTPVTAVKGFAETLLGGAVDPETARSFLQIIYDESDRLNRLIGD
>sp1208599_2
IEEERREFVANVSHELRTPLTTMRSYLEALAEGAWDEAIAPSFLNVTQNETERMIRLVND
>sp1895811_1
VEEMRADFVANASHELRTPLAALSGFIDTLQGPARDPKARERFLGIMHAQATRMARLIDD
>sp579483_1
AGKMRRDFVANVSHELRTPLTALMGFIETLGGAARDADARDRFLAIMAHEASRMTRLVDD
>sp86666_2
LEQMRKDFVANVSHELRTPITSIKGFSETLLDGALEDRMTEQFLGIMLKESTRLETLIHD
>sp1421_4
LDKLRSDFIANVSHELRTPISMLQGYSEAILDGVTESEERDEIIQVIHEESLRMGRLVTD
>sp1881030_1
VDALRSDFIANASHEMRTPLASLMGFIDLLGPAAKDTAAREKFLLIMRGQAERMSKLIDD
>sp1710355_1
LARVRRDFVANVSHELKTPIGALQLLAEALTELPEEDLIARRFAERIHHESARMGRLVNE
>sp1281_1
LENLRREFVANVSHELKTPITSIKGFAETLIDGAKDENSLDEFLNIILKESNRIESLVED
>sp861360_1
TEAMRNDFVANVSHELKTPVGAIGLLAEAITEAADDPAVRR-FSTRMDKESRRLAALVQD
>sp318996_1
VEEMRADFVANASHELRTPLAALSGFIDTLQGQAKDPKARERFLGIMHNQATRMARLIDD
>sp1122138_1
LDAIRRDFTVNVSHELKTPIGALILLADAVSEASDDPDAVQRFSGRMRIEASRLSRLVKE
>sp717606_2
LERMRSEFVANVSHELKTPVAAVKGFAETLLGGAVDEETARSFLQIIYDESERLNRLIGD
>sp568872_1
VARVRRDFVANVSHELKTPIGALQLLAEALLDEPADGALSERFAERIQHESTRLGRLVQE
>sp948756_2
LENMRSEFVANVSHELKTPIAAVKGFAETLLGGVTDEKTARSFLQIIYDESERLNRLISD
>sp452637_1
LEAIRQDFVANVSHELRTPLSLIKSAAETLDGGKNDPAVNARFLEIIDKHANRLSLLIDD
>sp1801835_1
LENVRKEFVTHVSHELRTPLTAIKGFVETLLGGAFDPPAGERFLKIIAEETDRLGRLVED
>sp1123281_1
LDNMRREFVANVSHELKTPITTIKSYTETLIEEDLDEELSNRFLMVIDGECDRMARIVRD
>sp1121925_1
LEEVRSEFVANASHELRTPVTAIKGFAETLQNGAMENPVAMKFINIIADESHRLEHIIED
>sp1232431_1
LEESRREFVANVSHELRTPLTTIKSYVEALDDGALDDQLAVRFVGVIRNETERMIRLVTD
>sp1121395_1
AEKERRDFMASVTHELRTPLHLIQGYLEAIQDGVIAKEEQTEHIDLVLEEAKRLAKLVME
>sp1928617_3
IDAERREFVANVSHELRTPLTTMRSYLEALADGAWDEEIAPNFLEVTRTETERMIRLVNA
>sp1121307_1
LEQMRSDFVANVSHELKTPLTSIKGFAETLKY-VEDKETRDKFLDIINIEAERLSRLISD
>sp1347392_1
LESVREDFVANVSHELKTPLTSIKGFIETLKDGAIEDKVSHKFLNIIHVEVERLDCLVND
>sp29542_1
LENLRRDFVANVSHELKTPITCIKGSVETLMGGAMDREDADRFLGIIAKQAERLNAIIDD
>sp708132_2
MEQIRREFSSNISHELKTPLTSIKGYVDTLLEGALEDKAHMRFLRIINNNAERMISLVSD
>sp1208600_2
LDKLRKDFIANVSHELRTPIAMLQGYSEAIVDDIASTDEKKEIAKVIYDESLRMGRLVNE
>sp1336249_1
IDRMRSDFVANASHELRTPLASLRGFIETMQGPAKEPKARERFLGIMLDQATRMSRLVDD
>sp1844_1
VEAVRRDFVANVSHELKTPVGAIRVLADAVTEASDDPEAVRRFSHRMITESERLTELVQQ
>sp83401_1
MEQMRADFVANASHELRTPLSSLLGFIETLRGPAHDAEARDRFLIIMQEQAQRMNRLIED
>sp349095_1
REQLRREFTSNVSHELKTPLTSISGFAEMLSAGLYEEEKDVKHFGLIQQESQRLLRLIEG
>sp483908_2
LEKLRRDFVANVSHEIRTPLSMLQGYSEALLDD-IAGSPRRELVQVIHDESLRMGRLVKD
>sp240302_4
VEKERREFVSNVSHELRTPLTTMRSYIEALNDGAWQDDIAPRFLDVTQNETDRMIRLVND
>sp439292_5
ADKKKQEFLGNVSHELRTPLSYLKGYSEVLLEKHRKGALDEKHIEKIQAEGNRMEKLIHD
>sp1743146_3
LESVRKQFVANVSHELNTPVTSIKGFSETLLDGAMHPQALEHFLSIILKESDRLQALIKE
>sp1536774_3
LEKMRSEFVANVSHELKTPVAAVKGFAETLLGGVTDEKTARSFLQIIYDENERLNRLIGD
>sp1391654_1
LESLRRDFVANVSHELRTPVTAVLSAAETMEGRDPEGAKRFLA--IIERNAARLQRLIED
>sp120956_1
LETVRSEFVANASHELRTPVTAIKGFAETLNGALKEKKAAYKFVNIIAKESNRLEVIIDD
>sp1981173_1
IDRMRSDFVANASHELRTPLASLRGFIETIQG-PAKNKAQAQFLGIMLDQATRMSRLVDD
>sp1813736_1
ADRIRRDFVANVSHELRTPLTAIRGYVEALLDGPEHEPETTRFLEIIARHSARMERLVKD
>sp1356854_3
LEHMRSEFVANVSHELKTPIAAIRGFAETLDEEPAEGAMRQKFLRTIYDESIRMGNLVQD
>sp1508404_2
LEQMRKDFVANVSHEVKTPITSIKGFTETLLDGAMDKGALESFLQIIAKESDRLQMLIQD
>sp1304284_2
LESMRKEFVANVSHELKTPITTIKSYTETLLEGAVEDKLASQFLNVINSESDRMARIVRD
>sp1616788_2
LERMRSEFVANVSHELKTPIAAVKGFAETLLSGGVQDETARSFLQIIYDESERLNRLIGD
>sp990285_1
IDRMRSDFVANASHELRTPLASLRGFIETIQGPANDAKAQERFLGIMLDQATRMSRLVDD
>sp1121033_1
SEQMRADFVANASHELRTPLSSLIGFIETLRGPARDTEARDRFLGIMHDQASRMSRLVQD
>sp1522308_2
LDAERREFVSNVSHELRTPLTTMRSYLEALSDGAIEDKLGPRFLGVTQNETERMIRLVND
>sp551789_1
AEKARADFLANASHELRTPLTSLAGFIETMRGPAKDPASWDRFLEIMYGQTERMRRLIHD
>sp871652_1
AGQMRRDFVANVSHELRTPLTAVLGFIETLQGPRNDEAARERFLDIMQKEASRMNRLVRD
>sp1901_1
IEAVRRDFVANVSHELKTPVGALSLLSEAVMDAADEPEAVSRFAGRMQIEATRLTNLVQE
>sp290052_1
LESVRSDFVSNVTHELKTPLTSIRGFVETLRNAIADEAVARKFLDIIDIETERLSSLIQD
>sp106592_4
IDRMRSDFVANASHELRTPLASLRGFIETLQGPARDLKAQEKFFGIMHEQATRMSRLVDD
>sp1144932_1
VQKLKSDFVANVSHELRTPLQSIKLGLETINNGHADLESQKKILPVVLQQTSRMENIVND
>sp1267973_1
TEEIRNDFVANVSHELKTPVGAISLLAEAMDDAAEEVAVRRF-AQRMHKESGRLSALVQD
>sp1882761_3
LEKMRKDFVANVSHELKTPVTSIKGFTETLLDGAMNNKTLEAFLSIINKESGRMQSLIQD
>sp365528_1
VEAVRRDFVANVSHELKTPVGALHVLAEAVSEASEDPAVRRFA-SRMTHESTRLARLVQE
>sp1736427_1
IDRMRSDFVANASHELRTPLASLRGFIETIQG-PAKNKAQERFLGIMFDQTTRMSRLVDD
>sp1670800_1
IDRMRADFIANASHELRTPLASVAGFIDTLRGPANDPKAREQFLQIMQNQTARMARLIDD
>sp411684_1
MDRMRTDFVANASHELRTPLASLMGFIETMQGPARDEAARTRFFGIMLEQAQRMARLIDD
>sp1426_5
IDRERREFVANVSHELRTPLTTMKSYLEALAEGAWDKAIAPRFIEVVQTETERMIRLVND
>sp269536_1
SENRLRQFVADASHELRTPLTSIQGYAEMFHRGVADRPDLALAMRRIESEAARMSELVDD
>sp183763_1
VEAVRRDFVANISHELKTPVGALSLLAETIADASDDDAVR-RFTGRMQQEASRLNSVVQD
>sp283734_1
LENLRSEFVANVSHELKTPITSMKGFTETLIDAKNDEASLDLFLNIILKESNRIQSLVED
>sp646529_1
AEKSRREFLASVTHELRTPLHLIQGYLEAIQDDVVPKNQRGEYIDLVLEEAKRLARLVKD
>sp471514_2
LDRLRKDFIANVSHELRTPLSMMQGYSEALLDEFGDDPVSRRELSIIHDESLRMKRLVND
>sp632335_2
LERIRSDFVANVSHELKTPLTSIKGFVETLKDGAIDDDVATKFLNIIEVEVERLVRLIND
>sp1380350_1
IDRMRADFIANASHELRTPLASIAGFIETLRGPANDPAAREQFLQIMQNQTGRMARLIDD
>sp1884382_3
LEQSRREFVANVSHELRTPLTTIKSYAEALDDGAMERELGQRFVGVIRNETERMIRLVTD
>sp483937_3
LEKMRRDFVANVSHEIRTPLSMMQGYSEALLDGMASSPESSELVQVIHDESLRMGRLVKD
>sp1603606_1
LENLRRDFVANVSHELKTPITAIKGAAETLEDGALDEAGARRFVAMIAKQADRLHAIIDD
>sp439228_1
AERMRVDFVANASHELRTPLATIIGFIETLGEGAEDAAIRERFLGIMMGEAKRMQQLVDD
>sp285458_1
IEAVRRDFVANVSHELKTPTGALSLLSEAVMDAADDPEAVTRFAGRMQIEATRLTNLVQE
>sp1136497_1
VDAVRRDFVANVSHELKTPIGAMALLAEAVTDFADDPAAVERFGGRMQRESKRLTQLVQE
>sp526986_4
-DAKRKEFLANVSHELRTPLSYIKGYSEAILDGVAKGEQQSKFMQLIHKEAGRMQRLVHD
>sp946235_4
LDKLRKDFIANVSHELRTPISMLQGYSEAIVDDIADNEAKNELAQIIHEESLRMGRLVNE
>sp1385520_1
VEEVRRDFVANVSHELKTPVGGIALLAEAVDARDDPEAVSRFAARI-QVESTRLTRLVKE
>sp655815_1
RENYRKEFMGNVSHELKTPLFTVQGYILLLDGAMKDKSVRKKYLQRASKGVERLIYIVKD
>sp1736341_1
LESVRRDFVANISHELKTPIGAVGLLAEALDDASDDEQVRRFALR-LSEEASRLARITQD
>sp1915004_1
EERERRLFVSNVSHELRTPLTSVKSYLEALDDGALTESVAPSFIKVSLDETNRMMRMITD
>sp1353_1
NEQERREFVSNVSHELRTPLTSMRSYIEALSEGAWQDEIAPNFLKVTLDETDRMIRMIND
>sp195102_1
LENMRSQFVANISHELKTPLTSIKGFAETLRYV-EDDETRNKFLSIIDEESDRLARLLED
>sp1664069_3
IDQERREFVANVSHELRTPLTTMRSYLEALAEGAWQDAIAPHFLNVTQNETERMIRLVND
>sp1895754_1
MNQLRSDFIANASHELRTPLTSLIGFIDLLGPAANDEAARGRFLGIMRQQAGRMSNLIDD
>sp398512_2
LEQIRTEFVSNVTHELKTPLTSIRGFIETLKSGAIDDTVAVKFLDIIDIESERLSNLIND
>sp1443111_1
AGQMRRDFVANVSHELRTPLTALMGFIETLRGPARDDAARERFLEIMTTETERMNRLVGD
>sp1265_4
LEVMRREFTSNVSHELKTPLTTIYGISDMLANGMVKQEDVQSFGGNIRSEADRLITLIND
>sp561175_1
VEAVRRDFVANVSHELKTPVGALALLAETVQGAADDPEAVRRFTGRMQHESVRLTSLVQD
>sp1803498_1
VEKLRKDFVANISHELKTPLTGLKLLSETLRSIDTDPASSRIFIKRLDKELSTLINMVLE
>sp1797576_1
LETIRQDFVANVSHEFKTPLTSIRGFAETLLADTEKKKQREKFLKKIEKQTIHLENLVVD
>sp571933_3
IERERRDFVANVSHELRTPLTTMRSYLEALTEGNTDENIAPKFLSVTQNETERMIRLVND
>sp1496689_1
TEEIRNDFVANVSHELKTPVGAISLLAEAIDDAAEEVAVRRF-AQRMHKESGRLSALVQD
>sp155085_1
LENLRSEFVANVSHELKTPITSMKGFTETLIDAKNDEASLDMFLNIILKESNRIQSLVED
>sp443218_1
MEATRRDFVANVSHELKTPVGAVSLLTEALLESVDDDSVRHFG-EKMLHESNRLGNMVSE
>sp1045773_1
TEEIRNDFVANVSHELKTPVGAISLLAEALEASPDEEAVRRFA-RRMHKESGRLAALVQD
>sp43759_1
IEAVRRDFVANVSHELKTPVGALSLLSEAVMDASDDPEAVTRFAGRMQIEATRLTNLVQE
>sp240015_1
AEIMRRDFVANVSHELRTPLTSISGYVETLLDTPLPPHVQ-EFLGIILKNANRMNRLTED
>sp552398_2
TQDMQREFVANVSHELRTPLTNIRSYAETLSDSALPPATEKKFLGVILNESDRMTHIVQD
>sp868864_1
YENLKKDFIANVSHELKTPVATMKLLLETLEEECKDKPQAEKFLRKAIERVNYMEQLIED
>sp1681197_1
TEEIRNDFVANVSHELKTPVGAISLLAEAIDDAAEEVAVRRF-AQRMHKESGRLSALVQD
>sp1817867_1
LENVRREFVSNVSHELKTPITSIKGFVETLMDGAMDQAELKRFLSIIAKQVERLIMIIED
>sp1886670_2
LERMRSEFVANVSHELKTPIAAVKGFAETLLGGGVQDEQTSRALQIIYDESERLNRLIGD
>sp1705110_3
LEKMRTDFIANVSHEIRTPLSMMQGYSEALLDGMAASPESRELIQVIHEESLRMGRLVKD
>sp1895739_1
LEAMRRDFVVNISHELKTPVGALSLLAETVQDAADDPAAVRRFAARMQSEAQRLALLVQE
>sp1736488_1
LDAVRRDFVANVSHELKTPIGAIRLLSEAVQDASDDPAAVYRFASRMLTESDRLSRLIQQ
>sp1123062_1
VERMRADFVANASHELRTPLASVIGFIDTLRGPAKDPEAQARFLGIMADQADRMRRLIDD
>sp33987_3
VDRLKTELVATVSHELRTPLTSIIGFTELMRYRTMPAERTDQYLGMIHQETLRLEDLISN
>sp1123308_1
EERERRLFVSNVSHELRTPLTSVKSYLEALHDGALNDAVAPSFVKVSLDETNRMMRMVTD
>sp683260_1
VEAVRRDFVANVSHELKTPVGALSLLAETIQDAADDPEAVSRFAGRMQLEAARLNYLIQD
>sp1736584_1
VSRAHTDFVANASHELRTPLASIIGYVETLVDEGADLPPQANRFHTVLREAKRLQSLVSD
>sp1121419_1
LEKIRTEFVANVSHELRTPLTSIKGFVETLLDGAAEPSLRNRFLGIIQGETLRLQRLIED
>sp1122608_1
VEEVRRDFVANVSHELKTPVGAIRLLADAVVDASDDPEAVVRFAQRMKKESERLSVLVQQ
>sp79885_4
AETKRREFLSNVSHELRTPISYMQGYTEAFEEKMI---TPEQYMQTMKKETAYIGRLVHD
>sp169760_3
TNRARQEFVANVSHEIESPLTSIQGFAHTMRTEEVTAAQRSEYLTIIEEESRRMSRLSKQ
>sp1265820_2
VDQERRDFVSNVSHELRTPLTSMRSYLEALSDGAWDEEIAPRFLEVTQSETERMIRLVND
>sp404380_1
VEKIRRDFVANVSHELRTPVTVIKGYAETLLSGALAAERAERFLLIIQNHADRLSGLVRD
>sp1798427_1
LERVRTEFLANVSHELRTPIFAIQGYIETLLDGAIDDNVNKNFLDKANQHTINLSNLLSD
>sp426703_1
LEKVRTDFVANVSHELRTPITALKGFSETLLDGAMDEEVLVEFLEIINNEAGRLDAMVND
>sp330214_1
LEKIRKDFVANVSHELRTPLTSIKGYVEALLDGKDEPATATAFLEIIMRQSNRLNLILDD
>sp1349786_1
VENVRRDFVANVSHELKTPIGAIMLLSEALVEAADDPEQVKFFAERMQLEGTRLSRLTRE
>sp1111737_1
LEATRRDFVANVSHELKTPVGAMALLAEAVAEYPIDPHVRRFGK-KILNEANRMGTLVSE
>sp33035_1
AEMVRREFSANVSHELKTPLMSISGYAEIMRDGLVQPQDVPEFAGRIYDEASRLTSLVQD
>sp1871005_1
LDNMRKEFVANVSHELKTPITTIKSYAELMENDDLDEELSNKFLTVIDNECDRMTRIVRA
>sp1463858_1
IEAVRRDFVANVSHELKTPTGALSLLSEAVMDASDDPEAVTRFAGRMQIEATRLTNLVQE
>sp1798454_1
LERIRTEFLGNVSHELRNPIFAIQGYIETLHDGAIDDKVNKHFLEKANEHTINLSNLLND
>sp1118054_2
LDKLRQDFVANVSHELRTPLSMLQGYSEAIVDDIAATPEEHKELKIIYDESVRMTKLVNE
>sp1761907_3
LDRQRKEFVANVSHELRTPLTTIKSYLEALEDGALEQPLAMRFLQVSRTEADRMTRLIND
>sp1174504_1
IEEDRREFVANVSHELRTPLTTMRSYLEALAEGAWQDEIAPAFLGVTQNETERMIRLVND
>sp1032480_1
VEAIRRDFVANVSHELKTPIGAVSLLAEAVEEAADDEAVRRFAAR-MGIESTRLADLVSQ
>sp1423780_1
IDQDRKQFVSNVSHELRTPLTSVRSYIEALSDGAWKPKLAPKFLKVTQDETDRMIRMIND
>sp1071400_1
IDQDRKQFVSNVSHELRTPLTSVRSYIEALSDGAWKPKLAPKFLKVTQDETDRMIRMIND
>sp744980_1
LERMRTDFVANASHELRTPLASLAGFIETLQGPAKDPDARERFLSIMFEQAGRMRRLIDD
>sp1402_3
IDQERREFVANVSHELRTPLTTMRSYLEALAEGAWQDNIAPRFLNVTQNETERMIRLVND
>sp59620_4
MEQMRQEFTANVSHELKTPLTSISGYAEMIATG---FAKQEDVVHVIGKEASRLLTLISD
>sp1150298_1
AEVMRREFSANVSHELKTPLMSISGYAEIIENNMVKPEDIPKFAGRIHSEASRLSSLVED
>sp1736531_1
LEMLRTDFIANASHELRTPLTSLVGFIDTLGPAANDKEARERFLGLMRGQAARMAKLIED
>sp33936_5
LEQQRREFVANVSHELRTPLTTIKSYVEALLDGAVEPELSNRFLRVTMSETERMIRLVND
>sp414778_3
IDIERREFVANVSHELRTPLTTMRSYLEALADGAWQDDLAPNFLNVTQTETERMIRLVND
>sp1305836_2
LDRLRSDFIANVSHELRTPIAMLQGYSEAIDEVVTTDEERDEMIKIIYEESKRMGRLVTD
>sp1122925_3
LEKMRRDFVANVSHEIRTPLSMMQGYSEALLDGMASSPEESELAQVIHEESLRMSRLVRD
>sp1574409_1
IDRMRADFIANASHELRTPLASITGFVETLRGPARDDAAREHFLKIMHEQTGRMARLIDD
>sp1111479_3
VERMRTEFVANVSHELRTPITAVKGFAETLLDGALENPLCRQFVQIIYDESERLSHLVLD
>sp529505_1
NAAFRREFIADISHELKTPIFAAQGFIHTLLDGAVDEEVRYKFLKRAAKSLNSLDKLVQD
>sp1605367_1
METFRREFLANVSHELKTPIFAAQGFVHTLIDGAIDDEVAIRFLNKAAKSLDGLDALVRD
>sp1406_5
LENMRSEFVANVSHELKTPIAAVKGFAETLLGGGVKEETARSFLQIIYDESERLNRLIGD
>sp1775673_1
LEKTRSDFVANVTHEIKTPLTAIIGCIETLREGALDNREEDHFLEIIERQAVRLNRLVDD
>sp1775672_1
LEKIRREFVANVSHEIKTPITAIKGFVETLRDGAAKNEYAERFLEIIDKHVNRLEAIIDD
>sp1797388_1
LENIRRDFVSNVSHELRTPLTSIQGFAETLNPSVKDPNEIKRFLEIIQRHAARLGRIIED
>sp1805475_3
IDMERREFVANVSRELRTPLTTMRSYIEALSDGAWDEEIAPRFLNVAQNETERMIRLVNE
>sp446470_2
AEQARRRFIADASHELRTPLATVGGYAELYESGTPPGPPLDRAMHRIRAENQRMARLVDD
>sp904293_1
EERERRLFVSTVSHELRTPLTSVKSYLEALNEGALNEEVAPSFIQVSLDETNRMMRMISD
>sp177437_1
LETMHKDFAANVSHELKTPLTSIKGFIETLQDLDSEALTRREGFLTIEKNVNRMIALVDD
>sp545123_1
IEAVRRDFVANVSHELKTPVGALSLLSEAVMDASDDPEAVERFAGRMQIEATRLTNLVQE
>sp1304_1
EERERRLFVSNVSHELRTPLTSVKSYLEALDDGALNEEIAPNFIKVSLDETNRMMRMISD
>sp1262966_1
LDKSRREFVADVSHELRTPIQCIRGAAETVLECPLPAEMRDDFLRMAIDECDRMTRIVGD
>sp866771_1
QDILKRQLTQNIAHELKTPVASIQGYLETILNNPVKEEDKLMFLQRSYSQTERLTFLLRD
>sp1513793_1
MEQIRREFSSNVSHELKTPLTSIKGYVETLIEGALDSKDDKRFLKIIEANIERITSLVTD
>sp661399_1
IEAVRRDFVANVSHELKTPVGALSLLSEAVMDASDDPEAVQRFAGRMQIEATRLTSLVQE
>sp1703933_1
IEAVRRDFVANVSHELKTPVGALSLLSEAVLDASDDPEAVERFAGRMQIEATRLTNLVQE
>sp1855288_1
LERMRSEFVANVSHELKTPVAAVKGFAETLLAGAVNDPTARSFLKIIQDESDRLNRLIGD
>sp1048339_1
VDAIRRDFVANVSHELKTPVGALRLLAEAVQDASDDPEAVVRFAGRMQHESMRLSHLVQE
>sp1736452_1
IEAVRRDFVANVSHELKTPVGALSLLSEAVMDASEDPEAVERFAGRMQIEATRLTSLVQE
>sp871968_1
--EQMRRFVADASHELRTPLTSIHGFTEVLLRGAMNQPEKYRSLKSMYTESERMKKLIED
>sp1576605_1
IEAVRRDFVANVSHELKTPTGALSLLSEAVMDASDDPEAVTRFAGRMQIEATRLTNLVQE
>sp38305_1
MEAARRDFVANVSHELKTPVGAISLLVEALNEATDDPVAVRHFSESLTQESKRMSTMITE
>sp1852618_1
LEQMRADFIASASHELRTPLASLLGFIETLRGHARDPEAQKKFLSIMQAQAERMQRLVSD
>sp343874_1
RENYRRDFLGNISHELKTPLFSVQGYLLTLIEGGVEDSIRDKYLNRINKSVDRLIYLVKD
>sp943347_1
LEKVRRDFVANISHELRTPVASLKLLAETLKDGAIDPDVASDFLSRIAVEADKLGQMVEE
>sp263474_2
LDKLREDFIANVSHELRTPIAMLQGYSEAIMDDIASEEERKEITKVIYDESLRMGRLVNE
>sp1571_7
LDKLRSDFIANVSHELRTPISMLQGYSEAIIDDVVSSEERMEMVQIIHDESKRMSRLVTD
>sp561176_1
VDEVRRDFVANVSHELKTPVGALLLLAEAVEDAKDDPEAVQRFAERMQREGARLTRLVQE
>sp129338_3
--EQKREFLANVSHELRTPLSYMKGYSEALLAGLAKTKEEEKALRLIHRETERMERLVGD
>sp1120971_2
LQQSRRDFVVNVSHELRTPLTSIKSYIEVLQEDAENPEIRSQFLQVIGQEADRMARLIDD
>sp1121020_1
TEAMRNDFVANVSHELKTPVGAISLLAEALDDAADEEAVRRFAT-RMNKEAIRLAALVQD
>sp1211814_1
LEKMRNDFIANVSHELRTPISMLLGYSEAIIDDIAKTAEEKKDIRIINDESLRMGRLVNE
>sp1208600_3
IDQERREFVANVSHELRTPLTTMRSYLEALADGAWQEEIAPKFLNVTQTETERMIRLVND
>sp47500_3
VDAQRREFLANISHELRTPLSYIKGYSEAIIEGVADAPQRERYLHLIHREAGRMERLVHD
>sp279215_7
AYNRQREFIANASHELRTPLSVIFSSVEAMEEDIMTNDFSKKILYRLRDEVKRMKKLIND
>sp1944639_1
LEQLRSEFVSNVTHELKTPLTSIRGSIELLKSADRDEETRRYFYDVLDIETERLTHLIDD
>sp1116391_3
LDKVRKDFVANVSHELRTPLSMLQGYSEALIDDIATPEERKELAQVIYDESLRMGRLVAD
>sp1930_1
IEAVRRDFVANVSHELKTPVGALSLLSEAVMGASDDPEAVERFAGRMQIEATRLTNLVQE
>sp1775671_2
LENMRKDFVANVSHELKTPLTSIRGFIETLKSDNIDNETKERFLNIVEIESIRLTNLIEN
>sp1051072_2
YERLNLEFIANASHELRTPVTSIKGFAETIKEMPDETGLKEDFLDIIYNESLRLERIVEH
>sp1389489_1
LDSVRRDFVANISHELKTPIGAVGLLAEALDEASDPGQVRRFALRLS-EEASQLARITQD
>sp320787_1
NETFRREFFADISHELKTPIFAAQGYIHTLMDGAVEHTVRDKFLKRAAKSLNNLEDLVQD
>sp1943580_1
AERQRREFTANVSHELRTPLTSIAGYSEIMASGLAKPEDLRGFAEKIHGEASRLIALVND
>sp203119_2
LEQIRTEFVSNVTHELKTPITPIRGFIETLKNGAMNNVVAERFLEIIDIEAERLHELIND
>sp1729720_1
REAYRKEFMGNVSHELKTPLFTVQGYILLLDGAMKDKAVRKKYLQRASKGVERLIYIVRD
>sp255247_6
MDKLREDFVANVSHELKTPIAMLQGYSEAIVDDVAESEEEKKELAIILDESKRMGRLVNE
>sp126156_2
LEQVRKDFVANVSHELKTPVTSIKGFSETLLYGAYKNETLLSFLEIIHKESNRLQMLIND
>sp1121285_1
MEDYRKEYIGNVSHELKTPLFSIQGYIETLREGGVEDLIRDKYLERIDKSVERLLNIVKD
>sp1437523_3
IEMERREFVTNVSHELRTPLTTMRSYLEALADGAWQPDIAPNFLNVTQTETERMIRLVND
>sp303541_1
NENSQKQFVSNVSHELRTPLTSLHAYIETLNEGAWKPDIAPQFLQVTQEETERMIRMINE
>sp1605376_2
LEQVRTDFVANVSHELKTPVTAIKGFTETLLDGALEDETVRRFLGIIDKEATRLINLIKD
>sp1206731_1
MEATRRDFVANVSHELKTPVGAMSLLAEALLESADDDSVRHFGNRLL-AESGRMGKMVTE
>sp1801981_1
LEKIRVEFVANVSHELKTPLASIKGFVETLKDGALEEPTARRFLSIIERHANRLNNLISD
>sp1352_2
TERERREFVSNVSHELRTPLTSMRSYIEALSEGAWDEEVAPNFLKVTLDETDRMIRMIND
>sp1423743_1
IDQDRKQFVSNVSHELRTPLTSVRSYIEALHDGAWKPKLAPKFLKVTQDETDRMIRMIND
>sp119224_1
EERERRLFVSNVSHELRTPLTSVKSYLEALDEGALKEDIAPSFIKVSLDETNRMMRMISD
>sp1359208_1
IEAVRRDFVANVSHELKTPVGALSLLSEAVMDASDDPEAVERFAGRMQIEATRLTNLVQE
>sp1480615_1
MDRMRTDFVANASHELRTPLASLMGFIETMQ-GPARGKARDQFFGIMLEQAQRMARLIDD
>sp1285191_2
LDQTRRDFVANVSHELRTPLTIMQGYTEAVLDGFANEEEQQKYLNNILEEILRLRRLVDD
>sp324925_1
LEKIRRDFVASVSHELRTPLTVITGYTETLLDGAMHEPEHATALQTILLATEQLTALVND
>sp54914_2
LDKMRNDFVANVSHELRTPLSMLQGYSEAIVDDIATSPEEHKELQIIYDESVRMTKLVNE
>sp134962_1
MEATRRDFVANVSHELKTPVGAMSLLAEAMLESADDEAVRHFGSRVLAE-SRRLGKMVTE
>sp28035_1
VERERREFVANVSHELRTPLTSMNSYIEALESGAKDGALAPQFLSVTREETERMIRLVND
>sp1121482_1
LELFRREFLADVSHEFKTPIFAAQGFIHTLLDGAMEDNVRERFLRKAANNLDSLDVLVKD
>sp47770_1
NEDSQRQFVSNVSHELRTPLTSLQAYIEALNEGAWKNEIAPKFLEVTQQETSRMIRMIND
>sp1423794_1
EERERKQFVSNVSHELRTPLTSVHSYVEALSDGAWQKEVAPKFLNVIQGETDRMIRMIND
>sp68194_1
IEAVRRDFVANVSHELKTPVGALSLLSEAVMDASDDPEAVQRFAGRMQIEATRLTNLVQE
>sp1116369_1
IDRMRADFIANASHELRTPLASIAGFVETLRGPKNDPNARDQFLQIMQNQTGRMARLIDD
>sp1123311_1
EERERRLFVSNVSHELRTPLTSVKSYLEALDEGALKEDIAPSFIKVSLDETNRMMRMISD
>sp1834181_1
NERERREFVSNVSHELRTPLTSMRSYIEALSEGAWENEIAPNFLKVTLEETDRMIRMIND
>sp229921_1
VDRLKSEFVANVSHELRTPMTSIKGYVDIML-MGAAGAVNDKQRHIVRSNTERLSVLVND
>sp237018_1
NAEFRREFIADISHELKTPIFATQGYIHTLLDGAIDDQVRMRFLKRAAKSLDSLDILVQD
>sp1210068_1
MEATRRDFVANVSHELKTPVGAMSLLAEALLESADDEAVRHFGQRVLG-ESRRLGKMVTE
>sp1353276_1
REEYRKEFMGNISHELKTPLFTVQGYLETLLDGAIDKNVAEKYLERANKGVERLIYIVKD
>sp936154_1
EERERRLFVSNVSHELRTPLTSVKSYLEALDEGAIKEDIAPSFIKVSLDETNRMMRMITD
>sp1121421_2
LEQMRTEFAANVSHELRTPLTSINGFVETLLDGAMEQHVAKNFLEIIHTEGKRLANLIDD
>sp873449_1
EERERRLFVSTVSHELRTPLTSVKSYLEALNEGALNEDVAPSFIQVSLDETNRMMRMISD
>sp1884788_1
LQALRREFLADVSHELKTPLFAAQGFVHTIEEGGIDPATRRKFLGKAAASLDTLDALVQD
>sp1348338_1
LESVRRDFVANISHELKTPIGAVGLLAEALVSASDEPEQVTRFAKRLTKESQRLARITQE
>sp324057_4
---RMRRFIADASHELRTPLTSIHGFIEVLLRGAASNPQLRSALTSMQLESKRINKLVED
>sp1881059_1
VERMRSDFVANASHELRTPLASVIGFIETLQGPARDDVAREKFLGVMHDQARRMSRLIDD
>sp1210064_1
MEATRRDFVANVSHELKTPVGAMSLLAEAMLESADDEAVRHFGQRVLGE-SRRLGKMVTE
>sp71451_1
TAEERRQFVSNVSHELRTPLTSVRSYLEALEEGAWDKAVAPEFIHVTLGETDRMIRMIND
>sp1122921_3
LENMRSEFVANVSHELKTPIAAVKGFAETLLSGGVKDETARSFLQIIYDESERLNRLIGD
>sp97137_1
NENSQKQFVSNVSHELRTPLTSLRAYIDALSEGAWKPNIAPKFLEVTQEETERMIRMIND
>sp1739261_1
INAVRRDFVANVSHELKTPIGAISLMAEAVTDFSDDPDAVQRFGGKLQKESARLAQLVQE
>sp86664_4
LDKLRKDFIANVSHELRTPISMLQGYSEAIIDDIASTEEEKKITQVIYDESLRMGRLVNE
>sp287099_1
REAYRKEFMGNVSHELKTPLFTVQGYILTLDGAIKDKAVRKKYLQRANKGVERLIYIVKD
>sp246786_3
IDEERREFVANVSHELRTPLTTMRSYLEALADGAWEDDIAPQFLNVTQNETERMIRLVND
>sp1971624_2
SRQAQRDFVANVSHELKTPLTSIQGFSQAILDTASDAESRRQAAGIIHDEAGRMARMVSQ
>sp574651_1
VEAVRRDFVANVSHELKTPVGAIRVLADAVAEASDDPVAVKRFAGRMLIESDRLTQLVQQ
>sp85558_1
IEAVRRDFVANVSHELKTPTGALSLLSEAVMGASDDPEAVERFAGRMQIEATRLTSLVQE
>sp1816691_5
LERMRRDFVAGVSHELKTPLSLIGGYAEGLRDNIGDGAKRERYADVIMEETRRMSAIVGD
>sp1123719_4
LKNDRNEFLASISHELRTPLTYIKGYADIINKQDITDEERKEYLDIIREETEHLTVLVKN
>sp1192868_1
IDRMRADFIANASHELRTPLASVSGFIETLRGPARDAAAREQFLQIMQAQTARMARLIDD
>sp1122203_3
HDKLRKDFIANVSHELRTPISMLQGYSEAIVDDIAATEEEKKEIRIIYDESLRMGRLVNE
>sp297318_3
LEKMRQDFVANVSHEIRTPLSMMQGYSEALLDGAASPEESQELIQVIHDESLRMGRLVKD
>sp649756_2
LEQSEQQFTADVSHELRTPVTVIISQCEYLIEDPLEKGEKEEIMIILR-QARRMSKLISE
>sp1121883_1
LDKLRREFISNVSHELRTPLTSIHGYAEALLDDDLSNKLVRKFLAVIESESARMTRLIND
>sp520767_3
MEKVKTELIANISHELKTPITSIKGFIETLLDGAFDEEITLRFLNIIDFEIGRLYRLIVD
>sp1640_1
LENVRSEFVTNVSHELKTPVTALKGFAETLLDGMYDEALLKKFLTIIKEESDRLHRLIMD
>sp908337_1
TNQERRDFVSNVSHELRTPLTSVKSYSEALLDGALQDSLAQPFLEVIQLESNRMIRMVSN
>sp1855348_1
IEAVRRDFVANVSHELKTPVGALSLLSEAVMDASDDPEAVERFAGRMQIEATRLTNLVQE
>sp156994_1
LAKFRRQFLADVSHELKTPIFAAQGFVHTLLDGAIDDKNRMKFLKRAAKNLDGLDMLVQD
>sp1076414_2
VDRNRREFLGNVSHELRTPISYLKGYSEALDEGII---TTEKYTETVRKETDRMNHLVHD
>sp290397_1
AEATRRDFVANASHELRTPIAAIRAAAETLLSGAVEDPAAGRAVEIVARHAERLSRLTQD
>sp150033_1
TERERREFVSNVSHELRTPLTSMRSYIEALSEGAWKKDVAPNFLKVTLDETDRMIRMIND
>sp509191_2
LDNMRREFVANVSHELRTPLTSIKSYSETLMDGALEDKTAYRFLNVINSEADRMTRLVKD
>sp797515_1
IDADRKQFVSNVSHELRTPLTSVRSYIEALHDGAWKPKLAPKFLKVTQDETDRMIRMIND
>sp1763537_1
RENYRKEFIGNISHELKTPLFTVQGYILTLLEGAMDKSVRKKYLQRANKGVERLIYIIKD
>sp1380770_1
IEAVRRDFVANVSHELKTPVGALSLLSEAVMDASDDPEAVERFAGRMQNEATRLTSLVQE
>sp1504320_2
IDQVRTDFVANVSHELKTPIGAISVLAETIEGETDDELV-LRLTGRMVIEAQRMSRTIDD
>sp1272_1
AQSIRNDFVANVSHELKTPVGAISLLSEAIEDAAAQEAVRHFAASLHR-ESARLSALVQD
>sp1397694_3
VEEQRKEFLANVSHELRTPLSYIRGYTEMLQDPAIDEKTRKQYYEIIENETNRLQRLVTD
>sp1123301_1
EERERRLFVSNVSHELRTPLTSVKSYLEALDEGALKEDIAPSFIKVSLDETNRMMRMISD
>sp53345_1
TERERREFVSNVSHELRTPLTSMRSYIEALSEGAWDEEVAPNFLKVTLDETDRMIRMIND
>sp359159_1
SEARMRRFLADASHELRTPLTSVRGFAELHRR---GGGDADEAMRRIEEEAARMGVLVND
>sp68239_2
IEAVRRDFVANVSHELKTPVGALSLLSEAVMDASDDPEAVQRFAGRMQIEATRLTNLVQE
>sp1123285_2
IHERQAEFVANASHELKTPLTAIKGFAETL----LDGAIREPALTIIHGEAERMNRLIAD
>sp1216972_1
LEETRRDFVANVSHELKTPVGGISLLAEAVMDAKDDPEAVDRFARRMQGEATRLSSLIKE
>sp1235795_4
LERMRSEFVANVSHELKTPIAAVKGFAETLLAGGVKDETTRSFLQIIYDEGDRLNRLIGD
>sp1921010_1
LEAQRRTFLSNLMHDLKTPLTSLLGYARSMDKFGDDEDFRQEAAQVIADEAKHVNHLLDA
>sp246432_2
LENLRREFVANVSHELKTPITSIKGFAETLLDGKNDEQALDDFLQIISKESNRIETLVFD
>sp1121946_1
VARVRRDFVANVSHELKTPIGALQLLAEAILDAGTDGTVDVEAARRMQRESVRLGTLVTE
>sp447422_1
REAYRKEFMGNVSHELKTPLFTVQGYILLLDGAMKDKAVRKKYLQRASKGVERLIYIVRD
>sp1048205_1
IEAVRRDFVANVSHELKTPVGALSLLSEAVMDASDDPEAVERFAGRMQIEATRLTSLVQE
>sp1795630_1
LEEVRRDFVANISHELKTPIGAVGLLAEALESAADDDQVRYFAGSLTR-ESLRLGRLTQD
>sp1162668_1
LERVRKDFVANVSHEIRTPLTSISGFAEALMDGAIDDPKTRSFLEIIVNQSHRLNSIVTD
>sp1121346_4
LDRMRREFLANVSHDLRSPLTSIGGYVEAMIDGAIPEEKRDAYLGLIREQTQRMNRLVND
>sp1428620_1
IEAVRRDFVANVSHELKTPVGALSLLSEAVMDASDDPEAVQRFAGRMQIEATRLTNLVQE
>sp314344_1
LEIQRRSFMANLMHDLKTPLTSLLGYARSLQRFGDDPGFRQEAIQVIADEAKHVNHLLDA
>sp2047_1
VQRVRNDFVANVSHELKTPVGAIGLLAEAIEEASDDPQAIEYFTGRLRRESQRLSALVRD
>sp1123234_1
RDSYRKEFMGNISHELKTPLFTVQGYIETLLDGAMDKTVRKQYLNRAAKGVERLVYIVQD
>sp1237500_1
VEAVRRDFVANISHELKTPVGALSLLAETVQDASDDPEAVRRFTGRMQTEASRLTAVIQD
>sp1224163_1
MESARRDFVANVSHELKTPVGGMSLLAEALLEDTGDQEHVEYFGSRLLKESHRMGEMISE
>sp1856638_2
YEKLNMDFVSNASHELRTPVTSIKGFAETIKNMPEEKELKAEFLDIIYNESLRLEHIVEH
>sp1882752_1
LERMRQDFVANASHELKTPLASIKAYTETLLDWALKEAVNVRFLERIDEQAERLNQLILD
>sp1920667_1
VESSRRQLFGDLAHEIRTPVSVLEAYLEAVEDGV--RTLDQPTIAMLREQTGRLVRFSAD
>sp1801702_1
LEDMRRDFVANVSHEIKTPITAIKGFAETLLGGAINDKNASRFLQTIKNHSERLNSLVED
>sp1881103_1
VEAVRRDFVANVGHELKTPVGALSLLAEAVEDAADDPETVRRFASRMTHEADRLSRLVRE
>sp1855288_3
VDQARQQFVSNVSHEIQSPLAAIQGFAKVLARHDLPKEEREQYASIVEAESRHLSMLSKQ
>sp119641_1
FELMRTQFVANVSHELKTPLTSIKGFAETLRDVE-QDPTRGKFLDIINKEAERLTRLIND
>sp673521_1
VEEVRRDFVANVGHELKTPVGALALLAEAVQDAADDPETVQRFAARMSHEADRLARLVRE
>sp1624_1
IDRERKQFVSNVSHELRTPLTSMRSYIEALNDGAWDEKVAPEFLKVTQDETDRMIRMIND
>sp1805221_1
LERVRTEFVANVSHELRTPMFAIQGYIETLLNGAIDKKVNRYFLGKANQHTLNLSNLLND
>sp1223502_4
IDRERRQFVANVSHELRTPLTTMKSYLEALADGAWQKDIAPRFIQVVQNETERMIRLVND
>sp1336234_1
IEAERRNFVSNVSHELRTPLTSIRSYTEALSDGAWDEEVAPEFLDVIQTEANRMIRMITD
>sp1267766_1
VSRAHTDFVANASHELRTPLASIIGYMETLVDEDIDPKLAGRFHGTVLREARRLQSLVDD
>sp1324352_1
MESYRKEYIGNVSHELKTPLFSIQGYVETLRDGGVDNTIRDKYLERIDKSVERLIAIVTD
>sp169435_1
AEQVRRDFAANVSHELKTPLTSISGFAEMMENGMADNSVRRF-AGRIYTQAQRLIALTDD
>sp1218078_2
--ARMRRFTSDASHELRTPLTVIRSVGENALQYPLDAAKQSDAIGSILEETERLVQLLDG
>sp1087448_3
ADRMKEEFVSTVSHELRTPLSSIYGFTELMLNREIDAMKQRKYLTTIHSETGRLTTLVND
>sp1736295_1
LELFRREFLADVSHEFKTPIFAAQGFIHTLLDGAMEDNVRERFLRKAANNLDSLDVLVKD
>sp1200557_1
AYIRQRQFAADASHELRTPLSVIMASADLLNDKSIQSPFLQQVIQDMKDEVKKMSNLVGS
>sp1465756_1
LDIMRKEFVANVSHELKTPITTIKSYTETLLDSDLDTDSERKFLKVIDRENSRMSRIVTD
>sp1536774_4
MEIMRQDFISNVSHEIQSPLTSIRGFARALREEGLSADNRRHYLDIIEAEGSRLSGLSDN
>sp249352_1
REEYRREFLGNVSHELKTPLFMVQGYLSTLLDGAMDKTIRKKYLERAEKGVERLIYIVQD
>sp1384065_1
QELMRQEFTANVSHELKTPLTSISGYAELIETGMAQGEDSRKFAGNIRTETARLQMLISD
>sp1610489_1
MESARRDFVANVSHELKTPVGGMALLAEALMEEAEDPEHVAYFGERIHKEAHRMAGMINE
>sp1736525_1
LDDVRRDFVANVSHELKTPIASVGLLAEALDAAADEPEQVRRFANRLTSESARLARLTQE
>sp43064_2
VEQERRSFVSNVSHELRTPLTSVKSYTESLIDGAWEDEIAPEFLKVISTETDRMIRMITD
>sp935836_4
YRSNRREFFANISHELRTPITYLEGYANALENNLYQSEEKKQYLQIIQQEAGRMSKLVND
>sp926569_1
VERVRRDFVSNVSHELRTPLASLKALVETLQEGALEDPAAQRFLRQMEIEIDNLTQMVRE
>sp1671638_1
LVQKQQEFVADVSHELRTPLTTINSYVEALIEGAAEPEVRDRFLQVVSAETERMVNLVKD
>sp37332_1
MEATRRDFVANVSHELKTPVGAMSLLAEALLESADDDSVRHFG-ERLHGEARRMGKMVTE
>sp1121387_1
VEDVRRDFVANVSHELKTPVGGIALLAEAVLDACEDPQTVARFARRIQMESSRLTRLVQD
>sp345632_1
LEKIRRDFVANVSHELRTPVTVIKGYAEALIAGALESARARRFIEIIYSHSERLANLIGD
>sp1404_3
LDKSRKDFIANVSHELRTPISMLQGYSEAIIDDIASTEEKKEIAQVIYDESLRMGRLVNE
>sp469371_2
VEAVRRDFVANVSHELKTPVGALSLLAETVMAADDPEAVRRFA-GRMQHEAARLTNLIQD
>sp1120968_1
NAEFRREFIADISHELKTPIFATQGYIHTLLDGAMDKQVRMKFLKRAAKSLDSLDILVQD
>sp1714355_4
IDELRKTFLATVSHELRTPLSYIKGYSEAAM-NGMEG--KEKQIAIIHRESKRMERLVND
>sp1745378_1
TEEVRNDFVANVSHELKTPVGAISLLAEALESSADDEAVRRFAKRTHKE-SARLAALVQD
>sp1301085_1
LDKLRKDFVANVSHELRTPISMVQGYSEALMDDIVESPERMELVQVIHDESLRMGRLVKD
>sp292800_2
INEAQMRFVSDASHELRTPIAVIQGYANLLNRWGKDPATRQEAIDAIRQEADSMKELVEQ
>sp1122152_1
NENEQRQFVSNVSHELRTPLTSLRAYIEALNDGAWDPSIAPHFLQVTQEETERMIRMIND
>sp1121345_1
LENMRRDFVSNVTHELKTPLTSIRGFIDTLKNAIKEEAVANRFLDIIDIEAERLSTLIQD
>sp84024_1
LENMRSQFVANVSHELKTPLTSIKGFSETLKY-VDDNKTRKKFLDIINKEADRLSRLIND
>sp821_1
QALLKKQLTQNIAHELKTPVSSIQGYLETIVNNPTLPEKINAFLERSYAQSNRLAHLLRD
>sp76595_1
REEYRKDFLGNVSHELKTPLFTVQGYILTLLDGAMDKKVREKYLERANKGVERLIYIVKD
>sp1266845_2
IENERKEFVSNVSHELRTPLTSMRSYLEALLDGAKDPEIAPQFLQVTQEETDRMIRMIKD
>sp332950_1
NERERREFVSNVSHELRTPLTSMRSYIEALSEGAWENEIAPNFLKVTLEETDRMIRMIND
>sp33936_7
LDKLRIDFIANVSHELRTPIAMLQGYSEALRDD-IAGSEKEEIVQVIYDESLRMGRLVND
>sp1945863_1
TAEFRREFIADISHELKTPIFATQGYIHTLLDGAIEDQVRMKFLKRAAKSLDSLDVLVQD
>sp1491_3
LELMRTQFVANVSHELKTPLTSIKGFAETLRY-VEDNETREKFLNIIDKESERLSRLIND
>sp1449353_1
IEAVRRDFVANVSHELKTPVGALSLLSEAVLDADDPEAVRRFA-GRMQIESTRLTSLVQE
>sp1658108_2
LDQMRKEFVANVSHELRTPLTTVKSYTETLLDGAIDDEIAVQFLRVMEKEADRMTNLVKD
>sp1454006_1
REQYRREFLGNVSHELKTPLFTVQGYILTLLDGAMDENLREKYLERASKGIERLGYIVKD
>sp1423817_1
IDQDRKQFVSNVSHELRTPLTSVRSYIEALSEGAWDPKVAPDFLKVTQEETDRMIRMIND
>sp398199_2
LEKMRSQFVANVSHELKTPLTSIKGFSETLKFVKDE-NTRNKFLDIINDESERLTRLIND
>sp44252_4
---QMRRFVADASHELRTPLTSIHGFLEVLLRGAADQPQLHAALNSMLGESGRMKKLVED
>sp84521_1
TEQERRDFVSNVSHELRTPLTSIKSYSEALQEGAWDEEVAPAFLEVIQSETNRMIRMIGN
>sp1773_2
SEERMRRFIADASHELRTPLTAIRGFAEFYRQGAARSAELDRLISRIEETAARMGLLVED
>sp150248_4
AYNRQRQFVADASHELRTPLSVIYSSVEAMDESLTSDPFSQKTIERLGDETKRMTKLINN
>sp1376_1
IERDRRQFVSNVSHELRTPLTSVRSYSEALADGALKDSLAVEFLGGIRRETDRMILMISD
>sp1897005_2
AEASRRQFSANVSHELRTPLTTISGYAELLSSGMLQKPEDATFGRKILAESRRLLTLIED
>sp292800_5
TEELRREFVANVSHELRTPLTNIRSYAETLADNELPPNTEKNFLGVILNESDRMTHIVQD
>sp292800_6
TEELRREFVANVSHELRTPLTNIRSYAETLADNELPPNTEKNFLGVILNESDRMTHIVQD
>sp1089305_1
REEYRKEFLGNVSHELKTPLFTVQGYIETLLDGAMDDKIRKKYLTRASKGVERLTYILKD
>sp1210082_1
MEATRRDFVANVSHELKTPVGAMSLLAEALLETADDEAVRHFGQRVLAE-SSRLGKMVTE
>sp29320_1
TEEIRNDFVANVSHELKTPVGAISLLAEALEASPDEEAVRRFA-KRMHKESGRLAALVQD
>sp262543_4
LEKMRADFVANVSHELRTPLVMLQGYSEAIVDGMTESDEATKEFSIIYDESQRLSRLVND
>sp1249999_1
REEYRKEFLGNVSHELKTPLFTVQGYLETLIDAAKDKKIRDKYLDRANKGVERLIYIVKD
>sp1736404_4
---QMRRFAADASHELRTPLTSIHGFLEVLLRGAYQPEPLLKALKSMHGESVRINKLVED
>sp1449338_2
IERERRDFVSNVSHELRTPLTSMRSYLEALNDGAWKPDIAPRFLAVTQEETDRMIRMITD
>sp332949_1
NERERREFVSNVSHELRTPLTSMRSYIEALSEGAWENEIAPNFLKVTLEETDRMIRMIND
>sp686796_1
NAEFRREFIADISHELKTPIFATQGYIHTLLDGAMDKQVRMKFLKRAAKSLDSLDNLVQD
>sp1017273_4
EDEQRKTFIATVSHELRTPLSYIKGYSEA----AIKGIGQKRQLEIIHRESTRMERLVND
>sp1122143_2
LEKVRTDFVANASHELKTPITALKGFTETLLDGALEDRTLIEFLNIIYKESTRLDLMVND
>sp1292_2
LENLRREFVANVSHELKTPITSIKGFAETLIEGAKDEQSLEMFLNIILKESNRIESLVMD
>sp1210046_1
VEETRRDFVANVSHELKTPVGGISLLAEAVMDAKDDPQAVDRFARRMQGEAVRLSSLIKE
>sp696281_3
---QMRRFIADASHELRTPLTSIHGFLEVLLRGAVNQDQLNKALKSMHSESERLNKLVRD
>sp1490484_1
MEASRRDFVANVSHELKTPVGAMGLLAEALLASSEDQDMVNRFAEKIVTESNRLANMVGE
>sp381764_1
LDKLRREFISNVSHELRTPLTSIHGYAEALLDDDLSNELVRKFLGVIESESARMTRLIND
>sp117157_1
IDTIRRDFVANVSHELKTPIGALVLLAEAVQHAADDPEAVQRFAGRMQVESDRLTRLVQQ
>sp391603_1
REEYRKEFIGNVSHELKTPLFTVQGYILTLLEGGIENKIREKYLARASKGVERLTYIIKD
>sp688867_1
LEAFRREFIADVSHELKTPIFAAQGFVHTLLDGAVDKTVRTKFLKKAAKSLDGLDILVQD
>sp1705_1
MESARRDFVANVSHELKTPVGGIALLAEALLDSPDDPEHVEYFGSRVQKEAYRMADMVNE
>sp926569_2
LDQIKSDFVATVSHDLRSPLTLMKGYTTMLQMVG-ELNEQQKAVQKIISGVENMSRLVNN
>sp985665_3
VDQSRQQFVANVSHEIQSPLTSIQGFAKVLAECDLPQEDREHYSTIIEEESRHLSLLSKQ
>sp309799_2
LDRMKSEFVANVSHELKTPLTAIKGYSELLIKMNLPPEKVRNYYQIIYKESERLTQLIND
>sp983544_1
REEYRKEFLGNVSHELKTPLFTVQGYLETLIDAAKDKKIRDKYLDRANKGVERLIYIVRD
>sp41997_1
TEQERREFVSNVSHELRTPLTSMRSYIEALNEGAWQDDIAPSFLKVTLDETDRMIRMIND
>sp1871002_1
REQLRRDFTANVTHELKTPLTSISGFAELMAAGMYQK--KEDIAHLIRQEARRLLEMINS
>sp519472_1
DEEERRQFVSNVSHELRTPLTSMKSYIEALLDGAQEPEVAPQFLKVTQEETNRMIRMIND
>sp1434232_1
QEKIRQDFVANVSHELRTPVSILQANAETLVSGAIEDRVYGKLAEAMERNAARLADIISK
>sp1581143_1
TATMRRDFVANVSHELKTPVGAVGLLAEAIESADDEVAVRR-FTKRLAKESQRLAALVQD
>sp1048380_2
LDNMRREFVANVSHELKTPLTSIKSYTETILDGVDDPELQRTFLEVVNTEADRMSRLVRD
>sp874156_1
ISRAHTDFVANASHELRTPLSSIIGYMETLHDEDAVGPEKTKFYGTVLREARRLQALVED
>sp1841867_2
MERMRSEFVANVSHELKTPITSIKGFAELLDSGVVQHALVESYLRRIREESERMTNLIED
>sp309801_2
TETIRRDFVANVSHDLRTPLAALQALVETLLDGALDPAVAEDFLRRIAVEVEHMTRLVNQ
>sp1886027_1
QEQFRRDFLSNVSHEFKTPLFAIQGYIEALQDDMDDPEMAKQFLDKAAKNVDRLSYLVKD
>sp1774_1
MEATRRDFVANVSHELKTPVGAMGVLAEALLESSDEPETVQHFGEQVLAESRRLGNMVTE
>sp1797200_1
TELMRRDFATNVSHELKTPLAGLSLLAETLHDTVREDPQAEKFVARLSAEIDRLVELTND
>sp167964_2
LETVRRDFISNVSHELRTPLASLKALAETLQEGALDDPPARRFILRMETEIDNLTQLVNE
>sp759620_1
IETERRQFVSNVSHELRTPLTSVKSYVDALQEGAIEDELSRNFLSVVEDETSRMIRMIND
>sp86106_1
TEKMLADFIANASHEVRTPLTGIIGIIETLDIDGWDDKARKLFIPMIREQAYCMKNLIDD
>sp1296565_1
VEAVRRDFVANVGHELKTPVGALGLLAEAMQGAADDPDTVQRFAARMAHEADRLARLVRE
>sp506480_4
HQSTRNEFLSNVSHELRTPLTSIKGWTETINE-KL-SEETELGLSIIHSETERMIGLVEQ
>sp1926277_3
MDKLREDFIANVSHELRTPISLLQGYSEAIVDDIAESKQEKNELGIIHEESLRIGRLVNE
>sp83449_8
IDRAKTAFFSNASHEFRTPLTLMLGPLEDMTAPPGAGPLRREGLERVHRNGLRLLKLVNT
>sp1736594_1
AERMRVDFVANASHELRTPLATILGFIETLSDGGADPAIRARFLGIMMGEAKRMQQLVDD
>sp1761747_1
TEEVRNDFVANVSHELKTPVGAISLLAEALESSAEDDAVKRFA-KRMHKESTRLAALVQD
>sp46256_2
TERERRQFVSNVSHELRTPLTSVKSYVDALQDGALEDEVAHSFLSVAQDETTRMIHMIND
>sp1393_8
LEQQRREFVANVSHELRTPLTTIKSYVEALLDGAVEPELSQRFLKVTSSETERMIRLVND
>sp38301_1
MESARRDFVANVSHELKTPVGGIALLAEALLQDTGDPEHVEYFGSKVQKEAARMADMVSE
>sp1734395_1
LAQMKTEFVGNASHELRTPLTSIKGFAETLLNGAMEPVIREKFIKIIDSEADRLIRVTDG
>sp1392488_1
REEYRKEFMGNVAHELKTPLFTTQGYIHTLLDGAMDKTVRKKYLKRAAAAVERLVYLVSD
>sp426701_2
LEKVRTDFVANVSHELRTPITAVKGFAETLLDGALEDEVLVEFLKIIHKESTRLDLMVQD
>sp54911_3
LEHQRREFVANVSHELRTPLTTIKSYVEALLDGAVEPELSNRFLRVTMSETERMIRLVND
>sp1382305_2
LEEVRKDFVANVSHELRTPVTSIKGFAETLLDGALSDPISRDFITIIEKESGRLHSLVSD
>sp1416778_1
MESYRKEYIGNVSHELKTPLFSIQGYVETLRDGGVDNTIRDKYLERIDKSVERLIAIVTD
>sp228959_1
REEYRKDFLGNVSHELKTPLFTVQGYLETLLDGAIDKSVRKKYLIRANKAVDRLIYIVKD
>sp1286_2
VEQERREFVANVSHELRTPLTSMNSYLEALEEGAWQPEIAPQFLSVTREETVRMIRLVND
>sp1471761_4
YQETRSELFANISHELRTPVTYLEGYANILKEGLYQSEEKEQYLEIIKQESTRLSRLIND
>sp1759399_1
EERERRLFVSNVSHELRTPLTSVKSYLEALDDGAITEPVAPEFVKVSLTETNRMMRMVTD
>sp311334_1
MESYRKEYIGNVSHELKTPLFSIQGYVETLRDGGVDNTIRDKYLERIDKSVERLIAIVTD
>sp596315_1
LENIRRDFAANVSHELKTPLTSIQGFIETLNDDNIESATRKRFLDIIDNESSRLRILIND
>sp1736327_1
LEAVRRDFVANISHELKTPIGAVGLLAEALDSAADDPTQVRRFARRLTQESHRLAKITRE
>sp1797648_1
LETVRQDFISNISHELRTPLASLKALTETLQEGALDDPTARRFLEQIEMEADTINLVVSE
>sp1807_1
MEATRRDFVANVSHELKTPVGAMGVLAEAVLASSDPETVRHFA-EKMVTESHRLANMVGE
>sp570947_3
LDKLRKDFLANVSHELRTPISMMRGYSEAIVDEVANSKEENELAQIILEESERMGRLVNE
>sp1235797_1
LEQAQRDFFSAVSHELKTPITVLKGQLGGMLDGIGVYADRDKYLARSLTVANQMESLVQE
>sp1834196_1
EKQIRQEFFSNASHELKTPITSIQGYAELLESGMIQDGMKLDFARRIKKEAAGMTGLIND
>sp551459_1
MESYRKDYIGNVSHELKTPLFSIQGYVETLLDGGVENAIRDKYLERIDQSVERLIAIVKD
>sp398720_1
REEYRKEFMGNVAHELKTPLFTAQGYILLLDGAMKDKSVRKKYLKRAGASIERLVYLVND
>sp1639_5
LEKMKSDFVNNVSHELRTPISMLQGYSEAIIDGVADEEVREFA-QIIYDESLRIGRLVND
>sp1571_9
IDMERREFVSNVSHELRTPLTTMRSYLDALAEGAWRNEIAPNFLHVTQNETERMIRLVND
>sp134601_2
SEDRMRRFITDASHELRTPLTTIRGFAELYRQ----GAAREMLMGRIESESRRMGLLVED
>sp269798_1
LETFRREFLADVSHELKTPLFAAQGFVHTLMEGAMDDNVRERFLNKAAYSLDGLNVLVED
>sp1120948_1
LEAVRRDFVANVGHELKTPVGAMAVLAEAALDDPAEV--T-RFTSKILHESRRLGSLVTE
>sp1472_4
VDQARQQFVSNVSHEIQSPLTSIQGFAQLVADRDLPEQEREYYASIIEEESRHLSLLSKQ
>sp1121462_1
LDKVRRDFVANVSHELRTPLTSIKGYAELLGEKKFRDGQERRFLDVIIKNANHMSRMVDE
>sp1888891_2
YDRLRQELLSDVSHELRTPLTVIQGFSEAVLDGLVKSKEQEQYLKLIIDETERLRRLVDD
>sp1470575_1
VEQMRADFAADAGHELRTPLSVLLGFIETLEGPAKDDDALGQFLPVMRDQAQRMQSLVED
>sp313595_1
RENYRKEFIGNVSHELRTPLFTVQGYILTLLDGAIDKKVRKKYLSRASKGVDRLIYIVKD
>sp1797238_2
LDQFKSRFFANMTHELRTPLAIVLTPIELMLQGEMGEESQRSSFQTMFKSGLKLLKLINN
>sp1904962_1
MEAARRDFVANVSHELKTPVGAISLLVETMLEARDDPDTVEYFGNKLHTETRRMSTMISE
>sp1736399_1
VEEVRRDFVANVSHELKTPVGGISLLAEAVLDADDPEAVTRFARRI-SIEATRLGRLVQE
>sp1122247_1
MEATRRDFVANVSHELKTPVAAMAVLAEALLASGDDEVVRHFAERLLAEST-RLANMVTE
>sp1262770_1
LEQTRRDYVANVSHELRTPLTAVRGLLEPLSDGMVKDAETQKRYYIMMHEVLRMSRLITD
>sp2748_3
AEKARQEFVANVSHEIQTPLTSIQGFTSILKDEKLSLEQRENYLTIIETETSRLSSLTKQ
>sp1658518_2
---SQRRFVDYAAHEMQTPLTVLQGNLEVTLQKARSTDEYREALIGNLEQVEKLIALARS
>sp1536770_4
TNRARQEFVANVSHEIESPLTSIQGFAQTLKDPTLPEDERIEYLNIIDQESHRLSMLSKQ
>sp1898743_1
IDEVRRDFVANISHELKTPIGAIGLLSETLSDDPVH--VRKFAGQ-LLTEAERLGALTKD
>sp1286821_1
IEAVRRDFVANVSHELKTPVGALSLLSEAVLDAADDPEAVERFAGRMQYEATRLTSLVQE
>sp1087448_5
MDRLKSELVSTVSHELRTPLSSIYGFTELMLNRDIDLSKQDRYLKTIHSETERLANLVND
>sp1805474_4
EDERKRDFLADVSHELRTPISYIKGYSEALVSEIIKEAEQKKYLGLINREATRMVKLVAD
>sp1380372_5
VEEGRKRFLSEISHELRTPLTTIRASLQGITDGIVEPEDAKEFIDISLQETLRLSRLVDD
>sp1566023_1
REEYRREFLGNVSHELKTPLFTVQGYISTLLDGAMEDTIRKKYLKRAEKGVERLIYIVED
>sp1004149_1
REEYRKDFLGNVSHELKTPLFTVQGYILTLDGAMKDKKIMEKYLKRASKGVDRLIYIVKD
>sp1617422_1
TKQLKHEMTGNIAHELRTPITSIRAYLETLTNQLLPEDKKQHFLQQAYRQTLTLSEIIKD
>sp1121093_5
---QMRRFIADASHELRTPLTSIHGFLEVLLRGAANPDQLHKALKSMYGESERLNKLVQD
>sp194439_1
LERTRRDFVSSVSHELRTPLASIKGYTETLLEGAMNDPENATALNIIHQEAEQLTALVND
>sp38312_1
LEATRRDFVANVSHELKTPVGAMALLAEAVLDAADVEQVRRFGSKILREAT-RLGTLVTE
>sp570519_1
REEYRKDFLGNVSHELKTPLFTVQGYILTLDGAMNDKKIREKYLNRANKGVERLIYIVRD
>sp1798013_1
REQYRREFLGNVSHELKTPLFTVQGYLSTLTDGAFDKTILKKYLDRAEKGVERLIYIVED
>sp1335616_1
VDRDRKQFVSNVSHELRTPLTSVRSYVEALNDGAWQPEVAPSFLKVVQDETERMIRMIND
>sp1280946_1
AARARSDFLANASHELRTPLTALSGFIETMRGPAKDDDSWDRFLAIMAGETQRMSRLIAD
>sp2036_1
IDEVRRDFVANISHELKTPIGAIGLLAETLVVAADDPEHVKKFAGQLMTESERLGALTKD
>sp426128_2
LENMRKEFVANVSHELKTPLTTIKSYTETLLEGAMENKLTGQFLTVVESETDRMTRLVQD
>sp1895794_1
QEKFRRDFLSNISHEFKTPLFAIQGYIEALQDDELEDKMAMQFLEKASKNVDRLSYLIND
>sp1674833_1
LSNYRKEFVGNVSHELKTPIFNIQGYTITLLEGGLDDSINEKYLRKIEKNINRMINIVTD
>sp1300344_1
VEAIRRDFVVNVSHELKTPVGAIALLAETVQDAADDPVAVRRFTERMLAESQRLSALVHE
>sp1262820_1
LDNMRKEFVADVSHELKTPITSIMGYADTLLESEYDKEMQTKFLEVISSEARRMARLVTD
>sp1472_5
----MQRFLSDASHELRTPLTSIHGFIEVLKRGAASNSEQYSALNSMYGESMRINKLVED
>sp28047_1
VEATRRDFVANVSHELKTPVGAIGVLAEAILESADDETVRRFGVKVLAE-SKRLADMVGE
>sp157733_3
LKNERSDFLASISHELRTPLTYLSGYAEIAKRENLSPEDRSRYLTIIKEESQNLTNLVKD
>sp468059_1
QEKFRREFLSNISHEFKTPLFAIQGYVEALQDGEIDDEMSQKFLAKVARNAERLTFLIKD
>sp1544416_1
MEAARRDFVANVSHELKTPVGGMALLAEALVESADDPEQVDYFGTRLRKEALRMSDLINE
>sp1115632_1
TEEIRNDFVANVSHELKTPVGAISLLAEALEASPDEEAVRRFA-KRMHKESGRLAALVQD
>sp1123719_5
LKEERSEFLSSISHELRTPLTYIKGYADVARRKNIEGSERDRYLDIIYEESEKLTDMVKD
>sp1233231_6
--RQIQQFTADAAHELRTPLAATGATVELMIPQLDETEVRD-VLQTIQRQNQRLITLVAD
>sp1392498_1
REEYRKDFLGNVSHELKTPLFTVQGYIETLLDGAMEDNIRKKYLTRANKAVDRLIYIVKD
>sp1561023_1
IDEVRRDFVANISHELKTPIGAIGLLAETLVVAADDDHVKRFA-GQLITESERLGALTKD
>sp515635_2
LDRMKSEFVANVSHELKTPLTAIKGYSELLMKMNLPPERVRNYYQIIYKESERLTQLVND
>sp314254_1
AERMRADFLANASHELRTPLASLAGFIETLSGPARDEEARDRFLEIMTVQTERMRRLIND
>sp1920667_3
SEERMRRFITDASHELRTPLTTIRGFAELYRQ----GAARDMLMSRIESESRRMGLLVDD
>sp1130798_1
EERERKEFVSNVSHELRTPLTSVKSYVEALSDGAWDPEIAPQFLKVVQDETERMIRMIND
>sp33039_2
VANMRKEFSANVSHELKTPLTSISGYAEIMMNGLVRPEDIPRFSETIYKEARRLLTLIED
>sp679190_1
-DILKRQLTQNIAHELKTPVASIQGYLETILDNPINEATRQQFLQHSYAQSQRLTSLLQD
>sp569857_2
IERERREFVANVSHELRTPLTSMNSYIEALEQGAWQETIAPQFLSVTREETERMIRLVND
>sp944562_1
EERERKQFVSNVSHELRTPLTSVHSYVEALSDGAWKKDIAPQFLTVIQNETNRMIRMIND
>sp1629_1
IDAERRQFVSNVSHELRTPLTSVKSYADALQDGAIEPELARNFLNVIQDETSRMISMIND
>sp889306_3
LDKLRKDFIANVSHELRTPISMLQGYSEAIVDDIAQSEEEKRIARIIYDESLRMGRLVNE
>sp1828_1
MEATRRDFVANVSHELKTPVGAMSLLAEALLESADDDSVRHFGGKVVA-ESKRLGSMVSE
>sp1450761_3
LDKLRQDFVANVSHELRTPLMMLQGYSEAIIDDIAQTAEEKKELQIIYDESLRMSRLVNE
>sp1219029_1
MEATRRDFVANVSHELKTPVGAMSLLAEALLESADDQSVRHFGGKVV-VESKRLGNMVTE
>sp1797316_1
LEKYRREFLGNVSHELKTPIFNAQGYISTLIDGGIDDNINKKYLEKADQSINRLITIVRD
>sp296218_1
VETFRREFLADVSHELKTPVFAAQGFVHTLLDGAIDSTVRIKFLKRAAKSLDSLDALIHD
>sp1570328_1
MEATRRDFVANVSHELKTPVGAMGVLAEAMMASEDPDTVRRFAEKIIIE-SVRLADMIGE
>sp504487_1
REQYRKEFLGNVSHELKTPLFTIQGYILTLLDGAMDKKIRKKYLERANSAVERLGYIVSD
>sp1333534_4
AKEQMRRFAADASHELRTPLTSIHGFLEVLLRGAAENKEQYHALRSMHGESKRINKLVED
>sp59842_5
VEEGRKRFLSEISHELRTPLTTIRASLQGITDGVVEPEDAKEFIQVSLQETLRLSHLVDD
>sp1122967_1
LQVMRREFLADVSHELKTPIFAAQGFIHTLLDGAMDPAVRDKFLQKAANSLDGLDTLVQD
>sp476652_2
---QMRRFVADASHELRTPLTAIHGFLEVLLRGAVQPDMLDRSLKSMYVESERMKKLVED
>sp1236974_3
AKEQMRRFIADASHELRTPLTSIHGFLEVLQRGAASHEQLQSALFSMHGESTRMKKLVED
>sp79885_5
LNETRKEFLSHISHDLRTPLTYVKAYAALLKDREESDSMCKKQAEMIYKQAKNMEVLVND
>sp292800_8
INEAQMRFVSDASHELRTPIAVVQGYANLLDRWGKDPAIRQEAIDAIRQEADSMKELVEQ
>sp1797656_2
VFQSQRYFVADASHELRGPLTVIRGNIDLLKRQ-LSQEDREESLRAIERESMRMSQIADE
>sp638303_1
YEKLKRDLVENVAHELKTPLSAVTLLLERAAECPSSFAI-HRALH----RLQQMEKLIDD
>sp1262926_1
QDVLKRQLTQNIAHELKTPVASIQGYLETILDNPVDDAMRQQFLERCYAQSQRLTSLLQD
>sp45670_3
VDNERREFVANVSHELRTPLTSMRSYIEALQEGAWKNKLAPKFLGVTREETDRMIRLVED
>sp371602_1
IERDRRQFVSNVSHELRTPLTSVKSYSEALSDGAIEDEIADEFLTVIQTETDRMIRMIND
>sp585530_1
VHEVRRDFVANVSHELKTPVGALSLLAEAVTDCADDPEAVARFGGRIQKESKRLTQLVQE
>sp1849360_1
LNEKQNQFFADITHEVRNPLHTISGSLEMIELEDLSNEDKAKYHQQAKRQINRITRLFEE
>sp154288_1
YQNLQKEFFGNVSHELKTPISAIKGCTEILNGAKNDPAALDEFLTMISDENNRMEQLVKD
