# Supplementary material for: Marginal specificity in protein interactions constrains evolution of a paralogous family
Source: Proc Natl Acad Sci U S A. 2023 Apr 25;120(18):e2221163120. doi: 10.1073/pnas.2221163120 (PMC10160972; doi:10.1073/pnas.2221163120)
Supplement: Supplementary file 18 — Dataset S17 (TXT) [file pnas.2221163120.sd17.txt]

((sp272627:0.26707,(sp279238:0.46950,(sp266809:0.39100,(((sp1860096:0.19250,sp1134510:0.22648):0.09194,sp441620:0.34565):0.09683,sp155892:0.40246):0.02010):0.03478):0.07945):0.36130,(((((((sp570156:0.05398,sp43658:0.01630):0.02371,sp1348114:0.03030):0.09586,(sp1763536:0.05717,sp1265503:0.11825):0.09705):0.01885,((((sp265726:0.05157,(((sp670:0.01394,sp675816:0.02238):0.00855,sp990268:0.04561):0.02953,sp80852:0.04858):0.02093):0.05212,((sp1109412:0.04776,(((sp1197719:0.00481,sp511145:0.00617):0.01590,sp1691903:0.01915):0.00841,(sp1076550:0.02451,(sp1560201:0.01504,sp1628855:0.02018):0.01345):0.01402):0.00800):0.00492,sp1288385:0.05004):0.09824):0.03324,sp595494:0.12465):0.01323,sp1331007:0.12533):0.01346):0.12844,(sp1113895:0.24379,(((sp717774:0.02755,sp1561206:0.04953):0.01365,sp400668:0.04794):0.18662,(sp1123519:0.08018,(sp1294143:0.07465,(sp1856685:0.02952,(sp1148509:0.01346,sp1960827:0.01826):0.08268):0.00309):0.00371):0.17817):0.02023):0.04559):0.07659,sp1111735:0.29051):0.06226,(((sp1632857:0.14746,sp1797492:0.21902):0.03140,(sp1121035:0.05293,sp1304883:0.06757):0.15852):0.02000,((sp511:0.12558,(sp1851544:0.04594,sp762376:0.05305):0.01143):0.15544,(((sp1121480:0.00469,sp1736471:0.00549):0.04317,sp1707785:0.05093):0.11794,((sp342113:0.07343,sp1770053:0.11975):0.04029,sp1267562:0.11618):0.03640):0.03772):0.07790):0.16570):0.33440):0.00000;
